# Supplementary material for: Sodium Tetraazidoaurate(III)—From Na[AuCl4]·2H2O to Na[Au(N3)4] and Beyond One Step at a Time
Source: Chemistry. 2026 Mar 26;32(22):e02800. doi: 10.1002/chem.202502800 (PMC13250357; doi:10.1002/chem.202502800)
Supplement: Supplementary file 2 — Supporting File: 2 chem70886‐sup‐0002‐data.zip [file CHEM-32-e02800-s001.zip]

Archive with 7 entries (7 files):
- yupr_2517_NaAuN12_2H2O.cif
- yupr_2518_NaAuClN9_2H2O.cif
- yupr_2519_NaAuCl2N6_2H2O.cif
- yupr_2520_NaAuCl3N3_2H2O.cif
- yupr_2521_NaAuCl4_2H2O.cif
- yupr_2522_NaAuN12_H2O.cif
- yupr_2523_NaAuN12.cif
