# Supplementary material for: Sodium Tetraazidoaurate(III)—From Na[AuCl4]·2H2O to Na[Au(N3)4] and Beyond One Step at a Time
Source: Chemistry. 2026 Mar 26;32(22):e02800. doi: 10.1002/chem.202502800 (PMC13250357; doi:10.1002/chem.202502800)
Supplement: Supplementary file 2 — Supporting File: 2 chem70886‐sup‐0002‐data.zip [file CHEM-32-e02800-s001.zip › yupr_2517_NaAuN12_2H2O.cif]

#------------------ SECTION 1. GLOBAL INFORMATION ---------------------------#

data_NaAuN12_2H2O_PH_MS2306c

#------------------ SUBMISSION DETAILS --------------------------------------#


# Name and address of author for correspondence

_publ_contact_author_name        'Peter H\"ohn'
_publ_contact_author_address     
;
Max-Planck-Institut f\"ur Chemische Physik fester Stoffe
N\"othnitzer Str. 40
01187 Dresden
Germany
;
_publ_contact_author_email       Peter.Hoehn@cpfs.mpg.de
_publ_contact_author_phone       '+49 (0)351 4646 2229'
_publ_contact_author_fax         '+49 (0)351 4646 2260'

loop_
_publ_author_name
_publ_author_address
'Mehmet Somer'
;
Chemistry Department
Ko\,c University
Rumelifeneri Yolu  
TR-34450 Sariyer-Istanbul  
T\"urkiye
;
'Joannis Psilitelis'
;
Eberhard-Karls-Universit\"at T\"ubingen
current address: 
Unterrain 18  
9053 Teufen  
Switzerland
;
'Raul Cardoso'
;
Max-Planck-Institut f\"ur Chemische Physik fester Stoffe
N\"othnitzer Stra\&se 40
01187 Dresden
Germany
;
'Thomas Doert'
;
Faculty of Chemistry and Food Chemistry
Dresden University of Technology
01062 Dresden 
Germany
;
'Franziska Jach'
;
Department Energy Materials and Test Devices
Fraunhofer Institute for Integrated Systems and Device Technology IISB
Schottkystrasse 10 
Erlangen 91058 
Germany
;
'Ayberk Yilmaz'
;
Istanbul \"Universitesi
Fen Fak\"ultesi Fizik B\"ol\"um\"u
34134 Vezneciler, Istanbul, 
T\"urkiye
;
'Alexander Ovchinnikov'
;
Faculty of Chemistry and Food Chemistry
Dresden University of Technology
01062 Dresden 
Germany
;
'Yurii Prots'
;
Max-Planck-Institut f\"ur Chemische Physik fester Stoffe
N\"othnitzer Stra\&se 40
01187 Dresden
Germany
;
'Helge Rosner'
;
Max-Planck-Institut f\"ur Chemische Physik fester Stoffe
N\"othnitzer Stra\&se 40
01187 Dresden
Germany
;
'Marcus P. Schmidt'
;
Max-Planck-Institut f\"ur Chemische Physik fester Stoffe
N\"othnitzer Stra\&se 40
01187 Dresden
Germany
;
'Peter H\"ohn'
;
Max-Planck-Institut f\"ur Chemische Physik fester Stoffe
N\"othnitzer Stra\&se 40
01187 Dresden
Germany
;
_publ_requested_journal          'Chem. Eur. J.'    
_publ_requested_coeditor_name    ?

_publ_contact_letter             
;
;

#------------------ TITLE, AUTHOR LIST AND TEXT------------------------------#

_publ_section_title              
;
Sodium Tetraazidoaurate(III) - from Na[AuCl~4~]*2H~2~O to Na[Au(N~3~)~4~] 
and beyond one step at a time
;
_publ_section_exptl_prep         
;
;
_publ_section_exptl_refinement   
;
;
_publ_section_comment            
;
;
_publ_section_acknowledgements   
;
;
_publ_section_references         
;
;
_publ_section_abstract 
;
;

#------------------  SECTION 2. COMPOUND(S) DETAILS -------------------------#

_audit_creation_date             2025-09-02T12:00:00-00:00
_audit_creation_method           'SHELXL-2018/1'
_chemical_formula_moiety         'Au H4 N12 Na O2'

#------------------ CHEMICAL INFORMATION ------------------------------------#

_chemical_formula_sum            'Au H4 N12 Na O2'
_chemical_formula_weight         424.11
_space_group_crystal_system      monoclinic
_space_group_IT_number           14
_space_group_name_H-M_alt        'P 21/c'
_space_group_name_Hall           '-P 2ybc'
_chemical_absolute_configuration ?

loop_
 _space_group_symop_operation_xyz
 'x, y, z'
 '-x, y+1/2, -z+1/2'
 '-x, -y, -z'
 'x, -y-1/2, z-1/2'

_cell_length_a                   3.5843(6)
_cell_length_b                   13.037(2)
_cell_length_c                   22.044(3)
_cell_angle_alpha                90
_cell_angle_beta                 92.518(9)
_cell_angle_gamma                90
_cell_volume                     1029.1(3)
_cell_formula_units_Z            4
_cell_measurement_temperature    293
_cell_measurement_reflns_used    7045
_cell_measurement_theta_min      1.6
_cell_measurement_theta_max      33.7
_cell_special_details            
; 
;

#------------------ CRYSTAL INFORMATION -------------------------------------#

_exptl_crystal_description       'prism-like'
_exptl_crystal_colour            orange
_diffrn_ambient_temperature      293.0
_exptl_crystal_size_max          0.120
_exptl_crystal_size_mid          0.030
_exptl_crystal_size_min          0.030
_exptl_crystal_density_diffrn    2.737
_exptl_crystal_density_method    'not measured'
_exptl_crystal_F_000             776
_exptl_absorpt_coefficient_mu    14.350
_exptl_absorpt_correction_type   multi-scan
_exptl_absorpt_correction_T_min  0.266
_exptl_absorpt_correction_T_max  0.624
_exptl_absorpt_process_details   
                             'Blessing, R. H. (1995) Acta Cryst. A51, 33-38'

#------------------ DATA COLLECTION INFORMATION -----------------------------#

_diffrn_detector_area_resol_mean 28.5714
_diffrn_source_power             2.0000
_diffrn_source_voltage           50.0000
_diffrn_source_current           40.0000
_diffrn_radiation_probe          x-ray
_diffrn_radiation_type           MoK\a
_diffrn_radiation_wavelength     0.710730
_diffrn_source                   'Sealed Tube'
_diffrn_radiation_monochromator  'Graphite Monochromator'
_diffrn_radiation_detector       CCD
_diffrn_measurement_device       'Saturn 724+'
_diffrn_measurement_method       oscillation
_diffrn_reflns_reduction_process 'Lp corrections applied'
_diffrn_measurement_details
;
scan:
	Number of images: 720
	           Slice: 150.0000 - 510.0000
	     Image width: 0.5000
	        Exp time: 38.0000
	   Rotation axis: Phi
	           Omega: -35.0000
	             Chi: -30.0000
	             Phi: 0.0000
	             XTD: 48.9900
	          2theta: -28.0000
;
_diffrn_reflns_number             5461
_diffrn_reflns_av_R_equivalents   0.0439
_diffrn_reflns_av_sigmaI/netI     0.0510
_diffrn_reflns_limit_h_min        -4
_diffrn_reflns_limit_h_max        3
_diffrn_reflns_limit_k_min        -16
_diffrn_reflns_limit_k_max        14
_diffrn_reflns_limit_l_min        -27
_diffrn_reflns_limit_l_max        26
_diffrn_reflns_theta_min          1.815
_diffrn_reflns_theta_max          25.999
_diffrn_reflns_theta_full         25.240
_diffrn_measured_fraction_theta_max   0.989
_diffrn_measured_fraction_theta_full  0.988
_diffrn_reflns_Laue_measured_fraction_max    0.989
_diffrn_reflns_Laue_measured_fraction_full   0.988
_diffrn_reflns_point_group_measured_fraction_max   0.989
_diffrn_reflns_point_group_measured_fraction_full  0.988
_reflns_Friedel_coverage          0.000
_reflns_Friedel_fraction_max      ?
_reflns_Friedel_fraction_full     ?

#------------------ COMPUTER PROGRAMS USED ----------------------------------#

_computing_data_collection       'CrystalClear (Rigaku Corp., 2008)'
_computing_data_reduction        'CrystalClear (Rigaku Corp., 2008)'
_computing_cell_refinement       'CrystalClear (Rigaku Corp., 2008)'
_computing_structure_solution    
          'SIR2018  (Burla, J. Appl. Crystalogr. 48, 2015, 306-309)'
_computing_structure_refinement  'SHELXL-2014/7 (Sheldrick, 2014)'
_computing_publication_material  'Diamond (Crystal Impact, 2018)'

#------------------ REFINEMENT INFORMATION ----------------------------------#

_refine_special_details          
;
;
_reflns_number_total              2010
_reflns_number_gt                 1641
_reflns_threshold_expression      'I > 2\s(I)'
_refine_ls_structure_factor_coef  Fsqd
_refine_ls_matrix_type            full
_refine_ls_weighting_scheme       calc
_refine_ls_weighting_details     
'w=1/[\s^2^(Fo^2^)+(0.0630P)^2^] where P=(Fo^2^+2Fc^2^)/3'
_atom_sites_solution_hydrogens    difmap
_refine_ls_hydrogen_treatment     refxyz
_refine_ls_extinction_method      none
_refine_ls_extinction_coef        .
_refine_ls_extinction_expression  ?
_refine_ls_abs_structure_details  ?
_refine_ls_abs_structure_Flack    ?
_refine_ls_number_reflns          2010
_refine_ls_number_parameters      157
_refine_ls_number_restraints      10
_refine_ls_R_factor_all           0.0561
_refine_ls_R_factor_gt            0.0423
_refine_ls_wR_factor_ref          0.1110
_refine_ls_wR_factor_gt           0.1024
_refine_ls_goodness_of_fit_ref    1.041
_refine_ls_restrained_S_all       1.038
_refine_ls_shift/su_max           0.000
_refine_ls_shift/su_mean          0.000
_refine_diff_density_max          2.635
_refine_diff_density_min          -2.102

#------------------ ATOMIC TYPES, COORDINATES AND THERMAL PARAMETERS --------#

loop_
 _atom_type_symbol
 _atom_type_description
 _atom_type_scat_dispersion_real
 _atom_type_scat_dispersion_imag
 _atom_type_scat_source
 'Au'  'Au'  -2.0133   8.8022
 'International Tables Vol C Tables 4.2.6.8 and 6.1.1.4'
 'Na'  'Na'   0.0362   0.0249
 'International Tables Vol C Tables 4.2.6.8 and 6.1.1.4'
 'N'  'N'   0.0061   0.0033
 'International Tables Vol C Tables 4.2.6.8 and 6.1.1.4'
 'O'  'O'   0.0106   0.0060
 'International Tables Vol C Tables 4.2.6.8 and 6.1.1.4'
 'H'  'H'   0.0000   0.0000
 'International Tables Vol C Tables 4.2.6.8 and 6.1.1.4'

loop_
 _atom_site_label
 _atom_site_type_symbol
 _atom_site_site_symmetry_multiplicity
 _atom_site_Wyckoff_symbol
 _atom_site_fract_x
 _atom_site_fract_y
 _atom_site_fract_z
 _atom_site_U_iso_or_equiv
 _atom_site_adp_type
 _atom_site_occupancy
 _atom_site_calc_flag
 _atom_site_refinement_flags_posn
 _atom_site_refinement_flags_adp
 _atom_site_refinement_flags_occupancy
 _atom_site_disorder_assembly
 _atom_site_disorder_group
Au1 Au 4 e 0.40378(10) 0.23198(3) 0.38127(2) 0.03435(18) Uani 1 d . . . . .
Na1 Na 4 e 0.0552(12) -0.1883(3) 0.37100(18) 0.0479(10) Uani 1 d . . . . .
N1 N 4 e 0.161(3) 0.3469(7) 0.3336(5) 0.054(2) Uani 1 d . . . . .
N1A N 4 e 0.333(3) 0.4241(7) 0.3226(5) 0.051(2) Uani 1 d . . . . .
N1B N 4 e 0.465(4) 0.4993(10) 0.3106(7) 0.105(5) Uani 1 d . . . . .
N2 N 4 e 0.270(3) 0.1348(7) 0.3106(4) 0.048(2) Uani 1 d . . . . .
N2A N 4 e 0.128(2) 0.1757(7) 0.2652(4) 0.045(2) Uani 1 d . . . . .
N2B N 4 e -0.003(3) 0.2081(8) 0.2214(5) 0.059(3) Uani 1 d . . . . .
N3 N 4 e 0.596(3) 0.1032(7) 0.4245(4) 0.047(2) Uani 1 d . . . . .
N3A N 4 e 0.744(2) 0.1130(6) 0.4755(4) 0.040(2) Uani 1 d . . . . .
N3B N 4 e 0.881(3) 0.1172(7) 0.5220(4) 0.056(2) Uani 1 d . . . . .
N4 N 4 e 0.550(2) 0.3156(6) 0.4565(4) 0.044(2) Uani 1 d . . . . .
N4A N 4 e 0.660(3) 0.4019(7) 0.4467(4) 0.046(2) Uani 1 d . . . . .
N4B N 4 e 0.781(3) 0.4827(8) 0.4418(5) 0.065(3) Uani 1 d . . . . .
O1 O 4 e 0.549(2) -0.0740(6) 0.3451(4) 0.054(2) Uani 1 d D . . . .
O2 O 4 e -0.437(2) -0.2932(6) 0.4091(4) 0.0523(19) Uani 1 d D . . . .
H11 H 4 e 0.73(3) -0.037(9) 0.370(5) 0.079 Uiso 1 d D U . . .
H21 H 4 e -0.40(3) -0.349(6) 0.382(4) 0.079 Uiso 1 d D U . . .
H12 H 4 e 0.50(3) -0.079(10) 0.3023(12) 0.079 Uiso 1 d D U . . .
H22 H 4 e -0.52(3) -0.299(10) 0.450(2) 0.079 Uiso 1 d D U . . .

loop_
 _atom_site_aniso_label
 _atom_site_aniso_U_11
 _atom_site_aniso_U_22
 _atom_site_aniso_U_33
 _atom_site_aniso_U_23
 _atom_site_aniso_U_13
 _atom_site_aniso_U_12
Au1 0.0388(3) 0.0308(3) 0.0337(3) 0.00204(14) 0.00358(17) 0.00056(15)
Na1 0.051(2) 0.045(3) 0.048(3) -0.003(2) 0.0056(19) 0.001(2)
N1 0.050(5) 0.037(6) 0.074(7) 0.002(5) -0.003(5) 0.010(5)
N1A 0.045(5) 0.041(6) 0.067(7) 0.019(5) -0.001(5) 0.013(5)
N1B 0.091(10) 0.073(9) 0.152(14) 0.076(9) 0.009(9) 0.009(8)
N2 0.067(6) 0.035(5) 0.040(5) -0.009(4) -0.001(5) 0.004(4)
N2A 0.061(6) 0.044(6) 0.031(5) 0.001(4) -0.003(4) -0.002(4)
N2B 0.072(7) 0.055(6) 0.049(6) 0.003(5) -0.010(5) -0.005(5)
N3 0.058(6) 0.032(5) 0.049(6) 0.007(4) -0.002(4) 0.002(4)
N3A 0.045(5) 0.032(5) 0.044(5) 0.002(4) 0.004(4) 0.003(4)
N3B 0.076(7) 0.048(6) 0.045(6) -0.002(5) 0.000(5) 0.005(5)
N4 0.060(6) 0.028(5) 0.044(5) 0.001(4) 0.002(4) -0.002(4)
N4A 0.059(6) 0.041(6) 0.038(5) -0.004(4) -0.003(4) 0.001(5)
N4B 0.092(8) 0.043(6) 0.057(7) -0.005(5) -0.002(6) -0.010(6)
O1 0.069(6) 0.037(5) 0.055(5) 0.002(4) 0.000(4) 0.000(4)
O2 0.062(5) 0.043(5) 0.054(5) 0.003(4) 0.013(4) 0.003(4)

#-------------------- VALIDATION RESPONSE FORM ----------------------------#

# start Validation Reply Form
_vrf_PLAT973_NaAuN12_2H2O_PH_MS2306c
;
PROBLEM: Check Calcd Positive Resid. Density on       Au1       2.64 eA-3  
RESPONSE: This residual peak is too close to the heavy Au atom 
(about 1.60  \%A) to be assigned as an additional atomic position.
;
_vrf_PLAT420_NaAuN12_2H2O_PH_MS2306c
;
PROBLEM: D-H Bond Without Acceptor  O1       --H12      .     Please Check 
RESPONSE: After careful examination, we were unable to locate a suitable 
acceptor for this hydrogen bond.
;
_vrf_PLAT971_NaAuN12_2H2O_PH_MS2306c
;
PROBLEM: Check Calcd Resid. Dens.  1.58Ang From Au1             2.93 eA-3  
RESPONSE: This residual peak is too close to the heavy Au atom 
(about 1.60  \%A) to be assigned as an additional atomic position.
;
# end Validation Reply Form


#-------------------------- BOND LENGTHS AND ANGLES -----------------------#

_geom_special_details
;
 All esds (except the esd in the dihedral angle between two l.s. planes)
 are estimated using the full covariance matrix.  The cell esds are taken
 into account individually in the estimation of esds in distances, angles
 and torsion angles; correlations between esds in cell parameters are only
 used when they are defined by crystal symmetry.  An approximate (isotropic)
 treatment of cell esds is used for estimating esds involving l.s. planes.
;
 
loop_
 _geom_bond_atom_site_label_1
 _geom_bond_atom_site_label_2
 _geom_bond_distance
 _geom_bond_site_symmetry_2
 _geom_bond_publ_flag
Au1 N1 2.006(9) . ?
Au1 N4 2.035(8) . ?
Au1 N3 2.035(9) . ?
Au1 N2 2.049(9) . ?
Na1 O1 2.398(9) 1_455 ?
Na1 O2 2.398(9) 1_655 ?
Na1 O1 2.401(9) . ?
Na1 O2 2.412(9) . ?
Na1 N2B 2.445(11) 2_545 ?
Na1 N3B 2.536(11) 3_656 ?
Na1 Na1 3.5843(6) 1_655 ?
Na1 Na1 3.5843(6) 1_455 ?
Na1 H12 2.65(11) . ?
N1 N1A 1.211(13) . ?
N1A N1B 1.125(14) . ?
N2 N2A 1.224(12) . ?
N2A N2B 1.137(12) . ?
N3 N3A 1.228(12) . ?
N3A N3B 1.117(12) . ?
N4 N4A 1.214(12) . ?
N4A N4B 1.147(13) . ?
O1 H11 0.956(15) . ?
O1 H12 0.957(15) . ?
O2 H21 0.955(15) . ?
O2 H22 0.955(15) . ?
 
loop_
 _geom_angle_atom_site_label_1
 _geom_angle_atom_site_label_2
 _geom_angle_atom_site_label_3
 _geom_angle
 _geom_angle_site_symmetry_1
 _geom_angle_site_symmetry_3
 _geom_angle_publ_flag
N1 Au1 N4 96.7(4) . . ?
N1 Au1 N3 172.3(4) . . ?
N4 Au1 N3 89.4(3) . . ?
N1 Au1 N2 89.0(4) . . ?
N4 Au1 N2 174.2(3) . . ?
N3 Au1 N2 84.8(4) . . ?
O1 Na1 O2 172.9(3) 1_455 1_655 ?
O1 Na1 O1 96.7(3) 1_455 . ?
O2 Na1 O1 83.2(3) 1_655 . ?
O1 Na1 O2 82.9(3) 1_455 . ?
O2 Na1 O2 96.3(3) 1_655 . ?
O1 Na1 O2 172.9(3) . . ?
O1 Na1 N2B 96.7(3) 1_455 2_545 ?
O2 Na1 N2B 90.3(3) 1_655 2_545 ?
O1 Na1 N2B 100.1(4) . 2_545 ?
O2 Na1 N2B 87.0(4) . 2_545 ?
O1 Na1 N3B 91.8(3) 1_455 3_656 ?
O2 Na1 N3B 81.2(3) 1_655 3_656 ?
O1 Na1 N3B 87.5(3) . 3_656 ?
O2 Na1 N3B 85.5(3) . 3_656 ?
N2B Na1 N3B 167.9(4) 2_545 3_656 ?
O1 Na1 Na1 138.3(2) 1_455 1_655 ?
O2 Na1 Na1 42.0(2) 1_655 1_655 ?
O1 Na1 Na1 41.6(2) . 1_655 ?
O2 Na1 Na1 138.3(2) . 1_655 ?
N2B Na1 Na1 92.3(3) 2_545 1_655 ?
N3B Na1 Na1 87.1(3) 3_656 1_655 ?
O1 Na1 Na1 41.7(2) 1_455 1_455 ?
O2 Na1 Na1 138.0(2) 1_655 1_455 ?
O1 Na1 Na1 138.4(2) . 1_455 ?
O2 Na1 Na1 41.7(2) . 1_455 ?
N2B Na1 Na1 87.7(3) 2_545 1_455 ?
N3B Na1 Na1 92.9(3) 3_656 1_455 ?
Na1 Na1 Na1 180.0 1_655 1_455 ?
O1 Na1 H12 90(3) 1_455 . ?
O2 Na1 H12 92(3) 1_655 . ?
O1 Na1 H12 21.1(12) . . ?
O2 Na1 H12 165.2(13) . . ?
N2B Na1 H12 81.1(16) 2_545 . ?
N3B Na1 H12 107.7(15) 3_656 . ?
Na1 Na1 H12 51(2) 1_655 . ?
Na1 Na1 H12 129(2) 1_455 . ?
N1A N1 Au1 120.9(8) . . ?
N1B N1A N1 174.2(12) . . ?
N2A N2 Au1 115.3(7) . . ?
N2B N2A N2 175.9(11) . . ?
N2A N2B Na1 158.0(9) . 2 ?
N3A N3 Au1 117.8(7) . . ?
N3B N3A N3 176.9(11) . . ?
N3A N3B Na1 152.8(8) . 3_656 ?
N4A N4 Au1 115.1(7) . . ?
N4B N4A N4 174.2(12) . . ?
Na1 O1 Na1 96.7(3) 1_655 . ?
Na1 O1 H11 73(8) 1_655 . ?
Na1 O1 H11 131(8) . . ?
Na1 O1 H12 107(8) 1_655 . ?
Na1 O1 H12 94(8) . . ?
H11 O1 H12 135(10) . . ?
Na1 O2 Na1 96.3(3) 1_455 . ?
Na1 O2 H21 110(7) 1_455 . ?
Na1 O2 H21 96(8) . . ?
Na1 O2 H22 97(8) 1_455 . ?
Na1 O2 H22 129(8) . . ?
H21 O2 H22 125(10) . . ?

#--------------------------- REFINEMENT DETAILS -------------------------#

_iucr_refine_instructions_details
;
TITL Na-Au-N PHMS2306  P 21/c
CELL    0.71069 3.5843   13.037  22.044 90 92.518 90
ZERR 4 .0006 .002 .003 0 0.009 0
LATT    1
SYMM   -X,1/2+Y,1/2-Z
SFAC  Au Na N O H
UNIT 4 4 48 8 16
OMIT       -4.00   52.00
OMIT 1 1 14
OMIT 1 3 14
OMIT 1 0 16
OMIT 1 4 13
OMIT -3 0 2
OMIT -4 1 4
OMIT -4 2 8
OMIT 1 3 13
L.S. 10
MERG 2
ACTA
BOND $H
ACTA
DFIX 0.96 0.02 O1 H11 O1 H12 O2 H21 O2 H22
SADI O1 H11 O1 H12 O2 H21 O2 H22
FMAP 2
PLAN 100
WGHT    0.063000
FVAR       0.23126
AU1   1    0.403782    0.231982    0.381266    11.00000    0.03876    0.03077 =
         0.03370    0.00204    0.00358    0.00056
NA1   2    0.055209   -0.188309    0.371001    11.00000    0.05088    0.04523 =
         0.04783   -0.00309    0.00562    0.00084
N1    3    0.161061    0.346861    0.333601    11.00000    0.05048    0.03750 =
         0.07387    0.00198   -0.00323    0.01000
N1A   3    0.332733    0.424135    0.322600    11.00000    0.04465    0.04087 =
         0.06683    0.01897   -0.00061    0.01275
N1B   3    0.464894    0.499332    0.310622    11.00000    0.09142    0.07319 =
         0.15185    0.07647    0.00872    0.00858
N2    3    0.270137    0.134771    0.310555    11.00000    0.06729    0.03513 =
         0.04008   -0.00922   -0.00074    0.00402
N2A   3    0.127901    0.175659    0.265243    11.00000    0.06051    0.04390 =
         0.03064    0.00074   -0.00251   -0.00181
N2B   3   -0.003040    0.208094    0.221440    11.00000    0.07237    0.05526 =
         0.04886    0.00287   -0.00990   -0.00464
N3    3    0.595794    0.103218    0.424520    11.00000    0.05772    0.03242 =
         0.04919    0.00696   -0.00214    0.00248
N3A   3    0.744220    0.112965    0.475466    11.00000    0.04506    0.03160 =
         0.04379    0.00161    0.00372    0.00299
N3B   3    0.880588    0.117156    0.521964    11.00000    0.07551    0.04845 =
         0.04482   -0.00202   -0.00040    0.00517
N4    3    0.550126    0.315594    0.456540    11.00000    0.05960    0.02756 =
         0.04355    0.00060    0.00214   -0.00183
N4A   3    0.659541    0.401906    0.446666    11.00000    0.05880    0.04144 =
         0.03834   -0.00418   -0.00298    0.00083
N4B   3    0.781037    0.482732    0.441784    11.00000    0.09239    0.04337 =
         0.05742   -0.00512   -0.00167   -0.00996
O1    4    0.548818   -0.074007    0.345143    11.00000    0.06925    0.03727 =
         0.05514    0.00150   -0.00046    0.00007
O2    4   -0.437128   -0.293167    0.409099    11.00000    0.06161    0.04265 =
         0.05369    0.00267    0.01297    0.00251
H11   5    0.726011   -0.036710    0.370219    11.00000   -1.50000
H21   5   -0.402165   -0.349396    0.382158    11.00000   -1.50000
H12   5    0.497721   -0.079488    0.302279    11.00000   -1.50000
H22   5   -0.518749   -0.299245    0.449597    11.00000   -1.50000
HKLF 4
;
