# Supplementary material for: Sodium Tetraazidoaurate(III)—From Na[AuCl4]·2H2O to Na[Au(N3)4] and Beyond One Step at a Time
Source: Chemistry. 2026 Mar 26;32(22):e02800. doi: 10.1002/chem.202502800 (PMC13250357; doi:10.1002/chem.202502800)
Supplement: Supplementary file 2 — Supporting File: 2 chem70886‐sup‐0002‐data.zip [file CHEM-32-e02800-s001.zip › yupr_2518_NaAuClN9_2H2O.cif]

#------------------ SECTION 1. GLOBAL INFORMATION ---------------------------#

data_NaAuClN9_2H2O_PH_ZK2813b

#------------------ SUBMISSION DETAILS --------------------------------------#


# Name and address of author for correspondence

_publ_contact_author_name        'Peter H\"ohn'
_publ_contact_author_address     
;
Max-Planck-Institut f\"ur Chemische Physik fester Stoffe
N\"othnitzer Str. 40
01187 Dresden
Germany
;
_publ_contact_author_email       Peter.Hoehn@cpfs.mpg.de
_publ_contact_author_phone       '+49 (0)351 4646 2229'
_publ_contact_author_fax         '+49 (0)351 4646 2260'

loop_
_publ_author_name
_publ_author_address
'Mehmet Somer'
;
Chemistry Department
Ko\,c University
Rumelifeneri Yolu  
TR-34450 Sariyer-Istanbul  
T\"urkiye
;
'Joannis Psilitelis'
;
Eberhard-Karls-Universit\"at T\"ubingen
current address: 
Unterrain 18  
9053 Teufen  
Switzerland
;
'Raul Cardoso'
;
Max-Planck-Institut f\"ur Chemische Physik fester Stoffe
N\"othnitzer Stra\&se 40
01187 Dresden
Germany
;
'Thomas Doert'
;
Faculty of Chemistry and Food Chemistry
Dresden University of Technology
01062 Dresden 
Germany
;
'Franziska Jach'
;
Department Energy Materials and Test Devices
Fraunhofer Institute for Integrated Systems and Device Technology IISB
Schottkystrasse 10 
Erlangen 91058 
Germany
;
'Ayberk Yilmaz'
;
Istanbul \"Universitesi
Fen Fak\"ultesi Fizik B\"ol\"um\"u
34134 Vezneciler, Istanbul, 
T\"urkiye
;
'Alexander Ovchinnikov'
;
Faculty of Chemistry and Food Chemistry
Dresden University of Technology
01062 Dresden 
Germany
;
'Yurii Prots'
;
Max-Planck-Institut f\"ur Chemische Physik fester Stoffe
N\"othnitzer Stra\&se 40
01187 Dresden
Germany
;
'Helge Rosner'
;
Max-Planck-Institut f\"ur Chemische Physik fester Stoffe
N\"othnitzer Stra\&se 40
01187 Dresden
Germany
;
'Marcus P. Schmidt'
;
Max-Planck-Institut f\"ur Chemische Physik fester Stoffe
N\"othnitzer Stra\&se 40
01187 Dresden
Germany
;
'Peter H\"ohn'
;
Max-Planck-Institut f\"ur Chemische Physik fester Stoffe
N\"othnitzer Stra\&se 40
01187 Dresden
Germany
;
_publ_requested_journal          'Chem. Eur. J.'    
_publ_requested_coeditor_name    ?

_publ_contact_letter             
;
;

#------------------ TITLE, AUTHOR LIST AND TEXT------------------------------#

_publ_section_title              
;
Sodium Tetraazidoaurate(III) - from Na[AuCl~4~]*2H~2~O to Na[Au(N~3~)~4~] 
and beyond one step at a time
;
_publ_section_exptl_prep         
;
;
_publ_section_exptl_refinement   
;
;
_publ_section_comment            
;
;
_publ_section_acknowledgements   
;
;
_publ_section_references         
;
;
_publ_section_abstract 
;
;

#------------------  SECTION 2. COMPOUND(S) DETAILS -------------------------#

_audit_creation_date             2025-09-02T12:00:00-00:00
_audit_creation_method           'SHELXL-2018/1'
_chemical_formula_moiety         'Au Cl H4 N9 Na O2'

#------------------ CHEMICAL INFORMATION ------------------------------------#

_chemical_formula_sum            'Au Cl H4 N9 Na O2'
_chemical_formula_weight         417.50
_space_group_crystal_system      orthorhombic
_space_group_IT_number           57
_space_group_name_H-M_alt        'P b c m'
_space_group_name_Hall           '-P 2c 2b'
_chemical_absolute_configuration ?

loop_
 _space_group_symop_operation_xyz
 'x, y, z'
 '-x, -y, z+1/2'
 'x, -y+1/2, -z'
 '-x, y+1/2, -z+1/2'
 '-x, -y, -z'
 'x, y, -z-1/2'
 '-x, y-1/2, z'
 'x, -y-1/2, z-1/2'

_cell_length_a                   8.5264(17)
_cell_length_b                   16.902(3)
_cell_length_c                   6.7071(14)
_cell_angle_alpha                90
_cell_angle_beta                 90
_cell_angle_gamma                90
_cell_volume                     966.6(3)
_cell_formula_units_Z            4
_cell_measurement_temperature    293
_cell_measurement_reflns_used    6155
_cell_measurement_theta_min      2.4
_cell_measurement_theta_max      33.4
_cell_special_details            
; 
;

#------------------ CRYSTAL INFORMATION -------------------------------------#

_exptl_crystal_description       'prism-like'
_exptl_crystal_colour            orange
_diffrn_ambient_temperature      293.0
_exptl_crystal_size_max          0.125
_exptl_crystal_size_mid          0.030
_exptl_crystal_size_min          0.025
_exptl_crystal_density_diffrn    2.869
_exptl_crystal_density_method    'not measured'
_exptl_crystal_F_000             760
_exptl_absorpt_coefficient_mu    15.534
_exptl_absorpt_correction_type   multi-scan
_exptl_absorpt_correction_T_min  0.298
_exptl_absorpt_correction_T_max  0.643
_exptl_absorpt_process_details   
                             'Blessing, R. H. (1995) Acta Cryst. A51, 33-38'

#------------------ DATA COLLECTION INFORMATION -----------------------------#

_diffrn_detector_area_resol_mean 28.5714
_diffrn_source_power             1.6000
_diffrn_source_voltage           50.0000
_diffrn_source_current           32.0000
_diffrn_radiation_probe          x-ray
_diffrn_radiation_type           MoK\a
_diffrn_radiation_wavelength     0.710730
_diffrn_source                   'Sealed Tube'
_diffrn_radiation_monochromator  'Graphite Monochromator'
_diffrn_radiation_detector       CCD
_diffrn_measurement_device       'Saturn 724+'
_diffrn_measurement_method       oscillation
_diffrn_reflns_reduction_process 'Lp corrections applied'
_diffrn_measurement_details
;
scan:
	Number of images: 600
	           Slice: 0.0000 - 360.0000
	     Image width: 0.6000
	        Exp time: 37.0000
	   Rotation axis: Phi
	           Omega: -40.0000
	             Chi: -30.0000
	             Phi: 0.0000
	             XTD: 48.9800
	          2theta: -28.0000
;
_diffrn_reflns_number             5118
_diffrn_reflns_av_R_equivalents   0.0412
_diffrn_reflns_av_sigmaI/netI     0.0300
_diffrn_reflns_limit_h_min        -10
_diffrn_reflns_limit_h_max        10
_diffrn_reflns_limit_k_min        -20
_diffrn_reflns_limit_k_max        19
_diffrn_reflns_limit_l_min        -8
_diffrn_reflns_limit_l_max        6
_diffrn_reflns_theta_min          2.675
_diffrn_reflns_theta_max          25.989
_diffrn_reflns_theta_full         25.240
_diffrn_measured_fraction_theta_max   0.997
_diffrn_measured_fraction_theta_full  0.997
_diffrn_reflns_Laue_measured_fraction_max    0.997
_diffrn_reflns_Laue_measured_fraction_full   0.997
_diffrn_reflns_point_group_measured_fraction_max   0.997
_diffrn_reflns_point_group_measured_fraction_full  0.997
_reflns_Friedel_coverage          0.000
_reflns_Friedel_fraction_max      ?
_reflns_Friedel_fraction_full     ?

#------------------ COMPUTER PROGRAMS USED ----------------------------------#

_computing_data_collection       'CrystalClear (Rigaku Corp., 2008)'
_computing_data_reduction        'CrystalClear (Rigaku Corp., 2008)'
_computing_cell_refinement       'CrystalClear (Rigaku Corp., 2008)'
_computing_structure_solution    
          'SIR2018  (Burla, J. Appl. Crystalogr. 48, 2015, 306-309)'
_computing_structure_refinement  'SHELXL-2014/7 (Sheldrick, 2014)'
_computing_publication_material  'Diamond (Crystal Impact, 2018)'

#------------------ REFINEMENT INFORMATION ----------------------------------#

_refine_special_details          
;
;
_reflns_number_total              1041
_reflns_number_gt                 851
_reflns_threshold_expression      'I > 2\s(I)'
_refine_ls_structure_factor_coef  Fsqd
_refine_ls_matrix_type            full
_refine_ls_weighting_scheme       calc
_refine_ls_weighting_details     
'w=1/[\s^2^(Fo^2^)+(0.0414P)^2^+2.7604P] where P=(Fo^2^+2Fc^2^)/3'
_atom_sites_solution_hydrogens    difmap
_refine_ls_hydrogen_treatment     refxyz
_refine_ls_extinction_method      none
_refine_ls_extinction_coef        .
_refine_ls_extinction_expression  ?
_refine_ls_abs_structure_details  ?
_refine_ls_abs_structure_Flack    ?
_refine_ls_number_reflns          1041
_refine_ls_number_parameters      88
_refine_ls_number_restraints      3
_refine_ls_R_factor_all           0.0489
_refine_ls_R_factor_gt            0.0377
_refine_ls_wR_factor_ref          0.0954
_refine_ls_wR_factor_gt           0.0880
_refine_ls_goodness_of_fit_ref    1.167
_refine_ls_restrained_S_all       1.165
_refine_ls_shift/su_max           0.000
_refine_ls_shift/su_mean          0.000
_refine_diff_density_max          3.236
_refine_diff_density_min          -1.771

#------------------ ATOMIC TYPES, COORDINATES AND THERMAL PARAMETERS --------#

loop_
 _atom_type_symbol
 _atom_type_description
 _atom_type_scat_dispersion_real
 _atom_type_scat_dispersion_imag
 _atom_type_scat_source
 'Au'  'Au'  -2.0130   8.8020
 'International Tables Vol C Tables 4.2.6.8 and 6.1.1.4'
 'Cl'  'Cl'   0.1480   0.1590
 'International Tables Vol C Tables 4.2.6.8 and 6.1.1.4'
 'Na'  'Na'   0.0360   0.0250
 'International Tables Vol C Tables 4.2.6.8 and 6.1.1.4'
 'N'  'N'   0.0060   0.0030
 'International Tables Vol C Tables 4.2.6.8 and 6.1.1.4'
 'O'  'O'   0.0110   0.0060
 'International Tables Vol C Tables 4.2.6.8 and 6.1.1.4'
 'H'  'H'   0.0000   0.0000
 'International Tables Vol C Tables 4.2.6.8 and 6.1.1.4'
 
loop_
 _atom_site_label
 _atom_site_type_symbol
 _atom_site_site_symmetry_multiplicity
 _atom_site_Wyckoff_symbol
 _atom_site_fract_x
 _atom_site_fract_y
 _atom_site_fract_z
 _atom_site_U_iso_or_equiv
 _atom_site_adp_type
 _atom_site_occupancy
 _atom_site_calc_flag
 _atom_site_refinement_flags_posn
 _atom_site_refinement_flags_adp
 _atom_site_refinement_flags_occupancy
 _atom_site_disorder_assembly
 _atom_site_disorder_group
Au1 Au 4 d 0.49557(4) 0.20008(2) 0.250000 0.0362(2) Uani 1 d S T P . .
Cl1 Cl 4 d 0.5187(3) 0.0643(2) 0.250000 0.0519(9) Uani 1 d S T P . .
Na1 Na 4 d 0.0237(6) -0.0388(3) 0.250000 0.0522(14) Uani 1 d S T P . .
N1 N 4 d 0.2572(13) 0.1872(6) 0.250000 0.051(3) Uani 1 d S T P . .
N1A N 4 d 0.1799(12) 0.2458(7) 0.250000 0.054(3) Uani 1 d S T P . .
N1B N 4 d 0.0941(15) 0.2995(7) 0.250000 0.077(4) Uani 1 d S T P . .
N2 N 4 d 0.4652(12) 0.3218(6) 0.250000 0.045(3) Uani 1 d S T P . .
N2A N 4 d 0.5894(13) 0.3553(6) 0.250000 0.047(3) Uani 1 d S T P . .
N2B N 4 d 0.7050(13) 0.3924(7) 0.250000 0.076(4) Uani 1 d S T P . .
N3 N 4 d 0.7310(14) 0.2163(7) 0.250000 0.080(5) Uani 1 d S T P . .
N3A N 4 d 0.8132(13) 0.1650(7) 0.250000 0.060(3) Uani 1 d S T P . .
N3B N 4 d 0.9088(18) 0.1163(9) 0.250000 0.138(9) Uani 1 d S T P . .
O1 O 8 e 0.1711(7) 0.0383(4) -0.0004(10) 0.0502(15) Uani 1 d D . . . .
H1 H 8 e 0.270(6) 0.016(5) -0.038(14) 0.075 Uiso 1 d D U . . .
H2 H 8 e 0.199(11) 0.083(4) 0.079(12) 0.075 Uiso 1 d D U . . .

loop_
 _atom_site_aniso_label
 _atom_site_aniso_U_11
 _atom_site_aniso_U_22
 _atom_site_aniso_U_33
 _atom_site_aniso_U_23
 _atom_site_aniso_U_13
 _atom_site_aniso_U_12
Au1 0.0345(3) 0.0327(3) 0.0414(3) 0.000 0.000 -0.00620(18)
Cl1 0.0427(17) 0.0383(15) 0.075(3) 0.000 0.000 -0.0034(13)
Na1 0.049(3) 0.065(4) 0.042(3) 0.000 0.000 0.002(2)
N1 0.038(6) 0.034(6) 0.081(9) 0.000 0.000 0.002(4)
N1A 0.040(6) 0.050(7) 0.071(8) 0.000 0.000 -0.018(6)
N1B 0.052(7) 0.042(7) 0.136(14) 0.000 0.000 0.005(6)
N2 0.043(6) 0.035(5) 0.057(7) 0.000 0.000 -0.007(5)
N2A 0.058(7) 0.028(5) 0.054(7) 0.000 0.000 0.011(5)
N2B 0.049(7) 0.043(7) 0.135(12) 0.000 0.000 -0.023(6)
N3 0.039(6) 0.043(7) 0.159(15) 0.000 0.000 -0.015(6)
N3A 0.035(6) 0.034(6) 0.110(10) 0.000 0.000 -0.013(5)
N3B 0.050(9) 0.065(10) 0.30(3) 0.000 0.000 -0.001(8)
O1 0.042(3) 0.046(4) 0.062(4) 0.000(3) -0.006(3) -0.003(3)

#-------------------- VALIDATION RESPONSE FORM ----------------------------#

# start Validation Reply Form
_vrf_PLAT971_NaAuClN9_2H2O_PH_ZK2813b
;
PROBLEM: Check Calcd Resid. Dens.  1.16Ang From N2A             3.01 eA-3  
RESPONSE: after careful examination we are unable to assign any reasonable 
atom in this position. 
;
# end Validation Reply Form

#-------------------------- BOND LENGTHS AND ANGLES -----------------------#

_geom_special_details
;
 All esds (except the esd in the dihedral angle between two l.s. planes)
 are estimated using the full covariance matrix.  The cell esds are taken
 into account individually in the estimation of esds in distances, angles
 and torsion angles; correlations between esds in cell parameters are only
 used when they are defined by crystal symmetry.  An approximate (isotropic)
 treatment of cell esds is used for estimating esds involving l.s. planes.
;
loop_
 _geom_bond_atom_site_label_1
 _geom_bond_atom_site_label_2
 _geom_bond_distance
 _geom_bond_site_symmetry_2
 _geom_bond_publ_flag
Au1 N3 2.026(12) . ?
Au1 N1 2.044(11) . ?
Au1 N2 2.074(11) . ?
Au1 Cl1 2.304(3) . ?
Na1 O1 2.358(7) 5 ?
Na1 O1 2.358(7) 2 ?
Na1 O1 2.470(8) 6_556 ?
Na1 O1 2.470(8) . ?
Na1 N2B 2.589(11) 7_655 ?
Na1 N3B 2.799(17) 1_455 ?
Na1 N1B 2.911(13) 7 ?
Na1 Na1 3.624(4) 5_556 ?
Na1 Na1 3.624(4) 5 ?
N1 N1A 1.190(15) . ?
N1A N1B 1.166(15) . ?
N2 N2A 1.201(14) . ?
N2A N2B 1.168(14) . ?
N3 N3A 1.115(15) . ?
N3A N3B 1.159(17) . ?
O1 H1 0.955(17) . ?
O1 H2 0.953(17) . ?
 
loop_
 _geom_angle_atom_site_label_1
 _geom_angle_atom_site_label_2
 _geom_angle_atom_site_label_3
 _geom_angle
 _geom_angle_site_symmetry_1
 _geom_angle_site_symmetry_3
 _geom_angle_publ_flag
N3 Au1 N1 178.4(4) . . ?
N3 Au1 N2 89.4(4) . . ?
N1 Au1 N2 89.0(4) . . ?
N3 Au1 Cl1 92.9(4) . . ?
N1 Au1 Cl1 88.8(3) . . ?
N2 Au1 Cl1 177.7(3) . . ?
O1 Na1 O1 90.4(4) 5 2 ?
O1 Na1 O1 147.0(3) 5 6_556 ?
O1 Na1 O1 82.7(2) 2 6_556 ?
O1 Na1 O1 82.7(2) 5 . ?
O1 Na1 O1 147.0(3) 2 . ?
O1 Na1 O1 85.7(4) 6_556 . ?
O1 Na1 N2B 129.1(2) 5 7_655 ?
O1 Na1 N2B 129.1(2) 2 7_655 ?
O1 Na1 N2B 77.4(3) 6_556 7_655 ?
O1 Na1 N2B 77.4(3) . 7_655 ?
O1 Na1 N3B 75.5(3) 5 1_455 ?
O1 Na1 N3B 75.5(3) 2 1_455 ?
O1 Na1 N3B 71.5(3) 6_556 1_455 ?
O1 Na1 N3B 71.5(3) . 1_455 ?
N2B Na1 N3B 137.2(5) 7_655 1_455 ?
O1 Na1 N1B 76.1(3) 5 7 ?
O1 Na1 N1B 76.1(3) 2 7 ?
O1 Na1 N1B 132.2(2) 6_556 7 ?
O1 Na1 N1B 132.2(2) . 7 ?
N2B Na1 N1B 83.5(4) 7_655 7 ?
N3B Na1 N1B 139.3(5) 1_455 7 ?
O1 Na1 Na1 125.2(3) 5 5_556 ?
O1 Na1 Na1 42.54(18) 2 5_556 ?
O1 Na1 Na1 40.20(17) 6_556 5_556 ?
O1 Na1 Na1 119.6(3) . 5_556 ?
N2B Na1 Na1 105.21(18) 7_655 5_556 ?
N3B Na1 Na1 67.76(16) 1_455 5_556 ?
N1B Na1 Na1 107.55(18) 7 5_556 ?
O1 Na1 Na1 42.54(18) 5 5 ?
O1 Na1 Na1 125.2(3) 2 5 ?
O1 Na1 Na1 119.6(3) 6_556 5 ?
O1 Na1 Na1 40.20(17) . 5 ?
N2B Na1 Na1 105.21(17) 7_655 5 ?
N3B Na1 Na1 67.76(16) 1_455 5 ?
N1B Na1 Na1 107.55(18) 7 5 ?
Na1 Na1 Na1 135.4(3) 5_556 5 ?
N1A N1 Au1 117.5(9) . . ?
N1B N1A N1 174.7(13) . . ?
N1A N1B Na1 161.3(10) . 7_565 ?
N2A N2 Au1 110.9(9) . . ?
N2B N2A N2 175.6(13) . . ?
N2A N2B Na1 174.2(11) . 7_665 ?
N3A N3 Au1 121.2(10) . . ?
N3 N3A N3B 174.2(15) . . ?
N3A N3B Na1 155.7(12) . 1_655 ?
Na1 O1 Na1 97.3(2) 5 . ?
Na1 O1 H1 116(6) 5 . ?
Na1 O1 H1 115(6) . . ?
Na1 O1 H2 125(6) 5 . ?
Na1 O1 H2 99(6) . . ?
H1 O1 H2 104(7) . . ?

#--------------------------- REFINEMENT DETAILS -------------------------#

_iucr_refine_instructions_details
;
TITL Na-Au-N-Cl PHZK-2813 Pbcm
    shelx.res
    created by SHELXL-2018/1 at 16:07:19 on 06-May-2025
CELL    0.71069   8.5264  16.9020 6.7071 90 90 90
ZERR 4 .0017 .0030 .0014 0 0 0
LATT    1
SYMM  -X,-Y,0.500+Z
SYMM  +X,0.500-Y,-Z
SYMM  -X,0.500+Y,0.500-Z
SFAC  AU      16.88193  0.46110 18.59132  8.62161  25.55824   1.48260 =
         5.86001  36.39563  12.06581  -2.013   8.802 36500.000   1.440 196.967
SFAC  CL      11.46041  0.01040  7.19641  1.16620   6.25561  18.51942 =
         1.64550  47.77846  -9.55741   0.148   0.159   678.000   0.990  35.453
SFAC  NA       4.76260  3.28500  3.17360  8.84221   1.26740   0.31360 =
         1.11280 129.42410   0.67600   0.036   0.025   116.000   1.860  22.990
SFAC  N       12.21261  0.00570  3.13220  9.89331   2.01250  28.99754 =
         1.16630   0.58260 -11.52901   0.006   0.003    19.600   0.700  14.007
SFAC  O        3.04850 13.27711  2.28680  5.70111   1.54630   0.32390 =
         0.86700  32.90894   0.25080   0.011   0.006    32.500   0.660  15.999
SFAC H
UNIT 4 4 4 36 8 16
L.S. 10
MERG 2
FMAP 2
PLAN 100
OMIT -4 52
BOND $H
ACTA
DFIX 0.96 0.02 O1 H1 O1 H2
SADI O1 H1 O1 H2
WGHT    0.041400    2.760400
FVAR       0.08841
AU1   1    0.495571    0.200079    0.250000    10.50000    0.03450    0.03269 =
         0.04137    0.00000    0.00000   -0.00620
CL1   2    0.518728    0.064263    0.250000    10.50000    0.04267    0.03831 =
         0.07480    0.00000    0.00000   -0.00338
NA1   3    0.023703   -0.038842    0.250000    10.50000    0.04933    0.06472 =
         0.04242    0.00000    0.00000    0.00231
N1    4    0.257175    0.187151    0.250000    10.50000    0.03801    0.03360 =
         0.08089    0.00000    0.00000    0.00195
N1A   4    0.179943    0.245800    0.250000    10.50000    0.03997    0.05039 =
         0.07076    0.00000    0.00000   -0.01837
N1B   4    0.094112    0.299496    0.250000    10.50000    0.05237    0.04164 =
         0.13594    0.00000    0.00000    0.00482
N2    4    0.465175    0.321849    0.250000    10.50000    0.04349    0.03516 =
         0.05681    0.00000    0.00000   -0.00737
N2A   4    0.589437    0.355283    0.250000    10.50000    0.05776    0.02760 =
         0.05445    0.00000    0.00000    0.01104
N2B   4    0.704983    0.392362    0.250000    10.50000    0.04872    0.04332 =
         0.13520    0.00000    0.00000   -0.02322
N3    4    0.730966    0.216311    0.250000    10.50000    0.03897    0.04268 =
         0.15888    0.00000    0.00000   -0.01542
N3A   4    0.813180    0.164985    0.250000    10.50000    0.03508    0.03411 =
         0.10974    0.00000    0.00000   -0.01278
N3B   4    0.908842    0.116287    0.250000    10.50000    0.05047    0.06456 =
         0.29864    0.00000    0.00000   -0.00060
O1    5    0.171114    0.038318   -0.000426    11.00000    0.04178    0.04644 =
         0.06246   -0.00025   -0.00569   -0.00315
H1    6    0.269639    0.015984   -0.037946    11.00000   -1.50000
H2    6    0.199273    0.082702    0.079427    11.00000   -1.50000

HKLF 4 1 0 1 0 0 0 1 1 0 0
;
