# Supplementary material for: Sodium Tetraazidoaurate(III)—From Na[AuCl4]·2H2O to Na[Au(N3)4] and Beyond One Step at a Time
Source: Chemistry. 2026 Mar 26;32(22):e02800. doi: 10.1002/chem.202502800 (PMC13250357; doi:10.1002/chem.202502800)
Supplement: Supplementary file 2 — Supporting File: 2 chem70886‐sup‐0002‐data.zip [file CHEM-32-e02800-s001.zip › yupr_2519_NaAuCl2N6_2H2O.cif]

#------------------ SECTION 1. GLOBAL INFORMATION ---------------------------#

data_NaAuCl2N6_2H2O_PH_ZK2838c

#------------------ SUBMISSION DETAILS --------------------------------------#


# Name and address of author for correspondence

_publ_contact_author_name        'Peter H\"ohn'
_publ_contact_author_address     
;
Max-Planck-Institut f\"ur Chemische Physik fester Stoffe
N\"othnitzer Str. 40
01187 Dresden
Germany
;
_publ_contact_author_email       Peter.Hoehn@cpfs.mpg.de
_publ_contact_author_phone       '+49 (0)351 4646 2229'
_publ_contact_author_fax         '+49 (0)351 4646 2260'

loop_
_publ_author_name
_publ_author_address
'Mehmet Somer'
;
Chemistry Department
Ko\,c University
Rumelifeneri Yolu  
TR-34450 Sariyer-Istanbul  
T\"urkiye
;
'Joannis Psilitelis'
;
Eberhard-Karls-Universit\"at T\"ubingen
current address: 
Unterrain 18  
9053 Teufen  
Switzerland
;
'Raul Cardoso'
;
Max-Planck-Institut f\"ur Chemische Physik fester Stoffe
N\"othnitzer Stra\&se 40
01187 Dresden
Germany
;
'Thomas Doert'
;
Faculty of Chemistry and Food Chemistry
Dresden University of Technology
01062 Dresden 
Germany
;
'Franziska Jach'
;
Department Energy Materials and Test Devices
Fraunhofer Institute for Integrated Systems and Device Technology IISB
Schottkystrasse 10 
Erlangen 91058 
Germany
;
'Ayberk Yilmaz'
;
Istanbul \"Universitesi
Fen Fak\"ultesi Fizik B\"ol\"um\"u
34134 Vezneciler, Istanbul, 
T\"urkiye
;
'Alexander Ovchinnikov'
;
Faculty of Chemistry and Food Chemistry
Dresden University of Technology
01062 Dresden 
Germany
;
'Yurii Prots'
;
Max-Planck-Institut f\"ur Chemische Physik fester Stoffe
N\"othnitzer Stra\&se 40
01187 Dresden
Germany
;
'Helge Rosner'
;
Max-Planck-Institut f\"ur Chemische Physik fester Stoffe
N\"othnitzer Stra\&se 40
01187 Dresden
Germany
;
'Marcus P. Schmidt'
;
Max-Planck-Institut f\"ur Chemische Physik fester Stoffe
N\"othnitzer Stra\&se 40
01187 Dresden
Germany
;
'Peter H\"ohn'
;
Max-Planck-Institut f\"ur Chemische Physik fester Stoffe
N\"othnitzer Stra\&se 40
01187 Dresden
Germany
;
_publ_requested_journal          'Chem. Eur. J.'    
_publ_requested_coeditor_name    ?

_publ_contact_letter             
;
;

#------------------ TITLE, AUTHOR LIST AND TEXT------------------------------#

_publ_section_title              
;
Sodium Tetraazidoaurate(III) - from Na[AuCl~4~]*2H~2~O to Na[Au(N~3~)~4~] 
and beyond one step at a time
;
_publ_section_exptl_prep         
;
;
_publ_section_exptl_refinement   
;
;
_publ_section_comment            
;
;
_publ_section_acknowledgements   
;
;
_publ_section_references         
;
;
_publ_section_abstract 
;
;

#------------------  SECTION 2. COMPOUND(S) DETAILS -------------------------#

_audit_creation_date             2025-09-02T12:00:00-00:00
_audit_creation_method           'SHELXL-2018/1'
_chemical_formula_moiety         'Au Cl2 H4 N6 Na O2'

#------------------ CHEMICAL INFORMATION ------------------------------------#

_chemical_formula_sum            'Au Cl2 H4 N6 Na O2'
_chemical_formula_weight         410.95
_space_group_crystal_system      triclinic
_space_group_IT_number           2
_space_group_name_H-M_alt        'P -1'
_space_group_name_Hall           '-P 1'
_chemical_absolute_configuration ?

loop_
 _space_group_symop_operation_xyz
 'x, y, z'
 '-x, -y, -z'

_cell_length_a                    3.6821(12)
_cell_length_b                    7.4598(19)
_cell_length_c                    8.3583(19)
_cell_angle_alpha                 91.405(13)
_cell_angle_beta                  90.401(17)
_cell_angle_gamma                 97.933(17)
_cell_volume                      227.31(11)
_cell_formula_units_Z            1
_cell_measurement_temperature    293
_cell_measurement_reflns_used    1700
_cell_measurement_theta_min      2.4
_cell_measurement_theta_max      31.9
_cell_special_details            
; 
;

#------------------ CRYSTAL INFORMATION -------------------------------------#

_exptl_crystal_description       'prism-like'
_exptl_crystal_colour            orange
_diffrn_ambient_temperature      293.0
_exptl_crystal_size_max          0.060
_exptl_crystal_size_mid          0.025
_exptl_crystal_size_min          0.025
_exptl_crystal_density_diffrn    3.002
_exptl_crystal_density_method    'not measured'
_exptl_crystal_F_000             186
_exptl_absorpt_coefficient_mu    16.787
_exptl_absorpt_correction_type   multi-scan
_exptl_absorpt_correction_T_min  0.452
_exptl_absorpt_correction_T_max  0.595
_exptl_absorpt_process_details   
                             'Blessing, R. H. (1995) Acta Cryst. A51, 33-38'

#------------------ DATA COLLECTION INFORMATION -----------------------------#

_diffrn_detector_area_resol_mean 28.5714
_diffrn_source_power             1.7000
_diffrn_source_voltage           50.0000
_diffrn_source_current           34.0000
_diffrn_radiation_probe          x-ray
_diffrn_radiation_type           MoK\a
_diffrn_radiation_wavelength     0.710730
_diffrn_source                   'Sealed Tube'
_diffrn_radiation_monochromator  'Graphite Monochromator'
_diffrn_radiation_detector       CCD
_diffrn_measurement_device       'Saturn 724+'
_diffrn_measurement_method       oscillation
_diffrn_reflns_reduction_process 'Lp corrections applied'
_diffrn_measurement_details
;
scan:
	Number of images: 600
	           Slice: -90.0000 - 270.0000
	     Image width: 0.6000
	        Exp time: 60.0000
	   Rotation axis: Phi
	           Omega: -28.0000
	             Chi: -30.0000
	             Phi: 0.0000
	             XTD: 48.9800
	          2theta: -25.0000
;
_diffrn_reflns_number             2382
_diffrn_reflns_av_R_equivalents   ?
_diffrn_reflns_av_sigmaI/netI     0.0498
_diffrn_reflns_limit_h_min        -4
_diffrn_reflns_limit_h_max        2
_diffrn_reflns_limit_k_min        -9
_diffrn_reflns_limit_k_max        9
_diffrn_reflns_limit_l_min        -11
_diffrn_reflns_limit_l_max        11
_diffrn_reflns_theta_min          3.635
_diffrn_reflns_theta_max          28.492
_diffrn_reflns_theta_full         25.240
_diffrn_measured_fraction_theta_max   0.989
_diffrn_measured_fraction_theta_full  0.995
_diffrn_reflns_Laue_measured_fraction_max    0.989
_diffrn_reflns_Laue_measured_fraction_full   0.995
_diffrn_reflns_point_group_measured_fraction_max   0.989
_diffrn_reflns_point_group_measured_fraction_full  0.995
_reflns_Friedel_coverage          0.000
_reflns_Friedel_fraction_max      ?
_reflns_Friedel_fraction_full     ?

#------------------ COMPUTER PROGRAMS USED ----------------------------------#

_computing_data_collection       'CrystalClear (Rigaku Corp., 2008)'
_computing_data_reduction        'CrysAlisPro 1.171.42.58a (Rigaku OD, 2022)'
_computing_cell_refinement       'CrysAlisPro 1.171.42.58a (Rigaku OD, 2022)'
_computing_structure_solution    
          'SIR2018  (Burla, J. Appl. Crystalogr. 48, 2015, 306-309)'
_computing_structure_refinement  'SHELXL-2014/7 (Sheldrick, 2014)'
_computing_publication_material  'Diamond (Crystal Impact, 2018)'

#------------------ REFINEMENT INFORMATION ----------------------------------#

_refine_special_details          
;
;
_reflns_number_total              2382
_reflns_number_gt                 1938
_reflns_threshold_expression      'I > 2\s(I)'
_refine_ls_structure_factor_coef  Fsqd
_refine_ls_matrix_type            full
_refine_ls_weighting_scheme       calc
_refine_ls_weighting_details     
'w=1/[\s^2^(Fo^2^)+(0.0504P)^2^+0.2675P] where P=(Fo^2^+2Fc^2^)/3'
_atom_sites_solution_hydrogens    difmap
_refine_ls_hydrogen_treatment     refxyz
_refine_ls_extinction_method      none
_refine_ls_extinction_coef        .
_refine_ls_extinction_expression  ?
_refine_ls_abs_structure_details  ?
_refine_ls_abs_structure_Flack    ?
_refine_ls_number_reflns          2382
_refine_ls_number_parameters      65
_refine_ls_number_restraints      3
_refine_ls_R_factor_all           0.0515
_refine_ls_R_factor_gt            0.0405
_refine_ls_wR_factor_ref          0.0930
_refine_ls_wR_factor_gt           0.0893
_refine_ls_goodness_of_fit_ref    1.049
_refine_ls_restrained_S_all       1.048
_refine_ls_shift/su_max           0.000
_refine_ls_shift/su_mean          0.000
_refine_diff_density_max          1.792
_refine_diff_density_min          -1.142

#------------------ ATOMIC TYPES, COORDINATES AND THERMAL PARAMETERS --------#

loop_
 _atom_type_symbol
 _atom_type_description
 _atom_type_scat_dispersion_real
 _atom_type_scat_dispersion_imag
 _atom_type_scat_source
 'H'  'H'   0.0000   0.0000
 'International Tables Vol C Tables 4.2.6.8 and 6.1.1.4'
 'N'  'N'   0.0061   0.0033
 'International Tables Vol C Tables 4.2.6.8 and 6.1.1.4'
 'O'  'O'   0.0106   0.0060
 'International Tables Vol C Tables 4.2.6.8 and 6.1.1.4'
 'Na'  'Na'   0.0362   0.0249
 'International Tables Vol C Tables 4.2.6.8 and 6.1.1.4'
 'Cl'  'Cl'   0.1484   0.1585
 'International Tables Vol C Tables 4.2.6.8 and 6.1.1.4'
 'Au'  'Au'  -2.0133   8.8022
 'International Tables Vol C Tables 4.2.6.8 and 6.1.1.4'
 
loop_
 _atom_site_label
 _atom_site_type_symbol
 _atom_site_site_symmetry_multiplicity
 _atom_site_Wyckoff_symbol
 _atom_site_fract_x
 _atom_site_fract_y
 _atom_site_fract_z
 _atom_site_U_iso_or_equiv
 _atom_site_adp_type
 _atom_site_occupancy
 _atom_site_calc_flag
 _atom_site_refinement_flags_posn
 _atom_site_refinement_flags_adp
 _atom_site_refinement_flags_occupancy
 _atom_site_disorder_assembly
 _atom_site_disorder_group
Au1 Au 1 a 0.000000 0.000000 0.000000 0.0402(2) Uani 1 d S . P . .
N1 N 2 i 0.063(3) 0.9479(12) 0.2357(11) 0.051(3) Uani 1 d . . . . .
N1A N 2 i 0.226(3) 0.0678(13) 0.3192(11) 0.053(3) Uani 1 d . . . . .
N1B N 2 i 0.370(4) 0.1705(14) 0.4115(13) 0.072(4) Uani 1 d . . . . .
Cl1 Cl 2 i 0.3094(9) 0.2867(3) 0.0295(3) 0.0475(6) Uani 1 d . . . . .
Na1 Na 1 h 0.500000 0.500000 0.500000 0.0534(18) Uani 1 d S . P . .
O1 O 2 i 0.013(2) 0.5613(11) 0.3216(9) 0.050(2) Uani 1 d D . . . .
H1 H 2 i 0.00(3) 0.479(14) 0.232(10) 0.075 Uiso 1 d D U . . .
H2 H 2 i 0.05(3) 0.677(8) 0.273(14) 0.075 Uiso 1 d D U . . .

loop_
 _atom_site_aniso_label
 _atom_site_aniso_U_11
 _atom_site_aniso_U_22
 _atom_site_aniso_U_33
 _atom_site_aniso_U_23
 _atom_site_aniso_U_13
 _atom_site_aniso_U_12
Au1 0.0485(4) 0.0309(3) 0.0407(4) 0.0010(2) 0.0010(3) 0.0044(3)
N1 0.077(8) 0.035(5) 0.037(5) 0.000(4) -0.006(5) -0.001(5)
N1A 0.075(8) 0.045(6) 0.043(5) 0.003(5) -0.006(6) 0.023(6)
N1B 0.112(12) 0.045(6) 0.057(7) -0.003(5) -0.023(6) -0.001(6)
Cl1 0.0566(18) 0.0320(12) 0.0514(15) 0.0001(11) -0.0037(15) -0.0027(13)
Na1 0.064(5) 0.043(3) 0.051(4) 0.002(3) -0.005(3) 0.001(3)
O1 0.062(6) 0.045(5) 0.044(5) 0.006(4) 0.001(4) 0.010(4)

_twin_dimensionality                   triperiodic
_twin_formation_mechanism              gt
_twin_morphology                       penetration

loop_
 _twin_individual_id
 _twin_individual_mass_fraction_refined 
 _twin_individual_twin_lattice_type
 _twin_individual_twin_matrix_11
 _twin_individual_twin_matrix_12
 _twin_individual_twin_matrix_13
 _twin_individual_twin_matrix_21
 _twin_individual_twin_matrix_22
 _twin_individual_twin_matrix_23 
 _twin_individual_twin_matrix_31
 _twin_individual_twin_matrix_32
 _twin_individual_twin_matrix_33
 1 0.768(2) ref 1 0 0 0 1 0 0 0 1
 2 0.232(2) pmt 1 0 0 -0.5 -1 0 0 0 -1

#-------------------------- BOND LENGTHS AND ANGLES -----------------------#

_geom_special_details
;
 All esds (except the esd in the dihedral angle between two l.s. planes)
 are estimated using the full covariance matrix.  The cell esds are taken
 into account individually in the estimation of esds in distances, angles
 and torsion angles; correlations between esds in cell parameters are only
 used when they are defined by crystal symmetry.  An approximate (isotropic)
 treatment of cell esds is used for estimating esds involving l.s. planes.
;
loop_
 _geom_bond_atom_site_label_1
 _geom_bond_atom_site_label_2
 _geom_bond_distance
 _geom_bond_site_symmetry_2
 _geom_bond_publ_flag
Au1 N1 2.035(9) 2_565 ?
Au1 N1 2.035(9) 1_545 ?
Au1 Cl1 2.287(3) 2 ?
Au1 Cl1 2.287(3) . ?
N1 N1A 1.211(13) 1_565 ?
N1A N1B 1.147(13) . ?
N1B Na1 2.529(10) . ?
Na1 O1 2.414(8) 2_566 ?
Na1 O1 2.414(8) 1_655 ?
Na1 O1 2.424(8) . ?
Na1 O1 2.424(8) 2_666 ?
Na1 Na1 3.6821(12) 1_455 ?
Na1 Na1 3.6821(12) 1_655 ?
O1 H1 0.95(2) . ?
O1 H2 0.95(2) . ?
 
loop_
 _geom_angle_atom_site_label_1
 _geom_angle_atom_site_label_2
 _geom_angle_atom_site_label_3
 _geom_angle
 _geom_angle_site_symmetry_1
 _geom_angle_site_symmetry_3
 _geom_angle_publ_flag
N1 Au1 N1 180.0(8) 2_565 1_545 ?
N1 Au1 Cl1 92.5(3) 2_565 2 ?
N1 Au1 Cl1 87.5(3) 1_545 2 ?
N1 Au1 Cl1 87.5(3) 2_565 . ?
N1 Au1 Cl1 92.5(3) 1_545 . ?
Cl1 Au1 Cl1 180.0 2 . ?
N1A N1 Au1 117.2(7) 1_565 1_565 ?
N1B N1A N1 173.0(12) . 1_545 ?
N1A N1B Na1 146.2(9) . . ?
O1 Na1 O1 180.0 2_566 1_655 ?
O1 Na1 O1 80.9(3) 2_566 . ?
O1 Na1 O1 99.1(3) 1_655 . ?
O1 Na1 O1 99.1(3) 2_566 2_666 ?
O1 Na1 O1 80.9(3) 1_655 2_666 ?
O1 Na1 O1 180.0(2) . 2_666 ?
O1 Na1 N1B 93.1(4) 2_566 2_666 ?
O1 Na1 N1B 86.9(4) 1_655 2_666 ?
O1 Na1 N1B 91.5(3) . 2_666 ?
O1 Na1 N1B 88.5(3) 2_666 2_666 ?
O1 Na1 N1B 86.9(4) 2_566 . ?
O1 Na1 N1B 93.1(4) 1_655 . ?
O1 Na1 N1B 88.5(3) . . ?
O1 Na1 N1B 91.5(3) 2_666 . ?
N1B Na1 N1B 180.0 2_666 . ?
O1 Na1 Na1 40.54(18) 2_566 1_455 ?
O1 Na1 Na1 139.46(18) 1_655 1_455 ?
O1 Na1 Na1 40.35(18) . 1_455 ?
O1 Na1 Na1 139.65(18) 2_666 1_455 ?
N1B Na1 Na1 93.0(3) 2_666 1_455 ?
N1B Na1 Na1 87.0(3) . 1_455 ?
O1 Na1 Na1 139.46(18) 2_566 1_655 ?
O1 Na1 Na1 40.54(18) 1_655 1_655 ?
O1 Na1 Na1 139.65(18) . 1_655 ?
O1 Na1 Na1 40.35(18) 2_666 1_655 ?
N1B Na1 Na1 87.0(3) 2_666 1_655 ?
N1B Na1 Na1 93.0(3) . 1_655 ?
Na1 Na1 Na1 180.0 1_455 1_655 ?
Na1 O1 Na1 99.1(3) 1_455 . ?
Na1 O1 H1 113(8) 1_455 . ?
Na1 O1 H1 110(8) . . ?
Na1 O1 H2 118(8) 1_455 . ?
Na1 O1 H2 115(7) . . ?
H1 O1 H2 103(10) . . ?

#--------------------------- REFINEMENT DETAILS -------------------------#

_iucr_refine_instructions_details
;
TITL  SIR2018 run in space group P -1      Na[AuCl2(N3)2].2H2O
CELL   0.71073    3.6821   7.4598   8.3583  91.405  90.401  97.933
ZERR         1    0.0012   0.0019   0.0019   0.013   0.017   0.017
LATT  1
SFAC H N O NA CL AU
UNIT 4 6 2 1 2 1
L.S.  10
MERG 0
BOND  $H
ACTA
OMIT 0 0 1
OMIT 0 1 0
OMIT -1 57
rem TWIN 1 0 0 -0.5 -1 0 0 0 -1
OMIT     0   0  -1
OMIT     0  -1   0
DFIX 0.96 0.02 O1 H1 O1 H2
SADI O1 H1 O1 H2
FMAP   2
PLAN   50
WGHT    0.050400    0.267500
BASF   0.23231
FVAR       0.46782
AU1   6    0.000000    0.000000    0.000000    10.50000    0.04853    0.03092 =
         0.04074    0.00099    0.00097    0.00445
N1    2    0.062591    0.947908    0.235706    11.00000    0.07656    0.03534 =
         0.03732   -0.00042   -0.00554   -0.00142
N1A   2    0.226317    0.067818    0.319229    11.00000    0.07522    0.04533 =
         0.04308    0.00298   -0.00576    0.02304
N1B   2    0.370248    0.170538    0.411460    11.00000    0.11165    0.04458 =
         0.05685   -0.00300   -0.02270   -0.00108
CL1   5    0.309353    0.286668    0.029497    11.00000    0.05657    0.03204 =
         0.05138    0.00014   -0.00369   -0.00266
NA1   4    0.500000    0.500000    0.500000    10.50000    0.06444    0.04277 =
         0.05122    0.00228   -0.00520    0.00086
O1    3    0.012645    0.561313    0.321628    11.00000    0.06211    0.04507 =
         0.04372    0.00580    0.00113    0.01047
H1    1   -0.004267    0.479434    0.231717    11.00000   -1.50000
H2    1    0.053332    0.676644    0.273335    11.00000   -1.50000
HKLF      5
;
