# Supplementary material for: Sodium Tetraazidoaurate(III)—From Na[AuCl4]·2H2O to Na[Au(N3)4] and Beyond One Step at a Time
Source: Chemistry. 2026 Mar 26;32(22):e02800. doi: 10.1002/chem.202502800 (PMC13250357; doi:10.1002/chem.202502800)
Supplement: Supplementary file 2 — Supporting File: 2 chem70886‐sup‐0002‐data.zip [file CHEM-32-e02800-s001.zip › yupr_2520_NaAuCl3N3_2H2O.cif]

#------------------ SECTION 1. GLOBAL INFORMATION ---------------------------#

data_NaAuCl3N3_2H2O_PH_ZK2818e

#------------------ SUBMISSION DETAILS --------------------------------------#


# Name and address of author for correspondence

_publ_contact_author_name        'Peter H\"ohn'
_publ_contact_author_address     
;
Max-Planck-Institut f\"ur Chemische Physik fester Stoffe
N\"othnitzer Str. 40
01187 Dresden
Germany
;
_publ_contact_author_email       Peter.Hoehn@cpfs.mpg.de
_publ_contact_author_phone       '+49 (0)351 4646 2229'
_publ_contact_author_fax         '+49 (0)351 4646 2260'

loop_
_publ_author_name
_publ_author_address
'Mehmet Somer'
;
Chemistry Department
Ko\,c University
Rumelifeneri Yolu  
TR-34450 Sariyer-Istanbul  
T\"urkiye
;
'Joannis Psilitelis'
;
Eberhard-Karls-Universit\"at T\"ubingen
current address: 
Unterrain 18  
9053 Teufen  
Switzerland
;
'Raul Cardoso'
;
Max-Planck-Institut f\"ur Chemische Physik fester Stoffe
N\"othnitzer Stra\&se 40
01187 Dresden
Germany
;
'Thomas Doert'
;
Faculty of Chemistry and Food Chemistry
Dresden University of Technology
01062 Dresden 
Germany
;
'Franziska Jach'
;
Department Energy Materials and Test Devices
Fraunhofer Institute for Integrated Systems and Device Technology IISB
Schottkystrasse 10 
Erlangen 91058 
Germany
;
'Ayberk Yilmaz'
;
Istanbul \"Universitesi
Fen Fak\"ultesi Fizik B\"ol\"um\"u
34134 Vezneciler, Istanbul, 
T\"urkiye
;
'Alexander Ovchinnikov'
;
Faculty of Chemistry and Food Chemistry
Dresden University of Technology
01062 Dresden 
Germany
;
'Yurii Prots'
;
Max-Planck-Institut f\"ur Chemische Physik fester Stoffe
N\"othnitzer Stra\&se 40
01187 Dresden
Germany
;
'Helge Rosner'
;
Max-Planck-Institut f\"ur Chemische Physik fester Stoffe
N\"othnitzer Stra\&se 40
01187 Dresden
Germany
;
'Marcus P. Schmidt'
;
Max-Planck-Institut f\"ur Chemische Physik fester Stoffe
N\"othnitzer Stra\&se 40
01187 Dresden
Germany
;
'Peter H\"ohn'
;
Max-Planck-Institut f\"ur Chemische Physik fester Stoffe
N\"othnitzer Stra\&se 40
01187 Dresden
Germany
;
_publ_requested_journal          'Chem. Eur. J.'    
_publ_requested_coeditor_name    ?

_publ_contact_letter             
;
;

#------------------ TITLE, AUTHOR LIST AND TEXT------------------------------#

_publ_section_title              
;
Sodium Tetraazidoaurate(III) - from Na[AuCl~4~]*2H~2~O to Na[Au(N~3~)~4~] 
and beyond one step at a time
;
_publ_section_exptl_prep         
;
;
_publ_section_exptl_refinement   
;
;
_publ_section_comment            
;
;
_publ_section_acknowledgements   
;
;
_publ_section_references         
;
;
_publ_section_abstract 
;
;

#------------------  SECTION 2. COMPOUND(S) DETAILS -------------------------#

_audit_creation_date             2025-09-02T12:00:00-00:00
_audit_creation_method           'SHELXL-2018/1'
_chemical_formula_moiety         'Au Cl3.11 H4 N2.67 Na O2'

#------------------ CHEMICAL INFORMATION ------------------------------------#

_chemical_formula_sum            'Au Cl3.11 H4 N2.67 Na O2'
_chemical_formula_weight         403.68
_space_group_crystal_system      orthorhombic
_space_group_IT_number           62
_space_group_name_H-M_alt        'P n m a'
_space_group_name_Hall           '-P 2ac 2n'
_chemical_absolute_configuration ?

loop_
 _space_group_symop_operation_xyz
 'x, y, z'
 '-x+1/2, -y, z+1/2'
 'x+1/2, -y+1/2, -z+1/2'
 '-x, y+1/2, -z'
 '-x, -y, -z'
 'x-1/2, y, -z-1/2'
 '-x-1/2, y-1/2, z-1/2'
 'x, -y-1/2, z'
 
_cell_length_a                    13.7174(10)
_cell_length_b                    6.9060(5)
_cell_length_c                    8.8804(5)
_cell_angle_alpha                 90
_cell_angle_beta                  90
_cell_angle_gamma                 90
_cell_volume                      841.26(10)
_cell_formula_units_Z            4
_cell_measurement_temperature    293
_cell_measurement_reflns_used    5109
_cell_measurement_theta_min      2.3
_cell_measurement_theta_max      33.6
_cell_special_details            
; 
;

#------------------ CRYSTAL INFORMATION -------------------------------------#

_exptl_crystal_description       'platelet'
_exptl_crystal_colour            orange-brown
_diffrn_ambient_temperature      293.0
_exptl_crystal_size_max          0.110
_exptl_crystal_size_mid          0.060
_exptl_crystal_size_min          0.025
_exptl_crystal_density_diffrn    3.187
_exptl_crystal_density_method    'not measured'
_exptl_crystal_F_000             726
_exptl_absorpt_coefficient_mu    18.470
_exptl_absorpt_correction_type   multi-scan
_exptl_absorpt_correction_T_min  0.121
_exptl_absorpt_correction_T_max  0.585
_exptl_absorpt_process_details   
                             'Blessing, R. H. (1995) Acta Cryst. A51, 33-38'

#------------------ DATA COLLECTION INFORMATION -----------------------------#

_diffrn_detector_area_resol_mean 28.5714
_diffrn_source_power             1.6000
_diffrn_source_voltage           50.0000
_diffrn_source_current           32.0000
_diffrn_radiation_probe          x-ray
_diffrn_radiation_type           MoK\a
_diffrn_radiation_wavelength     0.710730
_diffrn_source                   'Sealed Tube'
_diffrn_radiation_monochromator  'Graphite Monochromator'
_diffrn_radiation_detector       CCD
_diffrn_measurement_device       'Saturn 724+'
_diffrn_measurement_method       oscillation
_diffrn_reflns_reduction_process 'Lp corrections applied'
_diffrn_measurement_details
;
scan:
	Number of images: 600
	           Slice: -90.0000 - 270.0000
	     Image width: 0.6000
	        Exp time: 33.0000
	   Rotation axis: Phi
	           Omega: -40.0000
	             Chi: -40.0000
	             Phi: 0.0000
	             XTD: 48.9800
	          2theta: -28.0000
;
_diffrn_reflns_number             5379
_diffrn_reflns_av_R_equivalents   0.0599
_diffrn_reflns_av_sigmaI/netI     0.0406
_diffrn_reflns_limit_h_min        -19
_diffrn_reflns_limit_h_max        17
_diffrn_reflns_limit_k_min        -9
_diffrn_reflns_limit_k_max        4
_diffrn_reflns_limit_l_min        -11
_diffrn_reflns_limit_l_max        12
_diffrn_reflns_theta_min          2.732
_diffrn_reflns_theta_max          29.993
_diffrn_reflns_theta_full         25.242
_diffrn_measured_fraction_theta_max   0.998
_diffrn_measured_fraction_theta_full  0.998
_diffrn_reflns_Laue_measured_fraction_max    0.998
_diffrn_reflns_Laue_measured_fraction_full   0.998
_diffrn_reflns_point_group_measured_fraction_max   0.998
_diffrn_reflns_point_group_measured_fraction_full  0.998
_reflns_Friedel_coverage          0.000
_reflns_Friedel_fraction_max      ?
_reflns_Friedel_fraction_full     ?

#------------------ COMPUTER PROGRAMS USED ----------------------------------#

_computing_data_collection       'CrystalClear (Rigaku Corp., 2008)'
_computing_data_reduction        'CrystalClear (Rigaku Corp., 2008)'
_computing_cell_refinement       'CrystalClear (Rigaku Corp., 2008)'
_computing_structure_solution    
          'SIR2018  (Burla, J. Appl. Crystalogr. 48, 2015, 306-309)'
_computing_structure_refinement  'SHELXL-2014/7 (Sheldrick, 2014)'
_computing_publication_material  'Diamond (Crystal Impact, 2018)'

#------------------ REFINEMENT INFORMATION ----------------------------------#

_refine_special_details          
;
;
_reflns_number_total              1311
_reflns_number_gt                 1006
_reflns_threshold_expression      'I > 2\s(I)'
_refine_ls_structure_factor_coef  Fsqd
_refine_ls_matrix_type            full
_refine_ls_weighting_scheme       calc
_refine_ls_weighting_details     
'w=1/[\s^2^(Fo^2^)+(0.0472P)^2^] where P=(Fo^2^+2Fc^2^)/3'
_atom_sites_solution_hydrogens    difmap
_refine_ls_hydrogen_treatment     refxyz
_refine_ls_extinction_method      none
_refine_ls_extinction_coef        .
_refine_ls_extinction_expression  ?
_refine_ls_abs_structure_details  ?
_refine_ls_abs_structure_Flack    ?
_refine_ls_number_reflns          1311
_refine_ls_number_parameters      68
_refine_ls_number_restraints      3
_refine_ls_R_factor_all           0.0484
_refine_ls_R_factor_gt            0.0348
_refine_ls_wR_factor_ref          0.0826
_refine_ls_wR_factor_gt           0.0788
_refine_ls_goodness_of_fit_ref    1.009
_refine_ls_restrained_S_all       1.008
_refine_ls_shift/su_max           0.000
_refine_ls_shift/su_mean          0.000
_refine_diff_density_max          3.853
_refine_diff_density_min          -2.066

#------------------ ATOMIC TYPES, COORDINATES AND THERMAL PARAMETERS --------#

loop_
 _atom_type_symbol
 _atom_type_description
 _atom_type_scat_dispersion_real
 _atom_type_scat_dispersion_imag
 _atom_type_scat_source
 'N'  'N'   0.0061   0.0033
 'International Tables Vol C Tables 4.2.6.8 and 6.1.1.4'
 'Na'  'Na'   0.0362   0.0249
 'International Tables Vol C Tables 4.2.6.8 and 6.1.1.4'
 'Au'  'Au'  -2.0133   8.8022
 'International Tables Vol C Tables 4.2.6.8 and 6.1.1.4'
 'Cl'  'Cl'   0.1484   0.1585
 'International Tables Vol C Tables 4.2.6.8 and 6.1.1.4'
 'O'  'O'   0.0106   0.0060
 'International Tables Vol C Tables 4.2.6.8 and 6.1.1.4'
 'H'  'H'   0.0000   0.0000
 'International Tables Vol C Tables 4.2.6.8 and 6.1.1.4'

loop_
 _atom_site_label
 _atom_site_type_symbol
 _atom_site_site_symmetry_multiplicity
 _atom_site_Wyckoff_symbol
 _atom_site_fract_x
 _atom_site_fract_y
 _atom_site_fract_z
 _atom_site_U_iso_or_equiv
 _atom_site_adp_type
 _atom_site_occupancy
 _atom_site_calc_flag
 _atom_site_refinement_flags_posn
 _atom_site_refinement_flags_adp
 _atom_site_refinement_flags_occupancy
 _atom_site_disorder_assembly
 _atom_site_disorder_group
Au1 Au 4 c 0.42829(2) 0.250000 0.52076(4) 0.03834(13) Uani 1 d S T P . .
Cl1 Cl 4 c 0.29438(17) 0.250000 0.6756(2) 0.0526(6) Uani 1 d S T P . .
Cl2 Cl 4 c 0.573(2) 0.250000 0.377(4) 0.035(7) Uiso 0.109(19) d S . P . .
Cl3 Cl 4 c 0.52941(18) 0.250000 0.7230(2) 0.0586(6) Uani 1 d S T P . .
Cl4 Cl 4 c 0.3288(2) 0.250000 0.3158(3) 0.0635(7) Uani 1 d S T P . .
N2 N 4 c 0.5384(11) 0.250000 0.3669(14) 0.054(3) Uani 0.891(19) d S T P . .
N2A N 4 c 0.6207(10) 0.250000 0.4258(13) 0.049(3) Uani 0.891(19) d S T P . .
N2B N 4 c 0.7034(8) 0.250000 0.4754(11) 0.061(3) Uani 0.891(19) d S T P . .
Na1 Na 4 c 0.4883(3) 0.250000 0.0859(5) 0.0623(10) Uani 1 d S T P . .
O1 O 8 d 0.1125(4) 0.4942(9) 0.4710(5) 0.0565(12) Uani 1 d D . . . .
H1 H 8 d 0.149(5) 0.520(11) 0.383(5) 0.085 Uiso 1 d D U . . .
H2 H 8 d 0.157(5) 0.438(11) 0.541(7) 0.085 Uiso 1 d D U . . .


loop_
 _atom_site_aniso_label
 _atom_site_aniso_U_11
 _atom_site_aniso_U_22
 _atom_site_aniso_U_33
 _atom_site_aniso_U_23
 _atom_site_aniso_U_13
 _atom_site_aniso_U_12
Au1 0.0400(2) 0.0422(2) 0.03280(19) 0.000 0.00042(12) 0.000
Cl1 0.0451(13) 0.0753(15) 0.0375(10) 0.000 0.0047(9) 0.000
Cl3 0.0451(13) 0.0922(18) 0.0385(11) 0.000 -0.0067(10) 0.000
Cl4 0.0563(15) 0.0980(18) 0.0361(11) 0.000 -0.0060(10) 0.000
N2 0.035(7) 0.071(7) 0.056(6) 0.000 0.005(6) 0.000
N2A 0.051(7) 0.053(5) 0.042(5) 0.000 0.015(5) 0.000
N2B 0.041(6) 0.063(6) 0.080(7) 0.000 0.025(5) 0.000
Na1 0.054(3) 0.073(3) 0.060(2) 0.000 -0.0028(18) 0.000
O1 0.053(3) 0.065(3) 0.051(3) 0.010(2) 0.000(2) -0.005(3)
 
#-------------------- VALIDATION RESPONSE FORM ----------------------------#

# start Validation Reply Form
_vrf_PLAT971_NaAuCl3N3_2H2O_PH_ZK2818e
;
PROBLEM: Check Calcd Resid. Dens.  0.74Ang From Au1             3.53 eA-3  
RESPONSE: this residual peak is too close to the heavy Au atom 
(about 0.74  \%A) to be assigned as an additional atomic position.

;
_vrf_PLAT973_NaAuCl3N3_2H2O_PH_ZK2818e
;
PROBLEM: Check Calcd Positive Resid. Density on       Au1       1.74 eA-3  
RESPONSE: this residual peak is too close to the heavy Au atom 
to be assigned as an additional atomic position.
;
# end Validation Reply Form

#-------------------------- BOND LENGTHS AND ANGLES -----------------------#

_geom_special_details
;
 All esds (except the esd in the dihedral angle between two l.s. planes)
 are estimated using the full covariance matrix.  The cell esds are taken
 into account individually in the estimation of esds in distances, angles
 and torsion angles; correlations between esds in cell parameters are only
 used when they are defined by crystal symmetry.  An approximate (isotropic)
 treatment of cell esds is used for estimating esds involving l.s. planes.
;
loop_
 _geom_bond_atom_site_label_1
 _geom_bond_atom_site_label_2
 _geom_bond_distance
 _geom_bond_site_symmetry_2
 _geom_bond_publ_flag
Au1 N2 2.037(12) . ?
Au1 Cl3 2.269(2) . ?
Au1 Cl4 2.275(2) . ?
Au1 Cl1 2.295(2) . ?
Au1 Cl2 2.36(3) . ?
Cl2 N2A 0.79(3) . ?
Cl2 N2B 1.99(4) . ?
Cl2 Na1 2.84(3) . ?
Cl3 Na1 3.272(5) 1_556 ?
Cl4 Na1 2.992(5) . ?
N2 N2A 1.24(3) . ?
N2 Na1 2.589(14) . ?
N2A N2B 1.216(19) . ?
Na1 O1 2.451(6) 6_656 ?
Na1 O1 2.451(6) 3 ?
Na1 O1 2.464(7) 7_655 ?
Na1 O1 2.464(7) 2_564 ?
Na1 Na1 3.789(4) 5_655 ?
Na1 Na1 3.789(4) 5_665 ?
 
loop_
 _geom_angle_atom_site_label_1
 _geom_angle_atom_site_label_2
 _geom_angle_atom_site_label_3
 _geom_angle
 _geom_angle_site_symmetry_1
 _geom_angle_site_symmetry_3
 _geom_angle_publ_flag
N2 Au1 Cl3 94.4(4) . . ?
N2 Au1 Cl4 84.7(4) . . ?
Cl3 Au1 Cl4 179.18(9) . . ?
N2 Au1 Cl1 174.7(4) . . ?
Cl3 Au1 Cl1 90.86(8) . . ?
Cl4 Au1 Cl1 89.96(9) . . ?
N2 Au1 Cl2 9.4(10) . . ?
Cl3 Au1 Cl2 85.0(8) . . ?
Cl4 Au1 Cl2 94.1(8) . . ?
Cl1 Au1 Cl2 175.9(8) . . ?
N2A Cl2 N2B 7.2(16) . . ?
N2A Cl2 Au1 114(3) . . ?
N2B Cl2 Au1 121.4(15) . . ?
N2A Cl2 Na1 147(3) . . ?
N2B Cl2 Na1 140.0(14) . . ?
Au1 Cl2 Na1 98.6(12) . . ?
Au1 Cl3 Na1 132.39(12) . 1_556 ?
Au1 Cl4 Na1 96.17(12) . . ?
N2A N2 Au1 113.0(8) . . ?
N2A N2 Na1 130.3(8) . . ?
Au1 N2 Na1 116.7(7) . . ?
Cl2 N2A N2B 168(3) . . ?
Cl2 N2A N2 8(3) . . ?
N2B N2A N2 176.4(10) . . ?
N2A N2B Cl2 4.7(10) . . ?
O1 Na1 O1 87.0(3) 6_656 3 ?
O1 Na1 O1 142.96(19) 6_656 7_655 ?
O1 Na1 O1 79.1(2) 3 7_655 ?
O1 Na1 O1 79.1(2) 6_656 2_564 ?
O1 Na1 O1 142.96(19) 3 2_564 ?
O1 Na1 O1 91.6(3) 7_655 2_564 ?
O1 Na1 N2 90.8(3) 6_656 . ?
O1 Na1 N2 90.8(3) 3 . ?
O1 Na1 N2 123.3(2) 7_655 . ?
O1 Na1 N2 123.3(2) 2_564 . ?
O1 Na1 Cl2 84.5(5) 6_656 . ?
O1 Na1 Cl2 84.5(5) 3 . ?
O1 Na1 Cl2 127.4(3) 7_655 . ?
O1 Na1 Cl2 127.4(3) 2_564 . ?
N2 Na1 Cl2 8.7(7) . . ?
O1 Na1 Cl4 130.47(15) 6_656 . ?
O1 Na1 Cl4 130.47(15) 3 . ?
O1 Na1 Cl4 82.67(16) 7_655 . ?
O1 Na1 Cl4 82.67(16) 2_564 . ?
N2 Na1 Cl4 62.4(3) . . ?
Cl2 Na1 Cl4 71.1(6) . . ?
O1 Na1 Cl3 71.15(14) 6_656 1_554 ?
O1 Na1 Cl3 71.15(14) 3 1_554 ?
O1 Na1 Cl3 71.88(14) 7_655 1_554 ?
O1 Na1 Cl3 71.88(14) 2_564 1_554 ?
N2 Na1 Cl3 154.6(4) . 1_554 ?
Cl2 Na1 Cl3 146.0(6) . 1_554 ?
Cl4 Na1 Cl3 142.97(16) . 1_554 ?
O1 Na1 Na1 119.0(2) 6_656 5_655 ?
O1 Na1 Na1 39.70(15) 3 5_655 ?
O1 Na1 Na1 39.44(14) 7_655 5_655 ?
O1 Na1 Na1 122.3(2) 2_564 5_655 ?
N2 Na1 Na1 111.44(13) . 5_655 ?
Cl2 Na1 Na1 109.4(2) . 5_655 ?
Cl4 Na1 Na1 109.69(13) . 5_655 ?
Cl3 Na1 Na1 65.72(12) 1_554 5_655 ?
O1 Na1 Na1 39.70(15) 6_656 5_665 ?
O1 Na1 Na1 119.0(2) 3 5_665 ?
O1 Na1 Na1 122.3(2) 7_655 5_665 ?
O1 Na1 Na1 39.44(14) 2_564 5_665 ?
N2 Na1 Na1 111.44(13) . 5_665 ?
Cl2 Na1 Na1 109.4(2) . 5_665 ?
Cl4 Na1 Na1 109.69(13) . 5_665 ?
Cl3 Na1 Na1 65.72(12) 1_554 5_665 ?
Na1 Na1 Na1 131.4(2) 5_655 5_665 ?
Na1 O1 Na1 100.9(2) 6_556 2_565 ?

#--------------------------- REFINEMENT DETAILS -------------------------#

_iucr_refine_instructions_details
;
TITL  SIR2018 run in space group P n m a
ELL   0.71073   13.7174   6.9060   8.8804  90.000  90.000  90.000
ZERR         4    0.0010   0.0005   0.0005   0.000   0.000   0.000
LATT    1
SYMM   1/2-X,-Y,1/2+Z
SYMM   1/2+X,1/2-Y,1/2-Z
SYMM   -X,1/2+Y,-Z
SFAC N NA AU CL O H
UNIT 10.69 4 4 12.44 8 16
MERG 2
L.S.  10
ACTA
FMAP   2
PLAN     25
OMIT -4 60
OMIT 2 0 1
OMIT 3 0 1
DFIX 0.96 0.02 O1 H1 O1 H2
SADI O1 H1 O1 H2
WGHT    0.047200
FVAR       0.95025   0.89093
AU1   3    0.428290    0.250000    0.520758    10.50000    0.04003    0.04219 =
         0.03280    0.00000    0.00042    0.00000
CL1   4    0.294379    0.250000    0.675623    10.50000    0.04509    0.07526 =
         0.03751    0.00000    0.00469    0.00000
CL2   4    0.572725    0.250000    0.377376   -20.50000    0.03515
CL3   4    0.529406    0.250000    0.722984    10.50000    0.04511    0.09220 =
         0.03852    0.00000   -0.00673    0.00000
CL4   4    0.328821    0.250000    0.315821    10.50000    0.05633    0.09797 =
         0.03610    0.00000   -0.00603    0.00000
N2    1    0.538449    0.250000    0.366885    20.50000    0.03506    0.07141 =
         0.05567    0.00000    0.00515    0.00000
N2A   1    0.620747    0.250000    0.425824    20.50000    0.05066    0.05282 =
         0.04219    0.00000    0.01467    0.00000
N2B   1    0.703410    0.250000    0.475431    20.50000    0.04061    0.06270 =
         0.08006    0.00000    0.02518    0.00000
NA1   2    0.488265    0.250000    0.085883    10.50000    0.05411    0.07254 =
         0.06023    0.00000   -0.00278    0.00000
O1    5    0.112509    0.494247    0.471003    11.00000    0.05323    0.06549 =
         0.05074    0.00955   -0.00047   -0.00451
H1    6    0.149382    0.519882    0.383083    11.00000   -1.50000
H2    6    0.157006    0.437769    0.540505    11.00000   -1.50000
HKLF     4
;
