# Supplementary material for: Sodium Tetraazidoaurate(III)—From Na[AuCl4]·2H2O to Na[Au(N3)4] and Beyond One Step at a Time
Source: Chemistry. 2026 Mar 26;32(22):e02800. doi: 10.1002/chem.202502800 (PMC13250357; doi:10.1002/chem.202502800)
Supplement: Supplementary file 2 — Supporting File: 2 chem70886‐sup‐0002‐data.zip [file CHEM-32-e02800-s001.zip › yupr_2521_NaAuCl4_2H2O.cif]

#------------------ SECTION 1. GLOBAL INFORMATION ---------------------------#

data_NaAuCl4_2H2O_PH_ZK2811b

#------------------ SUBMISSION DETAILS --------------------------------------#


# Name and address of author for correspondence

_publ_contact_author_name        'Peter H\"ohn'
_publ_contact_author_address     
;
Max-Planck-Institut f\"ur Chemische Physik fester Stoffe
N\"othnitzer Str. 40
01187 Dresden
Germany
;
_publ_contact_author_email       Peter.Hoehn@cpfs.mpg.de
_publ_contact_author_phone       '+49 (0)351 4646 2229'
_publ_contact_author_fax         '+49 (0)351 4646 2260'

loop_
_publ_author_name
_publ_author_address
'Mehmet Somer'
;
Chemistry Department
Ko\,c University
Rumelifeneri Yolu  
TR-34450 Sariyer-Istanbul  
T\"urkiye
;
'Joannis Psilitelis'
;
Eberhard-Karls-Universit\"at T\"ubingen
current address: 
Unterrain 18  
9053 Teufen  
Switzerland
;
'Raul Cardoso'
;
Max-Planck-Institut f\"ur Chemische Physik fester Stoffe
N\"othnitzer Stra\&se 40
01187 Dresden
Germany
;
'Thomas Doert'
;
Faculty of Chemistry and Food Chemistry
Dresden University of Technology
01062 Dresden 
Germany
;
'Franziska Jach'
;
Department Energy Materials and Test Devices
Fraunhofer Institute for Integrated Systems and Device Technology IISB
Schottkystrasse 10 
Erlangen 91058 
Germany
;
'Ayberk Yilmaz'
;
Istanbul \"Universitesi
Fen Fak\"ultesi Fizik B\"ol\"um\"u
34134 Vezneciler, Istanbul, 
T\"urkiye
;
'Alexander Ovchinnikov'
;
Faculty of Chemistry and Food Chemistry
Dresden University of Technology
01062 Dresden 
Germany
;
'Yurii Prots'
;
Max-Planck-Institut f\"ur Chemische Physik fester Stoffe
N\"othnitzer Stra\&se 40
01187 Dresden
Germany
;
'Helge Rosner'
;
Max-Planck-Institut f\"ur Chemische Physik fester Stoffe
N\"othnitzer Stra\&se 40
01187 Dresden
Germany
;
'Marcus P. Schmidt'
;
Max-Planck-Institut f\"ur Chemische Physik fester Stoffe
N\"othnitzer Stra\&se 40
01187 Dresden
Germany
;
'Peter H\"ohn'
;
Max-Planck-Institut f\"ur Chemische Physik fester Stoffe
N\"othnitzer Stra\&se 40
01187 Dresden
Germany
;
_publ_requested_journal          'Chem. Eur. J.'    
_publ_requested_coeditor_name    ?

_publ_contact_letter             
;
;

#------------------ TITLE, AUTHOR LIST AND TEXT------------------------------#

_publ_section_title              
;
Sodium Tetraazidoaurate(III) - from Na[AuCl~4~]*2H~2~O to Na[Au(N~3~)~4~] 
and beyond one step at a time
;
_publ_section_exptl_prep         
;
;
_publ_section_exptl_refinement   
;
;
_publ_section_comment            
;
;
_publ_section_acknowledgements   
;
;
_publ_section_references         
;
;
_publ_section_abstract 
;
;

#------------------  SECTION 2. COMPOUND(S) DETAILS -------------------------#

_audit_creation_date             2025-09-02T12:00:00-00:00
_audit_creation_method           'SHELXL-2018/1'
_chemical_formula_moiety         'Au Cl4 H4 Na O2'

#------------------ CHEMICAL INFORMATION ------------------------------------#

_chemical_formula_sum            'Au Cl4 H4 Na O2'
_chemical_formula_weight         397.80
_space_group_crystal_system      orthorhombic
_space_group_IT_number           62
_space_group_name_H-M_alt        'P n m a'
_space_group_name_Hall           '-P 2ac 2n'
_chemical_absolute_configuration ?

loop_
 _space_group_symop_operation_xyz
 'x, y, z'
 '-x+1/2, -y, z+1/2'
 'x+1/2, -y+1/2, -z+1/2'
 '-x, y+1/2, -z'
 '-x, -y, -z'
 'x-1/2, y, -z-1/2'
 '-x-1/2, y-1/2, z-1/2'
 'x, -y-1/2, z'
 
_cell_length_a                    12.8305(5)
_cell_length_b                    7.0639(3)
_cell_length_c                    9.0047(4)
_cell_angle_alpha                 90
_cell_angle_beta                  90
_cell_angle_gamma                 90
_cell_volume                      816.13(6)
_cell_formula_units_Z            4
_cell_measurement_temperature    293
_cell_measurement_reflns_used    7617
_cell_measurement_theta_min      7.2
_cell_measurement_theta_max      43.1
_cell_special_details            
; 
;

#------------------ CRYSTAL INFORMATION -------------------------------------#

_exptl_crystal_description       'platelet'
_exptl_crystal_colour            yellow
_diffrn_ambient_temperature      293.0
_exptl_crystal_size_max          0.120
_exptl_crystal_size_mid          0.060
_exptl_crystal_size_min          0.030
_exptl_crystal_density_diffrn    3.238
_exptl_crystal_density_method    'not measured'
_exptl_crystal_F_000             712
_exptl_absorpt_coefficient_mu    19.309
_exptl_absorpt_correction_type   multi-scan
_exptl_absorpt_correction_T_min  0.241
_exptl_absorpt_correction_T_max  0.542
_exptl_absorpt_process_details   
                             'Blessing, R. H. (1995) Acta Cryst. A51, 33-38'

#------------------ DATA COLLECTION INFORMATION -----------------------------#

_diffrn_detector_area_resol_mean 28.5714
_diffrn_source_power             1.6000
_diffrn_source_voltage           50.0000
_diffrn_source_current           32.0000
_diffrn_radiation_probe          x-ray
_diffrn_radiation_type           MoK\a
_diffrn_radiation_wavelength     0.710730
_diffrn_source                   'Sealed Tube'
_diffrn_radiation_monochromator  'Graphite Monochromator'
_diffrn_radiation_detector       CCD
_diffrn_measurement_device       'Saturn 724+'
_diffrn_measurement_method       oscillation
_diffrn_reflns_reduction_process 'Lp corrections applied'
_diffrn_measurement_details
;
scan:
	Number of images: 600
	           Slice: -120.0000 - 240.0000
	     Image width: 0.6000
	        Exp time: 30.0000
	   Rotation axis: Phi
	           Omega: -38.0000
	             Chi: -30.0000
	             Phi: 0.0000
	             XTD: 48.9800
	          2theta: -28.0000
scan:
	Number of images: 600
	           Slice: -120.0000 - 240.0000
	     Image width: 0.6000
	        Exp time: 41.0000
	   Rotation axis: Phi
	           Omega: -40.0000
	             Chi: -30.0000
	             Phi: 0.0000
	             XTD: 48.9800
	          2theta: -50.0000
;
_diffrn_reflns_number             13539
_diffrn_reflns_av_R_equivalents   0.0307
_diffrn_reflns_av_sigmaI/netI     0.0177
_diffrn_reflns_limit_h_min        -21
_diffrn_reflns_limit_h_max        18
_diffrn_reflns_limit_k_min        -11
_diffrn_reflns_limit_k_max        9
_diffrn_reflns_limit_l_min        -9
_diffrn_reflns_limit_l_max        14
_diffrn_reflns_theta_min          3.666
_diffrn_reflns_theta_max          35.991
_diffrn_reflns_theta_full         25.240
_diffrn_measured_fraction_theta_max   0.997
_diffrn_measured_fraction_theta_full  0.993
_diffrn_reflns_Laue_measured_fraction_max    0.997
_diffrn_reflns_Laue_measured_fraction_full   0.993
_diffrn_reflns_point_group_measured_fraction_max   0.997
_diffrn_reflns_point_group_measured_fraction_full  0.993
_reflns_Friedel_coverage          0.000
_reflns_Friedel_fraction_max      ?
_reflns_Friedel_fraction_full     ?

#------------------ COMPUTER PROGRAMS USED ----------------------------------#

_computing_data_collection       'CrystalClear (Rigaku Corp., 2008)'
_computing_data_reduction        'CrystalClear (Rigaku Corp., 2008)'
_computing_cell_refinement       'CrystalClear (Rigaku Corp., 2008)'
_computing_structure_solution    
          'SIR2018  (Burla, J. Appl. Crystalogr. 48, 2015, 306-309)'
_computing_structure_refinement  'SHELXL-2014/7 (Sheldrick, 2014)'
_computing_publication_material  'Diamond (Crystal Impact, 2018)'

#------------------ REFINEMENT INFORMATION ----------------------------------#

_refine_special_details          
;
;
_reflns_number_total              2050
_reflns_number_gt                 1851
_reflns_threshold_expression      'I > 2\s(I)'
_refine_ls_structure_factor_coef  Fsqd
_refine_ls_matrix_type            full
_refine_ls_weighting_scheme       calc
_refine_ls_weighting_details     
'w=1/[\s^2^(Fo^2^)+(0.0457P)^2^] where P=(Fo^2^+2Fc^2^)/3'
_atom_sites_solution_hydrogens    difmap
_refine_ls_hydrogen_treatment     refxyz
_refine_ls_extinction_method      none
_refine_ls_extinction_coef        .
_refine_ls_extinction_expression  ?
_refine_ls_abs_structure_details  ?
_refine_ls_abs_structure_Flack    ?
_refine_ls_number_reflns          2050
_refine_ls_number_parameters      52
_refine_ls_number_restraints      3
_refine_ls_R_factor_all           0.0347
_refine_ls_R_factor_gt            0.0295
_refine_ls_wR_factor_ref          0.0741
_refine_ls_wR_factor_gt           0.0711
_refine_ls_goodness_of_fit_ref    1.116
_refine_ls_restrained_S_all       1.115
_refine_ls_shift/su_max           0.001
_refine_ls_shift/su_mean          0.000
_refine_diff_density_max          3.255
_refine_diff_density_min          -2.952

#------------------ ATOMIC TYPES, COORDINATES AND THERMAL PARAMETERS --------#

loop_
 _atom_type_symbol
 _atom_type_description
 _atom_type_scat_dispersion_real
 _atom_type_scat_dispersion_imag
 _atom_type_scat_source
 'Au'  'Au'  -2.0130   8.8020
 'International Tables Vol C Tables 4.2.6.8 and 6.1.1.4'
 'Cl'  'Cl'   0.1480   0.1590
 'International Tables Vol C Tables 4.2.6.8 and 6.1.1.4'
 'Na'  'Na'   0.0360   0.0250
 'International Tables Vol C Tables 4.2.6.8 and 6.1.1.4'
 'O'  'O'   0.0110   0.0060
 'International Tables Vol C Tables 4.2.6.8 and 6.1.1.4'
 'H'  'H'   0.0000   0.0000
 'International Tables Vol C Tables 4.2.6.8 and 6.1.1.4'
 
loop_
 _atom_site_label
 _atom_site_type_symbol
 _atom_site_site_symmetry_multiplicity
 _atom_site_Wyckoff_symbol
 _atom_site_fract_x
 _atom_site_fract_y
 _atom_site_fract_z
 _atom_site_U_iso_or_equiv
 _atom_site_adp_type
 _atom_site_occupancy
 _atom_site_calc_flag
 _atom_site_refinement_flags_posn
 _atom_site_refinement_flags_adp
 _atom_site_refinement_flags_occupancy
 _atom_site_disorder_assembly
 _atom_site_disorder_group
Au1 Au 4 c 0.43895(2) 0.250000 0.51801(2) 0.02967(7) Uani 1 d S T P . .
Cl1 Cl 4 c 0.29441(8) 0.250000 0.66735(13) 0.0407(2) Uani 1 d S T P . .
Cl2 Cl 4 c 0.58424(10) 0.250000 0.37221(16) 0.0464(3) Uani 1 d S T P . .
Cl3 Cl 4 c 0.54342(10) 0.250000 0.72272(18) 0.0527(3) Uani 1 d S T P . .
Cl4 Cl 4 c 0.33340(10) 0.250000 0.31259(14) 0.0492(3) Uani 1 d S T P . .
Na1 Na 4 c 0.48835(19) 0.250000 0.0671(3) 0.0530(5) Uani 1 d S T P . .
O1 O 8 d 0.1199(3) 0.5006(5) 0.4676(3) 0.0463(6) Uani 1 d D . . . .
H1 H 8 d 0.158(3) 0.528(7) 0.382(3) 0.069 Uiso 1 d D U . . .
H2 H 8 d 0.177(3) 0.506(11) 0.533(5) 0.069 Uiso 1 d D U . . .

loop_
 _atom_site_aniso_label
 _atom_site_aniso_U_11
 _atom_site_aniso_U_22
 _atom_site_aniso_U_33
 _atom_site_aniso_U_23
 _atom_site_aniso_U_13
 _atom_site_aniso_U_12
Au1 0.02915(9) 0.02871(9) 0.03115(10) 0.000 0.00022(5) 0.000
Cl1 0.0312(4) 0.0569(6) 0.0340(5) 0.000 0.0018(4) 0.000
Cl2 0.0386(5) 0.0545(7) 0.0462(7) 0.000 0.0118(5) 0.000
Cl3 0.0392(5) 0.0784(9) 0.0405(7) 0.000 -0.0101(5) 0.000
Cl4 0.0415(6) 0.0730(8) 0.0331(5) 0.000 -0.0042(4) 0.000
Na1 0.0520(12) 0.0493(11) 0.0578(14) 0.000 -0.0016(11) 0.000
O1 0.0452(13) 0.0499(14) 0.0437(14) 0.0063(12) 0.0036(11) 0.0059(11)
 
#-------------------- VALIDATION RESPONSE FORM ----------------------------#

# start Validation Reply Form
_vrf_PLAT973_NaAuCl4_2H2O_PH_ZK2811b
;
PROBLEM: Check Calcd Positive Resid. Density on       Au1       3.10 eA-3  
RESPONSE: this residual peak is too close to the heavy Au atom 
(about 0.60  \%A) to be assigned as an additional atomic position.
;
_vrf_PLAT971_NaAuCl4_2H2O_PH_ZK2811b
;
PROBLEM: Check Calcd Resid. Dens.  0.73Ang From Au1             2.69 eA-3  
RESPONSE: this residual peak is too close to the heavy Au atom 
(about 0.73  \%A) to be assigned as an additional atomic position.
;
_vrf_PLAT972_NaAuCl4_2H2O_PH_ZK2811b
;
PROBLEM: Check Calcd Resid. Dens.  0.52Ang From Au1            -2.72 eA-3  
RESPONSE: this residual peak is too close to the heavy Au atom 
(about 0.52 \%A) to be assigned as an additional atomic position.
;
# end Validation Reply Form

#-------------------------- BOND LENGTHS AND ANGLES -----------------------#

_geom_special_details
;
 All esds (except the esd in the dihedral angle between two l.s. planes)
 are estimated using the full covariance matrix.  The cell esds are taken
 into account individually in the estimation of esds in distances, angles
 and torsion angles; correlations between esds in cell parameters are only
 used when they are defined by crystal symmetry.  An approximate (isotropic)
 treatment of cell esds is used for estimating esds involving l.s. planes.
;
loop_
 _geom_bond_atom_site_label_1
 _geom_bond_atom_site_label_2
 _geom_bond_distance
 _geom_bond_site_symmetry_2
 _geom_bond_publ_flag
Au1 Cl3 2.2791(14) . ?
Au1 Cl2 2.2800(12) . ?
Au1 Cl1 2.2908(11) . ?
Au1 Cl4 2.2925(12) . ?
Cl2 Na1 3.010(3) . ?
Cl3 Na1 3.181(3) 1_556 ?
Cl4 Na1 2.973(3) . ?
Na1 O1 2.415(4) 7_655 ?
Na1 O1 2.415(4) 2_564 ?
Na1 O1 2.466(4) 6_656 ?
Na1 O1 2.466(4) 3 ?
Na1 Na1 3.7450(18) 5_655 ?
Na1 Na1 3.7450(18) 5_665 ?
O1 H1 0.935(16) . ?
O1 H2 0.942(16) . ?
 
loop_
 _geom_angle_atom_site_label_1
 _geom_angle_atom_site_label_2
 _geom_angle_atom_site_label_3
 _geom_angle
 _geom_angle_site_symmetry_1
 _geom_angle_site_symmetry_3
 _geom_angle_publ_flag
Cl3 Au1 Cl2 89.14(5) . . ?
Cl3 Au1 Cl1 90.08(4) . . ?
Cl2 Au1 Cl1 179.21(5) . . ?
Cl3 Au1 Cl4 179.81(5) . . ?
Cl2 Au1 Cl4 91.05(5) . . ?
Cl1 Au1 Cl4 89.74(4) . . ?
Au1 Cl2 Na1 101.03(7) . . ?
Au1 Cl3 Na1 131.14(7) . 1_556 ?
Au1 Cl4 Na1 101.82(7) . . ?
O1 Na1 O1 93.64(19) 7_655 2_564 ?
O1 Na1 O1 150.46(12) 7_655 6_656 ?
O1 Na1 O1 79.80(12) 2_564 6_656 ?
O1 Na1 O1 79.80(12) 7_655 3 ?
O1 Na1 O1 150.46(12) 2_564 3 ?
O1 Na1 O1 91.78(17) 6_656 3 ?
O1 Na1 Cl4 83.76(10) 7_655 . ?
O1 Na1 Cl4 83.76(10) 2_564 . ?
O1 Na1 Cl4 123.50(9) 6_656 . ?
O1 Na1 Cl4 123.50(9) 3 . ?
O1 Na1 Cl2 125.00(10) 7_655 . ?
O1 Na1 Cl2 125.00(10) 2_564 . ?
O1 Na1 Cl2 80.56(9) 6_656 . ?
O1 Na1 Cl2 80.56(9) 3 . ?
Cl4 Na1 Cl2 66.09(7) . . ?
O1 Na1 Cl3 76.47(10) 7_655 1_554 ?
O1 Na1 Cl3 76.47(10) 2_564 1_554 ?
O1 Na1 Cl3 74.00(8) 6_656 1_554 ?
O1 Na1 Cl3 74.00(8) 3 1_554 ?
Cl4 Na1 Cl3 150.87(9) . 1_554 ?
Cl2 Na1 Cl3 143.04(9) . 1_554 ?
O1 Na1 Na1 40.40(9) 7_655 5_655 ?
O1 Na1 Na1 127.87(15) 2_564 5_655 ?
O1 Na1 Na1 125.56(14) 6_656 5_655 ?
O1 Na1 Na1 39.40(8) 3 5_655 ?
Cl4 Na1 Na1 107.06(8) . 5_655 ?
Cl2 Na1 Na1 105.19(8) . 5_655 ?
Cl3 Na1 Na1 70.58(8) 1_554 5_655 ?
O1 Na1 Na1 127.87(15) 7_655 5_665 ?
O1 Na1 Na1 40.40(9) 2_564 5_665 ?
O1 Na1 Na1 39.40(8) 6_656 5_665 ?
O1 Na1 Na1 125.56(14) 3 5_665 ?
Cl4 Na1 Na1 107.06(8) . 5_665 ?
Cl2 Na1 Na1 105.19(8) . 5_665 ?
Cl3 Na1 Na1 70.58(8) 1_554 5_665 ?
Na1 Na1 Na1 141.16(15) 5_655 5_665 ?
Na1 O1 Na1 100.20(12) 2_565 6_556 ?
Na1 O1 H1 117(3) 2_565 . ?
Na1 O1 H1 114(3) 6_556 . ?
Na1 O1 H2 100(4) 2_565 . ?
Na1 O1 H2 130(4) 6_556 . ?
H1 O1 H2 96(5) . . ?

#--------------------------- REFINEMENT DETAILS -------------------------#

_iucr_refine_instructions_details
;
TITL PHZK-2811 NaAuCl4.2H2O Pnma
    shelx.res
    created by SHELXL-2018/1 at 14:02:45 on 06-May-2025
CELL    0.71069  12.8305  7.0639  9.0047 90 90 90
ZERR 4 .0005  .0003 .0004 0 0 0
LATT    1
SYMM   1/2-X,-Y,1/2+Z
SYMM   1/2+X,1/2-Y,1/2-Z
SYMM   -X,1/2+Y,-Z

SFAC  AU      16.88193  0.46110 18.59132  8.62161  25.55824   1.48260 =
         5.86001  36.39563  12.06581  -2.013   8.802 36500.000   1.440 196.967
SFAC  CL      11.46041  0.01040  7.19641  1.16620   6.25561  18.51942 =
         1.64550  47.77846  -9.55741   0.148   0.159   678.000   0.990  35.453
SFAC  NA       4.76260  3.28500  3.17360  8.84221   1.26740   0.31360 =
         1.11280 129.42410   0.67600   0.036   0.025   116.000   1.860  22.990
SFAC  O        3.04850 13.27711  2.28680  5.70111   1.54630   0.32390 =
         0.86700  32.90894   0.25080   0.011   0.006    32.500   0.660  15.999
SFAC H
UNIT 4 16 4 8 16
MERG 2
L.S. 10
OMIT -4 72
FMAP 2
Bond $H
PLAN 100
ACTA
DFIX 0.96 0.02 O1 H1 O1 H2
SADI O1 H1 O1 H2
WGHT    0.045700
FVAR       0.15190
AU1   1    0.438954    0.250000    0.518014    10.50000    0.02915    0.02871 =
         0.03115    0.00000    0.00022    0.00000
CL1   2    0.294412    0.250000    0.667351    10.50000    0.03122    0.05691 =
         0.03399    0.00000    0.00178    0.00000
CL2   2    0.584236    0.250000    0.372215    10.50000    0.03859    0.05453 =
         0.04618    0.00000    0.01178    0.00000
CL3   2    0.543418    0.250000    0.722724    10.50000    0.03916    0.07839 =
         0.04048    0.00000   -0.01005    0.00000
CL4   2    0.333400    0.250000    0.312592    10.50000    0.04154    0.07296 =
         0.03309    0.00000   -0.00419    0.00000
NA1   3    0.488351    0.250000    0.067122    10.50000    0.05203    0.04926 =
         0.05776    0.00000   -0.00162    0.00000
O1    4    0.119896    0.500649    0.467603    11.00000    0.04520    0.04993 =
         0.04366    0.00626    0.00356    0.00585
H1    5    0.158245    0.527589    0.381935    11.00000   -1.50000
H2    5    0.176819    0.506208    0.533464    11.00000   -1.50000
HKLF 4 1 0 0 1 1 0 0 0 1 0
;
