# Supplementary material for: Sodium Tetraazidoaurate(III)—From Na[AuCl4]·2H2O to Na[Au(N3)4] and Beyond One Step at a Time
Source: Chemistry. 2026 Mar 26;32(22):e02800. doi: 10.1002/chem.202502800 (PMC13250357; doi:10.1002/chem.202502800)
Supplement: Supplementary file 2 — Supporting File: 2 chem70886‐sup‐0002‐data.zip [file CHEM-32-e02800-s001.zip › yupr_2522_NaAuN12_H2O.cif]

#------------------ SECTION 1. GLOBAL INFORMATION ---------------------------#

data_NaAuN12_H2O_PH_ZK3160

#------------------ SUBMISSION DETAILS --------------------------------------#


# Name and address of author for correspondence

_publ_contact_author_name        'Peter H\"ohn'
_publ_contact_author_address     
;
Max-Planck-Institut f\"ur Chemische Physik fester Stoffe
N\"othnitzer Str. 40
01187 Dresden
Germany
;
_publ_contact_author_email       Peter.Hoehn@cpfs.mpg.de
_publ_contact_author_phone       '+49 (0)351 4646 2229'
_publ_contact_author_fax         '+49 (0)351 4646 2260'

loop_
_publ_author_name
_publ_author_address
'Mehmet Somer'
;
Chemistry Department
Ko\,c University
Rumelifeneri Yolu  
TR-34450 Sariyer-Istanbul  
T\"urkiye
;
'Joannis Psilitelis'
;
Eberhard-Karls-Universit\"at T\"ubingen
current address: 
Unterrain 18  
9053 Teufen  
Switzerland
;
'Raul Cardoso'
;
Max-Planck-Institut f\"ur Chemische Physik fester Stoffe
N\"othnitzer Stra\&se 40
01187 Dresden
Germany
;
'Thomas Doert'
;
Faculty of Chemistry and Food Chemistry
Dresden University of Technology
01062 Dresden 
Germany
;
'Franziska Jach'
;
Department Energy Materials and Test Devices
Fraunhofer Institute for Integrated Systems and Device Technology IISB
Schottkystrasse 10 
Erlangen 91058 
Germany
;
'Ayberk Yilmaz'
;
Istanbul \"Universitesi
Fen Fak\"ultesi Fizik B\"ol\"um\"u
34134 Vezneciler, Istanbul, 
T\"urkiye
;
'Alexander Ovchinnikov'
;
Faculty of Chemistry and Food Chemistry
Dresden University of Technology
01062 Dresden 
Germany
;
'Yurii Prots'
;
Max-Planck-Institut f\"ur Chemische Physik fester Stoffe
N\"othnitzer Stra\&se 40
01187 Dresden
Germany
;
'Helge Rosner'
;
Max-Planck-Institut f\"ur Chemische Physik fester Stoffe
N\"othnitzer Stra\&se 40
01187 Dresden
Germany
;
'Marcus P. Schmidt'
;
Max-Planck-Institut f\"ur Chemische Physik fester Stoffe
N\"othnitzer Stra\&se 40
01187 Dresden
Germany
;
'Peter H\"ohn'
;
Max-Planck-Institut f\"ur Chemische Physik fester Stoffe
N\"othnitzer Stra\&se 40
01187 Dresden
Germany
;
_publ_requested_journal          'Chem. Eur. J.'    
_publ_requested_coeditor_name    ?

_publ_contact_letter             
;
;

#------------------ TITLE, AUTHOR LIST AND TEXT------------------------------#

_publ_section_title              
;
Sodium Tetraazidoaurate(III) - from Na[AuCl~4~]*2H~2~O to Na[Au(N~3~)~4~] 
and beyond one step at a time
;
_publ_section_exptl_prep         
;
;
_publ_section_exptl_refinement   
;
;
_publ_section_comment            
;
;
_publ_section_acknowledgements   
;
;
_publ_section_references         
;
;
_publ_section_abstract 
;
;
#=======================================================================

_audit_creation_method                   'Jana2020 1.3.60'

#=======================================================================

# 5. CHEMICAL DATA

_chemical_name_systematic
; ?
;
_chemical_name_common                    ?
_chemical_formula_moiety                 ?
_chemical_formula_structural             ?
_chemical_formula_analytical             ?
_chemical_formula_iupac                  ?
_chemical_formula_sum                    'Au1 N12 Na1 O1'
_chemical_formula_weight                 404
_chemical_melting_point                  ?
_chemical_compound_source                ?
_chemical_absolute_configuration         ?

#=======================================================================

# 6. POWDER SPECIMEN AND CRYSTAL DATA

_symmetry_cell_setting                   orthorhombic
_symmetry_space_group_name_H-M           'P 21 21 21'
_symmetry_space_group_name_Hall          'P 2xab;2ybc;2zac'
_symmetry_Int_Tables_number              19

loop_
 _space_group_symop_id
 _space_group_symop_operation_xyz
 1   x,y,z
 2   -x+1/2,-y,z+1/2
 3   -x,y+1/2,-z+1/2
 4   x+1/2,-y+1/2,-z

_cell_length_a                           12.1472(2)
_cell_length_b                           10.9716(2)
_cell_length_c                           6.76004(17)
_cell_angle_alpha                        90
_cell_angle_beta                         90
_cell_angle_gamma                        90
_cell_volume                             900.94(3)


_cell_formula_units_Z                    4
_cell_measurement_temperature            293
_cell_special_details
; ?
;

_exptl_crystal_density_diffrn            2.9788
_exptl_crystal_density_meas              ?
_exptl_crystal_density_method            ?
_exptl_crystal_F_000                     776

_pd_spec_size_axial                      ?
_pd_spec_size_equat                      ?
_pd_spec_size_thick                      ?
_pd_spec_mounting                        ?
_pd_spec_mount_mode                      ?
_pd_spec_shape                           ?
_pd_char_particle_morphology             ?
_pd_char_colour                          ?
_pd_prep_cool_rate                       ?
_pd_prep_pressure                        ?
_pd_prep_temperature                     ?

_exptl_absorpt_coefficient_mu            31.265
_exptl_absorpt_correction_type           ?
_exptl_absorpt_process_details           ?
_exptl_absorpt_correction_T_min          ?
_exptl_absorpt_correction_T_max          ?
loop_
 _exptl_crystal_face_index_h
 _exptl_crystal_face_index_k
 _exptl_crystal_face_index_l
 _exptl_crystal_face_perp_dist
 ? ? ? ?

#=======================================================================

# 7. EXPERIMENTAL DATA

_exptl_special_details                   ?
_pd_instr_location
; ?
;
_pd_calibration_special_details
; ?
;

_diffrn_ambient_temperature              293
_diffrn_source                           ?
_diffrn_source_target                    ?
_diffrn_source_type                      ?
_diffrn_radiation_type                   CuKalpha1
_diffrn_radiation_wavelength             1.54059
_diffrn_radiation_monochromator          ?
_diffrn_measurement_details              ?
_diffrn_measurement_device               ?
_diffrn_measurement_device_type          'STOE STADI MP'
_diffrn_detector                         'Dectris Mythen2'
_diffrn_detector_type                    ?

_pd_meas_scan_method                     ?
_pd_meas_special_details
; ?
;
_pd_meas_number_of_points                6988
_pd_meas_2theta_range_min                4.961
_pd_meas_2theta_range_max                109.766
_pd_meas_2theta_range_inc                0.015

_diffrn_radiation_probe                  X-ray

#=======================================================================

# 8. REFINEMENT DATA

_pd_proc_ls_special_details
; ?
;
_pd_proc_ls_profile_function             'Pseudo-Voigt'
_pd_proc_ls_background_function          '12 Legendre polynoms'
_pd_proc_ls_pref_orient_corr             'March & Dollase'
_pd_proc_ls_prof_R_factor                0.027144
_pd_proc_ls_prof_wR_factor               0.038232
_pd_proc_ls_prof_wR_expected             0.014183

_refine_special_details
; ?
;

_refine_ls_R_factor_gt                   0.0313
_refine_ls_wR_factor_gt                  0.0438
_refine_ls_R_factor_all                  0.0316
_refine_ls_wR_factor_all                 0.0438
_refine_ls_goodness_of_fit_all           2.6958
_refine_ls_restrained_S_gt               ?
_refine_ls_restrained_S_all              ?
_refine_ls_number_parameters             82
_refine_ls_number_restraints             23
_refine_ls_number_constraints            1
_refine_ls_weighting_scheme              sigma
_refine_ls_weighting_details             ?
_refine_ls_hydrogen_treatment            ?
_refine_ls_shift/su_max                  0.0483
_refine_ls_shift/su_mean                 0.0094
_refine_diff_density_max                 1.89
_refine_diff_density_min                 -1.12
_refine_ls_extinction_method             ?
_refine_ls_extinction_coef               ?
_refine_ls_extinction_expression         ?

_pd_proc_2theta_range_min                4.961
_pd_proc_2theta_range_max                109.766
_pd_proc_2theta_range_inc                0.015
_pd_proc_wavelength                      ?

_pd_block_diffractogram_id               ?

loop_
_pd_proc_info_excluded_regions
 'from 30.473 to 30.854'
 'from 44.1 to 44.569'
 'from 49.888 to 50.215'
_pd_proc_info_data_reduction             ?

loop_
 _atom_type_symbol
 _atom_type_scat_dispersion_real
 _atom_type_scat_dispersion_imag
 _atom_type_scat_source
 Au  -4.4197  7.2980
 'International Tables Vol C tables 4.2.6.8 and 6.1.1.1'
 N    0.0311  0.0180
 'International Tables Vol C tables 4.2.6.8 and 6.1.1.1'
 Na   0.1353  0.1239
 'International Tables Vol C tables 4.2.6.8 and 6.1.1.1'
 O    0.0492  0.0322
 'International Tables Vol C tables 4.2.6.8 and 6.1.1.1'

_computing_data_collection               ?
_computing_cell_refinement               ?
_computing_data_reduction                ?
_computing_structure_solution            ?
_computing_structure_refinement          ?
_computing_molecular_graphics            ?
_computing_publication_material          ?

loop_
 _restr_distance_atom_site_label_1
 _restr_distance_site_symmetry_1
 _restr_distance_atom_site_label_2
 _restr_distance_site_symmetry_2
 _restr_distance_target
 _restr_distance_target_weight_param
Au1 . N1 . 2 0.01
Au1 . N2 . 2 0.01
Au1 . N3 . 2 0.01
Au1 . N4 . 2 0.01
N1 . N1a . 1.21 0.002
N2 . N2a . 1.21 0.002
N3 . N3a . 1.21 0.002
N4 . N4a . 1.21 0.002
N1b . N1a . 1.14 0.005
N2a . N2b . 1.14 0.005
N3a . N3b . 1.14 0.005
N4a . N4b . 1.14 0.005

loop_
 _restr_angle_atom_site_label_1
 _restr_angle_site_symmetry_1
 _restr_angle_atom_site_label_2
 _restr_angle_site_symmetry_2
 _restr_angle_atom_site_label_3
 _restr_angle_site_symmetry_3
 _restr_angle_target
 _restr_angle_target_weight_param
N1 . Au1 . N2 . 90 0.03
N1 . Au1 . N4 . 90 0.03
N2 . Au1 . N3 . 90 0.03
N3 . Au1 . N4 . 90 0.03
N2 . Au1 . N4 . 180 0.03
N1 . Au1 . N3 . 180 0.03
N1 . N1a . N1b . 180 0.04
N2 . N2a . N2b . 180 0.04
N3 . N3a . N3b . 180 0.04
N4 . N4a . N4b . 180 0.04

loop_
 _restr_torsion_atom_site_label_1
 _restr_torsion_site_symmetry_1
 _restr_torsion_atom_site_label_2
 _restr_torsion_site_symmetry_2
 _restr_torsion_atom_site_label_3
 _restr_torsion_site_symmetry_3
 _restr_torsion_atom_site_label_4
 _restr_torsion_site_symmetry_4
 _restr_torsion_angle_target
 _restr_torsion_weight_param
N1 . N2 . N3 . N4 . 0 0.01

loop_
 _restr_equal_distance_atom_site_label_1
 _restr_equal_distance_site_symmetry_1
 _restr_equal_distance_atom_site_label_2
 _restr_equal_distance_site_symmetry_2
 _restr_equal_distance_class_class_id
 _restr_equal_distance_class_target_weight_param
 ? ? ? ? ? ?

loop_
 _restr_equal_angle_atom_site_label_1
 _restr_equal_angle_site_symmetry_1
 _restr_equal_angle_atom_site_label_2
 _restr_equal_angle_site_symmetry_2
 _restr_equal_angle_atom_site_label_3
 _restr_equal_angle_site_symmetry_3
 _restr_equal_angle_class_class_id
 _restr_equal_angle_class_target_weight_param
 ? ? ? ? ? ? ? ?

loop_
 _restr_equal_torsion_atom_site_label_1
 _restr_equal_torsion_site_symmetry_1
 _restr_equal_torsion_atom_site_label_2
 _restr_equal_torsion_site_symmetry_2
 _restr_equal_torsion_atom_site_label_3
 _restr_equal_torsion_site_symmetry_3
 _restr_equal_torsion_atom_site_label_4
 _restr_equal_torsion_site_symmetry_4
 _restr_equal_torsion_class_class_id
 _restr_equal_torsion_class_target_weight_param
 ? ? ? ? ? ? ? ? ? ?


#=======================================================================

# 9. ATOMIC COORDINATES AND DISPLACEMENT PARAMETERS

loop_
 _atom_site_label
 _atom_site_type_symbol
 _atom_site_fract_x
 _atom_site_fract_y
 _atom_site_fract_z
 _atom_site_adp_type
 _atom_site_U_iso_or_equiv
 _atom_site_site_symmetry_multiplicity
 _atom_site_occupancy
 _atom_site_calc_flag
 _atom_site_refinement_flags
 _atom_site_disorder_assembly
 _atom_site_disorder_group
  Na1 Na 0.3136(18) 0.495(4) 0.394(3) Uiso 0.0319(13) 4 1 d . . .
  O1 O 0.823(4) 0.892(3) 0.306(5) Uiso 0.024(9) 4 1 d . . .
  Au1 Au 0.8164(2) 0.5043(5) 0.3767(4) Uiso 0.0220(7) 4 1 d . . .
  N1 N 0.940(3) 0.629(4) 0.403(6) Uiso 0.031(5) 4 1 d . . .
  N1a N 1.031(3) 0.610(5) 0.458(4) Uiso 0.036(7) 4 1 d . . .
  N1b N 1.112(4) 0.593(5) 0.506(6) Uiso 0.040(7) 4 1 d . . .
  N2 N 0.699(3) 0.646(3) 0.399(6) Uiso 0.031(5) 4 1 d . . .
  N2a N 0.604(3) 0.619(4) 0.381(6) Uiso 0.036(7) 4 1 d . . .
  N2b N 0.511(3) 0.593(4) 0.363(9) Uiso 0.040(7) 4 1 d . . .
  N3 N 0.692(4) 0.379(3) 0.350(6) Uiso 0.031(5) 4 1 d . . .
  N3a N 0.699(5) 0.272(3) 0.336(5) Uiso 0.036(7) 4 1 d . . .
  N3b N 0.705(4) 0.172(3) 0.323(7) Uiso 0.040(7) 4 1 d . . .
  N4 N 0.934(4) 0.363(4) 0.354(6) Uiso 0.031(5) 4 1 d . . .
  N4a N 0.926(5) 0.269(3) 0.440(4) Uiso 0.036(7) 4 1 d . . .
  N4b N 0.919(4) 0.182(4) 0.519(7) Uiso 0.040(7) 4 1 d . . .

loop_
 _atom_site_aniso_label
 _atom_site_aniso_type_symbol
 _atom_site_aniso_U_11
 _atom_site_aniso_U_22
 _atom_site_aniso_U_33
 _atom_site_aniso_U_12
 _atom_site_aniso_U_13
 _atom_site_aniso_U_23
 ? ? ? ? ? ? ? ?

loop_
 _jana_atom_site_ADP_C_label
 _jana_atom_site_ADP_C_type_symbol
 _jana_atom_site_ADP_C_111
 _jana_atom_site_ADP_C_112
 _jana_atom_site_ADP_C_113
 _jana_atom_site_ADP_C_122
 _jana_atom_site_ADP_C_123
 _jana_atom_site_ADP_C_133
 _jana_atom_site_ADP_C_222
 _jana_atom_site_ADP_C_223
 _jana_atom_site_ADP_C_233
 _jana_atom_site_ADP_C_333
 ? ? ? ? ? ? ? ? ? ? ? ?

loop_
 _jana_atom_site_ADP_D_label
 _jana_atom_site_ADP_D_type_symbol
 _jana_atom_site_ADP_D_1111
 _jana_atom_site_ADP_D_1112
 _jana_atom_site_ADP_D_1113
 _jana_atom_site_ADP_D_1122
 _jana_atom_site_ADP_D_1123
 _jana_atom_site_ADP_D_1133
 _jana_atom_site_ADP_D_1222
 _jana_atom_site_ADP_D_1223
 _jana_atom_site_ADP_D_1233
 _jana_atom_site_ADP_D_1333
 _jana_atom_site_ADP_D_2222
 _jana_atom_site_ADP_D_2223
 _jana_atom_site_ADP_D_2233
 _jana_atom_site_ADP_D_2333
 _jana_atom_site_ADP_D_3333
 ? ? ? ? ? ? ? ? ? ? ? ? ? ? ? ? ?

loop_
 _jana_atom_site_ADP_E_label
 _jana_atom_site_ADP_E_type_symbol
 _jana_atom_site_ADP_E_11111
 _jana_atom_site_ADP_E_11112
 _jana_atom_site_ADP_E_11113
 _jana_atom_site_ADP_E_11122
 _jana_atom_site_ADP_E_11123
 _jana_atom_site_ADP_E_11133
 _jana_atom_site_ADP_E_11222
 _jana_atom_site_ADP_E_11223
 _jana_atom_site_ADP_E_11233
 _jana_atom_site_ADP_E_11333
 _jana_atom_site_ADP_E_12222
 _jana_atom_site_ADP_E_12223
 _jana_atom_site_ADP_E_12233
 _jana_atom_site_ADP_E_12333
 _jana_atom_site_ADP_E_13333
 _jana_atom_site_ADP_E_22222
 _jana_atom_site_ADP_E_22223
 _jana_atom_site_ADP_E_22233
 _jana_atom_site_ADP_E_22333
 _jana_atom_site_ADP_E_23333
 _jana_atom_site_ADP_E_33333
 ? ? ? ? ? ? ? ? ? ? ? ? ? ? ? ? ? ? ? ? ? ? ?

loop_
 _jana_atom_site_ADP_F_label
 _jana_atom_site_ADP_F_type_symbol
 _jana_atom_site_ADP_F_111111
 _jana_atom_site_ADP_F_111112
 _jana_atom_site_ADP_F_111113
 _jana_atom_site_ADP_F_111122
 _jana_atom_site_ADP_F_111123
 _jana_atom_site_ADP_F_111133
 _jana_atom_site_ADP_F_111222
 _jana_atom_site_ADP_F_111223
 _jana_atom_site_ADP_F_111233
 _jana_atom_site_ADP_F_111333
 _jana_atom_site_ADP_F_112222
 _jana_atom_site_ADP_F_112223
 _jana_atom_site_ADP_F_112233
 _jana_atom_site_ADP_F_112333
 _jana_atom_site_ADP_F_113333
 _jana_atom_site_ADP_F_122222
 _jana_atom_site_ADP_F_122223
 _jana_atom_site_ADP_F_122233
 _jana_atom_site_ADP_F_122333
 _jana_atom_site_ADP_F_123333
 _jana_atom_site_ADP_F_133333
 _jana_atom_site_ADP_F_222222
 _jana_atom_site_ADP_F_222223
 _jana_atom_site_ADP_F_222233
 _jana_atom_site_ADP_F_222333
 _jana_atom_site_ADP_F_223333
 _jana_atom_site_ADP_F_233333
 _jana_atom_site_ADP_F_333333
 ? ? ? ? ? ? ? ? ? ? ? ? ? ? ? ? ? ? ? ? ? ? ? ? ? ? ? ? ? ?


#=======================================================================

# 10. MOLECULAR GEOMETRY


loop_
 _geom_bond_atom_site_label_1
 _geom_bond_atom_site_label_2
 _geom_bond_site_symmetry_1
 _geom_bond_site_symmetry_2
 _geom_bond_distance
 _geom_bond_publ_flag
  Na1 Na1 . 2_564 3.72(3) ?
  Na1 Na1 . 2_565 3.72(3) ?
  Na1 O1 . 3_645 2.42(5) ?
  Na1 O1 . 4_466 2.39(5) ?
  Na1 N1b . 1_455 2.78(5) ?
  Na1 N2b . . 2.64(5) ?
  Na1 N3b . 3_655 2.45(6) ?
  Na1 N4b . 4_456 2.40(6) ?
  Au1 N1 . . 2.04(4) ?
  Au1 N2 . . 2.11(4) ?
  Au1 N3 . . 2.05(4) ?
  Au1 N4 . . 2.11(4) ?
  N1 N1a . . 1.18(5) ?
  N1a N1b . . 1.06(6) ?
  N2 N2a . . 1.20(5) ?
  N2a N2b . . 1.17(5) ?
  N3 N3a . . 1.18(5) ?
  N3a N3b . . 1.10(5) ?
  N4 N4a . . 1.19(5) ?
  N4a N4b . . 1.09(5) ?

loop_
 _geom_angle_atom_site_label_1
 _geom_angle_atom_site_label_2
 _geom_angle_atom_site_label_3
 _geom_angle_site_symmetry_1
 _geom_angle_site_symmetry_2
 _geom_angle_site_symmetry_3
 _geom_angle
 _geom_angle_publ_flag
  Na1 Na1 Na1 2_564 . 2_565 130.8(8) ?
  Na1 Na1 O1 2_564 . 3_645 39.0(11) ?
  Na1 Na1 O1 2_564 . 4_466 141.2(18) ?
  Na1 Na1 N1b 2_564 . 1_455 82.6(11) ?
  Na1 Na1 N2b 2_564 . . 107.1(16) ?
  Na1 Na1 N3b 2_564 . 3_655 52.6(13) ?
  Na1 Na1 N4b 2_564 . 4_456 118.0(17) ?
  Na1 Na1 O1 2_565 . 3_645 103.6(13) ?
  Na1 Na1 O1 2_565 . 4_466 39.6(11) ?
  Na1 Na1 N1b 2_565 . 1_455 51.2(10) ?
  Na1 Na1 N2b 2_565 . . 116.0(16) ?
  Na1 Na1 N3b 2_565 . 3_655 118.8(18) ?
  Na1 Na1 N4b 2_565 . 4_456 91.3(15) ?
  O1 Na1 O1 3_645 . 4_466 138.7(17) ?
  O1 Na1 N1b 3_645 . 1_455 74.3(14) ?
  O1 Na1 N2b 3_645 . . 140.4(19) ?
  O1 Na1 N3b 3_645 . 3_655 88.5(16) ?
  O1 Na1 N4b 3_645 . 4_456 97(2) ?
  O1 Na1 N1b 4_466 . 1_455 66.8(15) ?
  O1 Na1 N2b 4_466 . . 79.2(18) ?
  O1 Na1 N3b 4_466 . 3_655 96(2) ?
  O1 Na1 N4b 4_466 . 4_456 100.7(16) ?
  N1b Na1 N2b 1_455 . . 132(2) ?
  N1b Na1 N3b 1_455 . 3_655 76.9(18) ?
  N1b Na1 N4b 1_455 . 4_456 136(2) ?
  N2b Na1 N3b . . 3_655 73.5(18) ?
  N2b Na1 N4b . . 4_456 82.0(17) ?
  N3b Na1 N4b 3_655 . 4_456 147.2(19) ?
  Na1 O1 Na1 3_655 . 4_566 101.5(17) ?
  N1 Au1 N2 . . . 89.9(15) ?
  N1 Au1 N3 . . . 179.9(16) ?
  N1 Au1 N4 . . . 90.0(16) ?
  N2 Au1 N3 . . . 89.9(15) ?
  N2 Au1 N4 . . . 179.9(16) ?
  N3 Au1 N4 . . . 90.1(16) ?
  Au1 N1 N1a . . . 127(4) ?
  N1 N1a N1b . . . 180 ?
  Na1 N1b N1a 1_655 . . 144(3) ?
  Au1 N2 N2a . . . 118(3) ?
  N2 N2a N2b . . . 180(5) ?
  Na1 N2b N2a . . . 166(4) ?
  Au1 N3 N3a . . . 128(4) ?
  N3 N3a N3b . . . 180(5) ?
  Na1 N3b N3a 3_645 . . 146(4) ?
  Au1 N4 N4a . . . 123(4) ?
  N4 N4a N4b . . . 180(4) ?
  Na1 N4b N4a 4_556 . . 150(5) ?

loop_
 _geom_torsion_atom_site_label_1
 _geom_torsion_atom_site_label_2
 _geom_torsion_atom_site_label_3
 _geom_torsion_atom_site_label_4
 _geom_torsion_site_symmetry_1
 _geom_torsion_site_symmetry_2
 _geom_torsion_site_symmetry_3
 _geom_torsion_site_symmetry_4
 _geom_torsion
 _geom_torsion_publ_flag
 ? ? ? ? ? ? ? ? ? ?

loop_
 _geom_hbond_atom_site_label_D
 _geom_hbond_atom_site_label_H
 _geom_hbond_atom_site_label_A
 _geom_hbond_site_symmetry_D
 _geom_hbond_site_symmetry_H
 _geom_hbond_site_symmetry_A
 _geom_hbond_distance_DH
 _geom_hbond_distance_HA
 _geom_hbond_distance_DA
 _geom_hbond_angle_DHA
 _geom_hbond_publ_flag
 ? ? ? ? ? ? ? ? ? ? ?


#=======================================================================

# 11. POWDER PROFILE

loop_
 _pd_proc_point_id
 _pd_proc_2theta_corrected
 _pd_proc_d_spacing
 _pd_proc_intensity_net
 _pd_calc_intensity_net
 _pd_proc_ls_weight
         1    4.9680 17.773140     8222.00     8221.05       90.68
         2    4.9830 17.719673     8174.00     8220.26       90.41
         3    4.9980 17.666527     8138.00     8219.47       90.21
         4    5.0130 17.613699     8192.00     8218.66       90.51
         5    5.0280 17.561186     8190.00     8217.84       90.50
         6    5.0430 17.508984     8181.00     8217.01       90.45
         7    5.0580 17.457092     8145.00     8216.17       90.25
         8    5.0730 17.405508     8181.00     8215.32       90.45
         9    5.0880 17.354231     8187.00     8214.46       90.48
        10    5.1030 17.303251     8169.00     8213.59       90.38
        11    5.1180 17.252573     8112.00     8212.71       90.07
        12    5.1330 17.202188     8221.00     8211.82       90.67
        13    5.1480 17.152100     8164.00     8210.92       90.35
        14    5.1630 17.102301     8330.00     8210.00       91.27
        15    5.1780 17.052790     8213.00     8209.08       90.63
        16    5.1930 17.003569     8164.00     8208.15       90.35
        17    5.2080 16.954628     8187.00     8207.21       90.48
        18    5.2230 16.905970     8250.00     8206.26       90.83
        19    5.2380 16.857590     8334.00     8205.30       91.29
        20    5.2530 16.809486     8325.00     8204.33       91.24
        21    5.2680 16.761656     8261.00     8203.35       90.89
        22    5.2830 16.714100     8239.00     8202.35       90.77
        23    5.2980 16.666811     8220.00     8201.36       90.66
        24    5.3130 16.619789     8202.00     8200.35       90.56
        25    5.3280 16.573034     8259.00     8199.33       90.88
        26    5.3430 16.526539     8198.00     8198.30       90.54
        27    5.3580 16.480307     8149.00     8197.26       90.27
        28    5.3730 16.434330     8144.00     8196.22       90.24
        29    5.3880 16.388613     8223.00     8195.16       90.68
        30    5.4030 16.343147     8212.00     8194.10       90.62
        31    5.4180 16.297934     8194.00     8193.02       90.52
        32    5.4330 16.252970     8056.00     8191.94       89.76
        33    5.4480 16.208254     8171.00     8190.85       90.39
        34    5.4630 16.163786     8259.00     8189.75       90.88
        35    5.4780 16.119558     8170.00     8188.64       90.39
        36    5.4930 16.075573     8174.00     8187.52       90.41
        37    5.5080 16.031828     8194.00     8186.40       90.52
        38    5.5230 15.988320     8108.00     8185.26       90.04
        39    5.5380 15.945047     8105.00     8184.12       90.03
        40    5.5530 15.902012     8240.00     8182.96       90.77
        41    5.5680 15.859205     8267.00     8181.80       90.92
        42    5.5830 15.816628     8125.00     8180.63       90.14
        43    5.5980 15.774281     8167.00     8179.46       90.37
        44    5.6130 15.732160     8183.00     8178.27       90.46
        45    5.6280 15.690265     8133.00     8177.08       90.18
        46    5.6430 15.648589     8073.00     8175.87       89.85
        47    5.6580 15.607139     8148.00     8174.66       90.27
        48    5.6730 15.565906     8120.00     8173.45       90.11
        49    5.6880 15.524888     8074.00     8172.22       89.86
        50    5.7030 15.484088     8034.00     8170.99       89.63
        51    5.7180 15.443502     8188.00     8169.75       90.49
        52    5.7330 15.403130     8311.00     8168.50       91.16
        53    5.7480 15.362967     8370.00     8167.24       91.49
        54    5.7630 15.323014     8213.00     8165.97       90.63
        55    5.7780 15.283269     8132.00     8164.70       90.18
        56    5.7930 15.243727     8172.00     8163.42       90.40
        57    5.8080 15.204391     8161.00     8162.13       90.34
        58    5.8230 15.165259     8156.00     8160.84       90.31
        59    5.8380 15.126328     8266.00     8159.53       90.92
        60    5.8530 15.087596     8135.00     8158.22       90.19
        61    5.8680 15.049063     8239.00     8156.91       90.77
        62    5.8830 15.010725     8229.00     8155.58       90.71
        63    5.8980 14.972583     8065.00     8154.25       89.81
        64    5.9130 14.934633     7999.00     8152.91       89.44
        65    5.9280 14.896878     8064.00     8151.56       89.80
        66    5.9430 14.859312     8120.00     8150.21       90.11
        67    5.9580 14.821935     8155.00     8148.85       90.31
        68    5.9730 14.784746     8055.00     8147.48       89.75
        69    5.9880 14.747745     8044.00     8146.11       89.69
        70    6.0030 14.710927     8069.00     8144.73       89.83
        71    6.0180 14.674293     8114.00     8143.34       90.08
        72    6.0330 14.637842     8151.00     8141.94       90.28
        73    6.0480 14.601572     8081.00     8140.54       89.89
        74    6.0630 14.565480     8254.00     8139.14       90.85
        75    6.0780 14.529567     8137.00     8137.72       90.21
        76    6.0930 14.493832     8065.00     8136.30       89.81
        77    6.1080 14.458272     8178.00     8134.87       90.43
        78    6.1230 14.422885     8189.00     8133.44       90.49
        79    6.1380 14.387672     8121.00     8132.00       90.12
        80    6.1530 14.352632     8128.00     8130.55       90.16
        81    6.1680 14.317760     8210.00     8129.10       90.61
        82    6.1830 14.283058     8094.00     8127.64       89.97
        83    6.1980 14.248525     8064.00     8126.17       89.80
        84    6.2130 14.214160     8025.00     8124.70       89.58
        85    6.2280 14.179957     8068.00     8123.22       89.82
        86    6.2430 14.145922     8120.00     8121.73       90.11
        87    6.2580 14.112049     8108.00     8120.24       90.04
        88    6.2730 14.078338     8081.00     8118.75       89.89
        89    6.2880 14.044786     8128.00     8117.24       90.16
        90    6.3030 14.011397     8128.00     8115.74       90.16
        91    6.3180 13.978165     8102.00     8114.22       90.01
        92    6.3330 13.945090     8086.00     8112.70       89.92
        93    6.3480 13.912173     8033.00     8111.18       89.63
        94    6.3630 13.879410     8050.00     8109.64       89.72
        95    6.3780 13.846802     8129.00     8108.11       90.16
        96    6.3930 13.814345     8101.00     8106.56       90.01
        97    6.4080 13.782043     8085.00     8105.01       89.92
        98    6.4230 13.749890     8086.00     8103.46       89.92
        99    6.4380 13.717888     8142.00     8101.90       90.23
       100    6.4530 13.686033     8115.00     8100.33       90.08
       101    6.4680 13.654328     8149.00     8098.77       90.27
       102    6.4830 13.622770     8267.00     8097.19       90.92
       103    6.4980 13.591355     8120.00     8095.61       90.11
       104    6.5130 13.560088     8121.00     8094.02       90.12
       105    6.5280 13.528963     8087.00     8092.43       89.93
       106    6.5430 13.497980     8142.00     8090.83       90.23
       107    6.5580 13.467140     8120.00     8089.23       90.11
       108    6.5730 13.436441     8023.00     8087.62       89.57
       109    6.5880 13.405883     7985.00     8086.01       89.36
       110    6.6030 13.375462     7966.00     8084.39       89.25
       111    6.6180 13.345180     8070.00     8082.77       89.83
       112    6.6330 13.315034     8125.00     8081.14       90.14
       113    6.6480 13.285025     8041.00     8079.50       89.67
       114    6.6630 13.255150     8064.00     8077.87       89.80
       115    6.6780 13.225410     8113.00     8076.22       90.07
       116    6.6930 13.195805     8077.00     8074.58       89.87
       117    6.7080 13.166329     8094.00     8072.92       89.97
       118    6.7230 13.136987     8128.00     8071.27       90.16
       119    6.7380 13.107776     8105.00     8069.60       90.03
       120    6.7530 13.078694     8119.00     8067.94       90.11
       121    6.7680 13.049742     8122.00     8066.27       90.12
       122    6.7830 13.020916     8123.00     8064.59       90.13
       123    6.7980 12.992219     8011.00     8062.91       89.50
       124    6.8130 12.963648     7974.00     8061.22       89.30
       125    6.8280 12.935202     7949.00     8059.53       89.16
       126    6.8430 12.906882     8010.00     8057.84       89.50
       127    6.8580 12.878686     8112.00     8056.14       90.07
       128    6.8730 12.850612     7977.00     8054.44       89.31
       129    6.8880 12.822660     7898.00     8052.73       88.87
       130    6.9030 12.794830     7985.00     8051.02       89.36
       131    6.9180 12.767121     8101.00     8049.31       90.01
       132    6.9330 12.739532     8111.00     8047.58       90.06
       133    6.9480 12.712064     8117.00     8045.86       90.09
       134    6.9630 12.684713     8157.00     8044.13       90.32
       135    6.9780 12.657478     8066.00     8042.40       89.81
       136    6.9930 12.630362     8053.00     8040.66       89.74
       137    7.0080 12.603361     8002.00     8038.92       89.45
       138    7.0230 12.576476     7979.00     8037.18       89.33
       139    7.0380 12.549705     8047.00     8035.43       89.71
       140    7.0530 12.523049     8074.00     8033.67       89.86
       141    7.0680 12.496506     8029.00     8031.92       89.60
       142    7.0830 12.470075     7983.00     8030.16       89.35
       143    7.0980 12.443756     7941.00     8028.39       89.11
       144    7.1130 12.417547     7973.00     8026.62       89.29
       145    7.1280 12.391450     8029.00     8024.85       89.60
       146    7.1430 12.365462     7986.00     8023.07       89.36
       147    7.1580 12.339583     7943.00     8021.29       89.12
       148    7.1730 12.313814     7881.00     8019.51       88.78
       149    7.1880 12.288150     7806.00     8017.72       88.35
       150    7.2030 12.262594     7909.00     8015.93       88.93
       151    7.2180 12.237144     8021.00     8014.14       89.56
       152    7.2330 12.211800     8042.00     8012.34       89.68
       153    7.2480 12.186560     8052.00     8010.54       89.73
       154    7.2630 12.161426     8025.00     8008.73       89.58
       155    7.2780 12.136395     7994.00     8006.92       89.41
       156    7.2930 12.111465     7959.00     8005.11       89.21
       157    7.3080 12.086640     7990.00     8003.29       89.39
       158    7.3230 12.061916     7917.00     8001.47       88.98
       159    7.3380 12.037294     7979.00     7999.65       89.33
       160    7.3530 12.012772     8025.00     7997.83       89.58
       161    7.3680 11.988349     7961.00     7999.03       89.22
       162    7.3830 11.964025     7914.00     7997.55       88.96
       163    7.3980 11.939802     7922.00     7996.08       89.01
       164    7.4130 11.915676     7899.00     7994.62       88.88
       165    7.4280 11.891648     7954.00     7993.18       89.19
       166    7.4430 11.867715     7986.00     7991.77       89.36
       167    7.4580 11.843880     8044.00     7990.37       89.69
       168    7.4730 11.820141     8018.00     7988.99       89.54
       169    7.4880 11.796495     7952.00     7987.64       89.17
       170    7.5030 11.772946     7941.00     7988.59       89.11
       171    7.5180 11.749490     7995.00     7987.59       89.41
       172    7.5330 11.726126     7990.00     7986.63       89.39
       173    7.5480 11.702857     7987.00     7985.73       89.37
       174    7.5630 11.679681     8037.00     7984.89       89.65
       175    7.5780 11.656595     8013.00     7984.11       89.52
       176    7.5930 11.633600     7946.00     7983.42       89.14
       177    7.6080 11.610698     8019.00     7982.80       89.55
       178    7.6230 11.587885     8033.00     7982.28       89.63
       179    7.6380 11.565162     7992.00     7981.87       89.40
       180    7.6530 11.542527     8010.00     7981.58       89.50
       181    7.6680 11.519981     8034.00     7981.44       89.63
       182    7.6830 11.497524     8006.00     7981.47       89.48
       183    7.6980 11.475154     8019.00     7981.70       89.55
       184    7.7130 11.452871     8006.00     7982.17       89.48
       185    7.7280 11.430675     7947.00     7982.93       89.15
       186    7.7430 11.408566     7887.00     7984.05       88.81
       187    7.7580 11.386540     7909.00     7985.63       88.93
       188    7.7730 11.364600     7964.00     7987.78       89.24
       189    7.7880 11.342745     7997.00     7990.70       89.43
       190    7.8030 11.320973     8001.00     7994.67       89.45
       191    7.8180 11.299286     7972.00     8000.09       89.29
       192    7.8330 11.277682     7977.00     8007.54       89.31
       193    7.8480 11.256161     8100.00     8017.54       90.00
       194    7.8630 11.234721     8184.00     8027.87       90.47
       195    7.8780 11.213364     8187.00     8022.92       90.48
       196    7.8930 11.192087     8132.00     7995.46       90.18
       197    7.9080 11.170892     8057.00     7976.43       89.76
       198    7.9230 11.149776     8011.00     7968.15       89.50
       199    7.9380 11.128740     8002.00     7965.15       89.45
       200    7.9530 11.107784     7999.00     7965.15       89.44
       201    7.9680 11.086908     7997.00     7967.49       89.43
       202    7.9830 11.066109     7945.00     7972.20       89.13
       203    7.9980 11.045387     7890.00     7978.92       88.83
       204    8.0130 11.024746     7893.00     7981.87       88.84
       205    8.0280 11.004181     7948.00     7964.58       89.15
       206    8.0430 10.983690     7920.00     7940.26       88.99
       207    8.0580 10.963279     7905.00     7926.11       88.91
       208    8.0730 10.942942     7882.00     7918.16       88.78
       209    8.0880 10.922680     7846.00     7912.94       88.58
       210    8.1030 10.902493     7920.00     7909.00       88.99
       211    8.1180 10.882382     7946.00     7905.75       89.14
       212    8.1330 10.862346     7980.00     7902.89       89.33
       213    8.1480 10.842382     8001.00     7900.27       89.45
       214    8.1630 10.822493     7921.00     7897.81       89.00
       215    8.1780 10.802675     7844.00     7895.46       88.57
       216    8.1930 10.782932     7875.00     7893.18       88.74
       217    8.2080 10.763259     7934.00     7890.96       89.07
       218    8.2230 10.743660     7909.00     7888.77       88.93
       219    8.2380 10.724131     7883.00     7886.62       88.79
       220    8.2530 10.704673     7933.00     7884.50       89.07
       221    8.2680 10.685286     7904.00     7882.39       88.90
       222    8.2830 10.665969     7856.00     7880.30       88.63
       223    8.2980 10.646722     7808.00     7878.22       88.36
       224    8.3130 10.627545     7788.00     7876.15       88.25
       225    8.3280 10.608436     7835.00     7874.09       88.52
       226    8.3430 10.589397     7875.00     7872.04       88.74
       227    8.3580 10.570425     7886.00     7869.99       88.80
       228    8.3730 10.551522     7871.00     7867.94       88.72
       229    8.3880 10.532688     7860.00     7865.90       88.66
       230    8.4030 10.513919     7874.00     7863.60       88.74
       231    8.4180 10.495219     7944.00     7861.58       89.13
       232    8.4330 10.476584     8019.00     7859.55       89.55
       233    8.4480 10.458016     7964.00     7857.53       89.24
       234    8.4630 10.439513     7917.00     7855.51       88.98
       235    8.4780 10.421078     7933.00     7853.48       89.07
       236    8.4930 10.402705     7947.00     7851.46       89.15
       237    8.5080 10.384398     7983.00     7849.43       89.35
       238    8.5230 10.366156     8055.00     7847.41       89.75
       239    8.5380 10.347977     7972.00     7845.38       89.29
       240    8.5530 10.329863     7848.00     7843.36       88.59
       241    8.5680 10.311812     7826.00     7841.13       88.46
       242    8.5830 10.293824     7772.00     7839.11       88.16
       243    8.5980 10.275901     7793.00     7837.09       88.28
       244    8.6130 10.258038     7822.00     7835.07       88.44
       245    8.6280 10.240237     7784.00     7833.05       88.23
       246    8.6430 10.222499     7766.00     7831.03       88.12
       247    8.6580 10.204823     7766.00     7829.00       88.12
       248    8.6730 10.187205     7706.00     7826.97       87.78
       249    8.6880 10.169651     7719.00     7824.95       87.86
       250    8.7030 10.152158     7815.00     7822.92       88.40
       251    8.7180 10.134722     7851.00     7820.89       88.61
       252    8.7330 10.117349     7858.00     7818.85       88.65
       253    8.7480 10.100034     7859.00     7816.82       88.65
       254    8.7630 10.082781     7850.00     7814.79       88.60
       255    8.7780 10.065584     7871.00     7812.75       88.72
       256    8.7930 10.048447     7891.00     7810.71       88.83
       257    8.8080 10.031368     7874.00     7808.68       88.74
       258    8.8230 10.014347     7876.00     7806.64       88.75
       259    8.8380  9.997384     7908.00     7804.59       88.93
       260    8.8530  9.980479     7889.00     7802.55       88.82
       261    8.8680  9.963630     7826.00     7800.51       88.46
       262    8.8830  9.946839     7758.00     7798.47       88.08
       263    8.8980  9.930105     7756.00     7796.42       88.07
       264    8.9130  9.913427     7820.00     7794.37       88.43
       265    8.9280  9.896804     7834.00     7792.32       88.51
       266    8.9430  9.880239     7794.00     7790.27       88.28
       267    8.9580  9.863729     7775.00     7788.22       88.18
       268    8.9730  9.847273     7752.00     7786.17       88.05
       269    8.9880  9.830873     7735.00     7784.12       87.95
       270    9.0030  9.814526     7730.00     7782.07       87.92
       271    9.0180  9.798236     7754.00     7780.01       88.06
       272    9.0330  9.781998     7818.00     7777.96       88.42
       273    9.0480  9.765814     7853.00     7775.90       88.62
       274    9.0630  9.749686     7869.00     7773.84       88.71
       275    9.0780  9.733609     7860.00     7771.78       88.66
       276    9.0930  9.717586     7838.00     7769.72       88.53
       277    9.1080  9.701615     7842.00     7767.66       88.56
       278    9.1230  9.685698     7820.00     7765.60       88.43
       279    9.1380  9.669833     7788.00     7763.54       88.25
       280    9.1530  9.654019     7860.00     7761.47       88.66
       281    9.1680  9.638258     7882.00     7759.41       88.78
       282    9.1830  9.622547     7857.00     7757.34       88.64
       283    9.1980  9.606890     7890.00     7755.27       88.83
       284    9.2130  9.591281     7897.00     7753.21       88.87
       285    9.2280  9.575725     7870.00     7751.14       88.71
       286    9.2430  9.560218     7815.00     7749.07       88.40
       287    9.2580  9.544762     7770.00     7747.00       88.15
       288    9.2730  9.529357     7784.00     7744.92       88.23
       289    9.2880  9.514000     7818.00     7742.85       88.42
       290    9.3030  9.498693     7820.00     7740.78       88.43
       291    9.3180  9.483437     7815.00     7738.71       88.40
       292    9.3330  9.468227     7740.00     7736.63       87.98
       293    9.3480  9.453070     7668.00     7734.55       87.57
       294    9.3630  9.437958     7722.00     7732.48       87.87
       295    9.3780  9.422895     7752.00     7730.40       88.05
       296    9.3930  9.407882     7773.00     7728.32       88.16
       297    9.4080  9.392916     7867.00     7726.24       88.70
       298    9.4230  9.377996     7816.00     7724.17       88.41
       299    9.4380  9.363127     7699.00     7722.08       87.74
       300    9.4530  9.348302     7735.00     7720.00       87.95
       301    9.4680  9.333525     7781.00     7717.92       88.21
       302    9.4830  9.318795     7761.00     7715.84       88.10
       303    9.4980  9.304111     7682.00     7713.75       87.65
       304    9.5130  9.289475     7643.00     7711.67       87.42
       305    9.5280  9.274884     7700.00     7709.59       87.75
       306    9.5430  9.260339     7815.00     7707.50       88.40
       307    9.5580  9.245841     7900.00     7705.41       88.88
       308    9.5730  9.231386     7847.00     7703.33       88.58
       309    9.5880  9.216978     7729.00     7701.24       87.91
       310    9.6030  9.202615     7714.00     7699.15       87.83
       311    9.6180  9.188296     7696.00     7697.06       87.73
       312    9.6330  9.174022     7637.00     7694.97       87.39
       313    9.6480  9.159793     7646.00     7692.88       87.44
       314    9.6630  9.145608     7752.00     7690.79       88.05
       315    9.6780  9.131466     7886.00     7688.70       88.80
       316    9.6930  9.117370     7903.00     7686.61       88.90
       317    9.7080  9.103315     7850.00     7684.52       88.60
       318    9.7230  9.089305     7778.00     7682.42       88.19
       319    9.7380  9.075338     7778.00     7680.33       88.19
       320    9.7530  9.061414     7835.00     7678.23       88.52
       321    9.7680  9.047532     7785.00     7676.14       88.23
       322    9.7830  9.033693     7698.00     7674.04       87.74
       323    9.7980  9.019897     7719.00     7671.95       87.86
       324    9.8130  9.006145     7687.00     7669.85       87.68
       325    9.8280  8.992431     7650.00     7692.54       87.46
       326    9.8430  8.978762     7716.00     7691.94       87.84
       327    9.8580  8.965133     7720.00     7691.49       87.86
       328    9.8730  8.951546     7715.00     7691.23       87.84
       329    9.8880  8.938001     7694.00     7691.19       87.72
       330    9.9030  8.924495     7697.00     7691.40       87.73
       331    9.9180  8.911032     7698.00     7691.92       87.74
       332    9.9330  8.897609     7685.00     7692.82       87.66
       333    9.9480  8.884226     7744.00     7694.21       88.00
       334    9.9630  8.870883     7823.00     7696.23       88.45
       335    9.9780  8.857582     7890.00     7699.10       88.83
       336    9.9930  8.844319     7873.00     7703.19       88.73
       337   10.0080  8.831097     7853.00     7709.12       88.62
       338   10.0230  8.817915     7831.00     7717.99       88.49
       339   10.0380  8.804771     7781.00     7731.41       88.21
       340   10.0530  8.791667     7845.00     7750.35       88.57
       341   10.0680  8.778604     7892.00     7774.12       88.84
       342   10.0830  8.765577     7911.00     7801.61       88.94
       343   10.0980  8.752591     8003.00     7832.16       89.46
       344   10.1130  8.739641     8137.00     7865.52       90.21
       345   10.1280  8.726731     8232.00     7901.63       90.73
       346   10.1430  8.713860     8217.00     7940.56       90.65
       347   10.1580  8.701026     8238.00     7982.47       90.76
       348   10.1730  8.688230     8351.00     8027.60       91.38
       349   10.1880  8.675471     8417.00     8076.23       91.74
       350   10.2030  8.662751     8552.00     8128.75       92.48
       351   10.2180  8.650067     8692.00     8185.58       93.23
       352   10.2330  8.637422     8790.00     8247.25       93.75
       353   10.2480  8.624812     8832.00     8314.41       93.98
       354   10.2630  8.612241     9047.00     8634.27       95.12
       355   10.2780  8.599706     9392.00     8734.04       96.91
       356   10.2930  8.587206     9542.00     8845.00       97.68
       357   10.3080  8.574744     9678.00     8969.29       98.38
       358   10.3230  8.562318     9951.00     9109.84       99.75
       359   10.3380  8.549929    10325.00     9270.93      101.61
       360   10.3530  8.537575    10764.00     9460.92      103.75
       361   10.3680  8.525256    11176.00     9700.93      105.72
       362   10.3830  8.512974    11584.00    10039.40      107.63
       363   10.3980  8.500727    12023.00    10551.00      109.65
       364   10.4130  8.488515    12505.00    11290.30      111.83
       365   10.4280  8.476337    13104.00    12247.70      114.47
       366   10.4430  8.464197    13861.00    13386.30      117.73
       367   10.4580  8.452090    14673.00    14689.80      121.13
       368   10.4730  8.440019    15772.00    16151.20      125.59
       369   10.4880  8.427981    17147.00    17675.50      130.95
       370   10.5030  8.415977    18482.00    18810.70      135.95
       371   10.5180  8.404010    18791.00    18924.10      137.08
       372   10.5330  8.392076    18439.00    18716.80      135.79
       373   10.5480  8.380175    18102.00    19037.00      134.54
       374   10.5630  8.368309    18543.00    19848.40      136.17
       375   10.5780  8.356475    19550.00    20985.60      139.82
       376   10.5930  8.344675    20646.00    22361.70      143.69
       377   10.6080  8.332910    21981.00    23944.20      148.26
       378   10.6230  8.321177    23379.00    25729.40      152.90
       379   10.6380  8.309478    25121.00    27731.10      158.50
       380   10.6530  8.297811    27241.00    29976.30      165.05
       381   10.6680  8.286178    29621.00    32504.80      172.11
       382   10.6830  8.274576    32271.00    35371.70      179.64
       383   10.6980  8.263008    35511.00    38653.00      188.44
       384   10.7130  8.251472    39317.00    42453.90      198.29
       385   10.7280  8.239968    44128.00    46923.10      210.07
       386   10.7430  8.228498    49921.00    52284.20      223.43
       387   10.7580  8.217057    56862.00    58889.00      238.46
       388   10.7730  8.205650    66213.00    67359.20      257.32
       389   10.7880  8.194274    78566.00    78959.90      280.30
       390   10.8030  8.182930    96790.00    96210.10      311.11
       391   10.8180  8.171618   124181.00   121698.00      352.39
       392   10.8330  8.160336   155988.00   149975.00      394.95
       393   10.8480  8.149086   164628.00   158228.00      405.74
       394   10.8630  8.137867   125651.00   124058.00      354.47
       395   10.8780  8.126679    69905.00    70616.10      264.40
       396   10.8930  8.115522    36262.00    33935.70      190.43
       397   10.9080  8.104396    22326.00    18352.80      149.42
       398   10.9230  8.093301    15903.00    13340.10      126.11
       399   10.9380  8.082235    12390.00    11540.80      111.31
       400   10.9530  8.071200    10339.00    10585.20      101.68
       401   10.9680  8.060195     9177.00     9951.29       95.80
       402   10.9830  8.049221     8617.00     9498.77       92.83
       403   10.9980  8.038277     8264.00     9163.09       90.91
       404   11.0130  8.027362     7915.00     8906.71       88.97
       405   11.0280  8.016478     7720.00     8706.03       87.86
       406   11.0430  8.005622     7668.00     8545.71       87.57
       407   11.0580  7.994796     7684.00     8415.37       87.66
       408   11.0730  7.983999     7665.00     8307.78       87.55
       409   11.0880  7.973232     7631.00     8217.79       87.36
       410   11.1030  7.962494     7660.00     8141.63       87.52
       411   11.1180  7.951785     7638.00     8076.51       87.40
       412   11.1330  7.941105     7565.00     8020.30       86.98
       413   11.1480  7.930454     7494.00     7971.37       86.57
       414   11.1630  7.919831     7653.00     7928.46       87.48
       415   11.1780  7.909236     7697.00     7890.56       87.73
       416   11.1930  7.898671     7665.00     7856.87       87.55
       417   11.2080  7.888134     7618.00     7812.78       87.28
       418   11.2230  7.877625     7531.00     7786.24       86.78
       419   11.2380  7.867144     7508.00     7762.28       86.65
       420   11.2530  7.856690     7585.00     7740.54       87.09
       421   11.2680  7.846265     7672.00     7720.73       87.59
       422   11.2830  7.835868     7729.00     7702.60       87.91
       423   11.2980  7.825498     7687.00     7685.94       87.68
       424   11.3130  7.815156     7616.00     7670.59       87.27
       425   11.3280  7.804841     7553.00     7656.37       86.91
       426   11.3430  7.794554     7572.00     7643.17       87.02
       427   11.3580  7.784293     7539.00     7630.88       86.83
       428   11.3730  7.774060     7502.00     7619.40       86.61
       429   11.3880  7.763855     7401.00     7608.63       86.03
       430   11.4030  7.753675     7464.00     7598.52       86.39
       431   11.4180  7.743523     7506.00     7588.99       86.64
       432   11.4330  7.733397     7518.00     7580.00       86.71
       433   11.4480  7.723297     7501.00     7571.48       86.61
       434   11.4630  7.713224     7606.00     7437.16       87.21
       435   11.4780  7.703178     7565.00     7435.03       86.98
       436   11.4930  7.693159     7470.00     7432.91       86.43
       437   11.5080  7.683164     7504.00     7430.78       86.63
       438   11.5230  7.673197     7598.00     7428.65       87.17
       439   11.5380  7.663254     7630.00     7426.52       87.35
       440   11.5530  7.653338     7577.00     7424.40       87.05
       441   11.5680  7.643448     7529.00     7422.27       86.77
       442   11.5830  7.633584     7540.00     7420.14       86.83
       443   11.5980  7.623745     7466.00     7418.02       86.41
       444   11.6130  7.613931     7532.00     7415.89       86.79
       445   11.6280  7.604143     7497.00     7413.76       86.59
       446   11.6430  7.594381     7418.00     7411.63       86.13
       447   11.6580  7.584642     7415.00     7409.51       86.11
       448   11.6730  7.574929     7394.00     7407.38       85.99
       449   11.6880  7.565241     7312.00     7405.25       85.51
       450   11.7030  7.555579     7328.00     7403.12       85.60
       451   11.7180  7.545940     7341.00     7400.99       85.68
       452   11.7330  7.536327     7398.00     7398.86       86.01
       453   11.7480  7.526739     7522.00     7396.73       86.73
       454   11.7630  7.517174     7538.00     7394.61       86.82
       455   11.7780  7.507635     7536.00     7392.48       86.81
       456   11.7930  7.498118     7490.00     7390.35       86.54
       457   11.8080  7.488627     7536.00     7388.22       86.81
       458   11.8230  7.479160     7498.00     7386.09       86.59
       459   11.8380  7.469717     7427.00     7383.96       86.18
       460   11.8530  7.460298     7527.00     7381.83       86.76
       461   11.8680  7.450902     7508.00     7379.70       86.65
       462   11.8830  7.441530     7499.00     7377.57       86.60
       463   11.8980  7.432182     7471.00     7375.44       86.43
       464   11.9130  7.422858     7533.00     7373.31       86.79
       465   11.9280  7.413557     7471.00     7371.18       86.43
       466   11.9430  7.404280     7313.00     7369.05       85.52
       467   11.9580  7.395025     7302.00     7366.92       85.45
       468   11.9730  7.385795     7380.00     7364.79       85.91
       469   11.9880  7.376587     7339.00     7362.66       85.67
       470   12.0030  7.367402     7364.00     7360.53       85.81
       471   12.0180  7.358240     7480.00     7358.40       86.49
       472   12.0330  7.349102     7442.00     7356.27       86.27
       473   12.0480  7.339985     7353.00     7354.14       85.75
       474   12.0630  7.330892     7446.00     7352.01       86.29
       475   12.0780  7.321821     7442.00     7349.87       86.27
       476   12.0930  7.312773     7328.00     7347.74       85.60
       477   12.1080  7.303748     7351.00     7345.61       85.74
       478   12.1230  7.294744     7323.00     7343.48       85.57
       479   12.1380  7.285763     7397.00     7341.35       86.01
       480   12.1530  7.276803     7377.00     7339.22       85.89
       481   12.1680  7.267867     7318.00     7337.08       85.55
       482   12.1830  7.258952     7337.00     7334.95       85.66
       483   12.1980  7.250060     7329.00     7332.82       85.61
       484   12.2130  7.241189     7297.00     7330.69       85.42
       485   12.2280  7.232340     7325.00     7328.55       85.59
       486   12.2430  7.223513     7264.00     7326.42       85.23
       487   12.2580  7.214706     7233.00     7324.29       85.05
       488   12.2730  7.205923     7317.00     7322.15       85.54
       489   12.2880  7.197160     7226.00     7320.02       85.01
       490   12.3030  7.188418     7258.00     7317.89       85.19
       491   12.3180  7.179699     7332.00     7315.75       85.63
       492   12.3330  7.171000     7407.00     7313.62       86.06
       493   12.3480  7.162323     7380.00     7311.49       85.91
       494   12.3630  7.153666     7334.00     7309.35       85.64
       495   12.3780  7.145031     7372.00     7307.22       85.86
       496   12.3930  7.136417     7276.00     7305.09       85.30
       497   12.4080  7.127823     7244.00     7302.95       85.11
       498   12.4230  7.119251     7354.00     7300.82       85.76
       499   12.4380  7.110699     7291.00     7298.68       85.39
       500   12.4530  7.102167     7262.00     7296.55       85.22
       501   12.4680  7.093656     7298.00     7294.41       85.43
       502   12.4830  7.085166     7356.00     7292.28       85.77
       503   12.4980  7.076696     7271.00     7290.14       85.27
       504   12.5130  7.068247     7245.00     7288.01       85.12
       505   12.5280  7.059818     7183.00     7285.87       84.75
       506   12.5430  7.051408     7234.00     7283.73       85.05
       507   12.5580  7.043020     7223.00     7281.60       84.99
       508   12.5730  7.034650     7261.00     7279.46       85.21
       509   12.5880  7.026301     7248.00     7277.33       85.14
       510   12.6030  7.017973     7258.00     7275.19       85.19
       511   12.6180  7.009664     7286.00     7273.05       85.36
       512   12.6330  7.001374     7388.00     7270.92       85.95
       513   12.6480  6.993104     7364.00     7268.78       85.81
       514   12.6630  6.984855     7359.00     7266.64       85.78
       515   12.6780  6.976624     7417.00     7264.50       86.12
       516   12.6930  6.968413     7249.00     7267.59       85.14
       517   12.7080  6.960222     7223.00     7265.65       84.99
       518   12.7230  6.952050     7374.00     7263.72       85.87
       519   12.7380  6.943897     7340.00     7261.81       85.67
       520   12.7530  6.935762     7255.00     7259.91       85.18
       521   12.7680  6.927649     7346.00     7258.02       85.71
       522   12.7830  6.919553     7309.00     7256.15       85.49
       523   12.7980  6.911477     7217.00     7254.30       84.95
       524   12.8130  6.903419     7261.00     7252.47       85.21
       525   12.8280  6.895380     7218.00     7250.66       84.96
       526   12.8430  6.887361     7305.00     7248.87       85.47
       527   12.8580  6.879360     7303.00     7247.11       85.46
       528   12.8730  6.871377     7230.00     7245.38       85.03
       529   12.8880  6.863414     7047.00     7243.67       83.95
       530   12.9030  6.855468     7156.00     7242.01       84.59
       531   12.9180  6.847542     7123.00     7240.38       84.40
       532   12.9330  6.839633     7243.00     7238.80       85.11
       533   12.9480  6.831744     7295.00     7237.27       85.41
       534   12.9630  6.823872     7274.00     7235.78       85.29
       535   12.9780  6.816019     7395.00     7234.36       85.99
       536   12.9930  6.808183     7230.00     7233.01       85.03
       537   13.0080  6.800366     7222.00     7231.74       84.98
       538   13.0230  6.792568     7222.00     7230.57       84.98
       539   13.0380  6.784786     7332.00     7229.50       85.63
       540   13.0530  6.777023     7213.00     7228.56       84.93
       541   13.0680  6.769278     7145.00     7227.77       84.53
       542   13.0830  6.761550     7214.00     7227.15       84.94
       543   13.0980  6.753841     7208.00     7226.75       84.90
       544   13.1130  6.746149     7178.00     7226.61       84.72
       545   13.1280  6.738474     7211.00     7226.80       84.92
       546   13.1430  6.730818     7158.00     7227.41       84.61
       547   13.1580  6.723178     7191.00     7228.57       84.80
       548   13.1730  6.715556     7272.00     7230.46       85.28
       549   13.1880  6.707952     7179.00     7233.40       84.73
       550   13.2030  6.700364     7187.00     7237.85       84.78
       551   13.2180  6.692794     7147.00     7244.42       84.54
       552   13.2330  6.685242     7145.00     7253.81       84.53
       553   13.2480  6.677706     7202.00     7266.01       84.86
       554   13.2630  6.670187     7285.00     7280.85       85.35
       555   13.2780  6.662686     7258.00     7298.06       85.19
       556   13.2930  6.655201     7195.00     7317.53       84.82
       557   13.3080  6.647734     7297.00     7339.26       85.42
       558   13.3230  6.640283     7306.00     7363.41       85.48
       559   13.3380  6.632849     7241.00     7390.19       85.09
       560   13.3530  6.625432     7325.00     7419.92       85.59
       561   13.3680  6.618031     7387.00     7453.00       85.95
       562   13.3830  6.610647     7344.00     7489.94       85.70
       563   13.3980  6.603280     7383.00     7531.40       85.92
       564   13.4130  6.595929     7315.00     7578.20       85.53
       565   13.4280  6.588594     7458.00     7631.38       86.36
       566   13.4430  6.581276     7521.00     7692.30       86.72
       567   13.4580  6.573975     7501.00     7762.70       86.61
       568   13.4730  6.566689     7574.00     7844.81       87.03
       569   13.4880  6.559420     7531.00     7941.48       86.78
       570   13.5030  6.552167     7633.00     8056.14       87.37
       571   13.5180  6.544930     7710.00     8192.14       87.81
       572   13.5330  6.537710     8008.00     8350.12       89.49
       573   13.5480  6.530505     8191.00     8518.59       90.50
       574   13.5630  6.523316     8513.00     8648.49       92.27
       575   13.5780  6.516143     8758.00     8624.69       93.58
       576   13.5930  6.508986     8591.00     8368.09       92.69
       577   13.6080  6.501846     8179.00     8020.32       90.44
       578   13.6230  6.494720     7792.00     7743.86       88.27
       579   13.6380  6.487611     7466.00     7560.97       86.41
       580   13.6530  6.480516     7297.00     7442.96       85.42
       581   13.6680  6.473438     7275.00     7364.68       85.29
       582   13.6830  6.466375     7244.00     7310.58       85.11
       583   13.6980  6.459328     7134.00     7271.67       84.46
       584   13.7130  6.452296     7186.00     7242.66       84.77
       585   13.7280  6.445280     7141.00     7220.35       84.50
       586   13.7430  6.438279     7167.00     7202.73       84.66
       587   13.7580  6.431293     7191.00     7188.48       84.80
       588   13.7730  6.424323     7129.00     7176.75       84.43
       589   13.7880  6.417367     7140.00     7166.91       84.50
       590   13.8030  6.410427     7098.00     7158.51       84.25
       591   13.8180  6.403502     7103.00     7151.11       84.28
       592   13.8330  6.396592     7070.00     7144.25       84.08
       593   13.8480  6.389697     7121.00     7137.71       84.39
       594   13.8630  6.382817     7120.00     7131.71       84.38
       595   13.8780  6.375952     7212.00     7126.37       84.92
       596   13.8930  6.369102     7175.00     7121.63       84.71
       597   13.9080  6.362266     7162.00     7147.95       84.63
       598   13.9230  6.355445     7268.00     7145.71       85.25
       599   13.9380  6.348639     7146.00     7143.92       84.53
       600   13.9530  6.341848     7043.00     7142.56       83.92
       601   13.9680  6.335071     7120.00     7141.62       84.38
       602   13.9830  6.328309     7140.00     7141.11       84.50
       603   13.9980  6.321561     7113.00     7141.05       84.34
       604   14.0130  6.314828     7085.00     7141.45       84.17
       605   14.0280  6.308110     7089.00     7142.37       84.20
       606   14.0430  6.301405     7071.00     7143.87       84.09
       607   14.0580  6.294715     7128.00     7146.02       84.43
       608   14.0730  6.288040     7102.00     7148.94       84.27
       609   14.0880  6.281378     7203.00     7152.75       84.87
       610   14.1030  6.274731     7222.00     7157.61       84.98
       611   14.1180  6.268098     7281.00     7163.67       85.33
       612   14.1330  6.261479     7357.00     7170.95       85.77
       613   14.1480  6.254874     7379.00     7179.06       85.90
       614   14.1630  6.248283     7401.00     7186.93       86.03
       615   14.1780  6.241707     7676.00     7194.64       87.61
       616   14.1930  6.235144     7587.00     7206.91       87.10
       617   14.2080  6.228595     7616.00     7233.81       87.27
       618   14.2230  6.222060     7749.00     7292.20       88.03
       619   14.2380  6.215539     7818.00     7403.66       88.42
       620   14.2530  6.209030     7909.00     7581.28       88.93
       621   14.2680  6.202537     8102.00     7819.24       90.01
       622   14.2830  6.196057     8309.00     8103.01       91.15
       623   14.2980  6.189590     8386.00     8422.40       91.58
       624   14.3130  6.183137     8682.00     8774.68       93.18
       625   14.3280  6.176698     9049.00     9162.17       95.13
       626   14.3430  6.170271     9355.00     9589.57       96.72
       627   14.3580  6.163859     9599.00    10063.40       97.97
       628   14.3730  6.157461    10063.00    10595.20      100.32
       629   14.3880  6.151074    10581.00    11189.80      102.86
       630   14.4030  6.144702    11184.00    11864.80      105.75
       631   14.4180  6.138343    11919.00    12639.80      109.17
       632   14.4330  6.131998    12766.00    13541.90      112.99
       633   14.4480  6.125665    13890.00    14610.90      117.86
       634   14.4630  6.119346    15264.00    15907.80      123.55
       635   14.4780  6.113039    17106.00    17536.20      130.79
       636   14.4930  6.106746    19205.00    19691.80      138.58
       637   14.5080  6.100466    22084.00    22773.80      148.61
       638   14.5230  6.094198    26775.00    27315.50      163.63
       639   14.5380  6.087945    33399.00    33186.60      182.75
       640   14.5530  6.081704    38919.00    37952.40      197.28
       641   14.5680  6.075476    37203.00    36984.80      192.88
       642   14.5830  6.069259    27665.00    28670.90      166.33
       643   14.5980  6.063058    18048.00    18701.40      134.34
       644   14.6130  6.056867    12559.00    12113.20      112.07
       645   14.6280  6.050690     9851.00     9174.04       99.25
       646   14.6430  6.044526     8739.00     8159.39       93.48
       647   14.6580  6.038374     8134.00     7807.82       90.19
       648   14.6730  6.032234     7750.00     7653.82       88.03
       649   14.6880  6.026108     7459.00     7578.28       86.37
       650   14.7030  6.019993     7428.00     7547.31       86.19
       651   14.7180  6.013892     7464.00     7545.87       86.39
       652   14.7330  6.007803     7402.00     7566.19       86.03
       653   14.7480  6.001726     7401.00     7604.41       86.03
       654   14.7630  5.995662     7524.00     7658.69       86.74
       655   14.7780  5.989609     7671.00     7728.50       87.58
       656   14.7930  5.983570     7765.00     7814.33       88.12
       657   14.8080  5.977544     7814.00     7917.62       88.40
       658   14.8230  5.971528     7916.00     8040.92       88.97
       659   14.8380  5.965524     8167.00     8188.19       90.37
       660   14.8530  5.959534     8398.00     8365.40       91.64
       661   14.8680  5.953555     8706.00     8581.76       93.31
       662   14.8830  5.947588     8993.00     8852.28       94.83
       663   14.8980  5.941634     9295.00     9203.84       96.41
       664   14.9130  5.935692     9866.00     9692.56       99.33
       665   14.9280  5.929760    10640.00    10436.80      103.15
       666   14.9430  5.923842    11854.00    11591.20      108.88
       667   14.9580  5.917935    13256.00    13015.40      115.14
       668   14.9730  5.912041    13750.00    13785.60      117.26
       669   14.9880  5.906157    12534.00    12766.60      111.96
       670   15.0030  5.900286    10436.00    10410.50      102.16
       671   15.0180  5.894427     8696.00     8400.20       93.25
       672   15.0330  5.888579     7781.00     7428.91       88.21
       673   15.0480  5.882743     7257.00     7124.02       85.19
       674   15.0630  5.876918     7020.00     7046.08       83.79
       675   15.0780  5.871106     7010.00     7018.05       83.73
       676   15.0930  5.865304     6918.00     7000.86       83.17
       677   15.1080  5.859515     6919.00     6987.95       83.18
       678   15.1230  5.853737     6971.00     6977.59       83.49
       679   15.1380  5.847970     6940.00     6969.07       83.31
       680   15.1530  5.842215     7003.00     6961.80       83.68
       681   15.1680  5.836471     7052.00     6955.47       83.98
       682   15.1830  5.830739     7054.00     6949.85       83.99
       683   15.1980  5.825017     6988.00     6944.79       83.59
       684   15.2130  5.819308     6870.00     6940.18       82.89
       685   15.2280  5.813610     6795.00     6935.93       82.43
       686   15.2430  5.807922     6805.00     6910.89       82.49
       687   15.2580  5.802246     6812.00     6908.10       82.53
       688   15.2730  5.796581     6820.00     6905.51       82.58
       689   15.2880  5.790927     6784.00     6903.13       82.36
       690   15.3030  5.785285     6776.00     6900.98       82.32
       691   15.3180  5.779654     6798.00     6899.14       82.45
       692   15.3330  5.774034     6825.00     6897.79       82.61
       693   15.3480  5.768424     6873.00     6896.97       82.90
       694   15.3630  5.762825     6885.00     6896.07       82.98
       695   15.3780  5.757238     6896.00     6893.70       83.04
       696   15.3930  5.751662     6867.00     6889.32       82.87
       697   15.4080  5.746096     6885.00     6884.47       82.98
       698   15.4230  5.740541     6915.00     6880.67       83.16
       699   15.4380  5.734997     6875.00     6877.97       82.92
       700   15.4530  5.729464     6881.00     6875.81       82.95
       701   15.4680  5.723942     6823.00     6916.09       82.60
       702   15.4830  5.718431     6816.00     6916.39       82.56
       703   15.4980  5.712929     6843.00     6916.96       82.72
       704   15.5130  5.707439     6834.00     6917.79       82.67
       705   15.5280  5.701960     6812.00     6918.93       82.53
       706   15.5430  5.696490     6794.00     6920.40       82.43
       707   15.5580  5.691032     6815.00     6922.25       82.55
       708   15.5730  5.685584     6871.00     6924.52       82.89
       709   15.5880  5.680147     6859.00     6927.27       82.82
       710   15.6030  5.674719     6890.00     6930.57       83.01
       711   15.6180  5.669304     6978.00     6932.47       83.53
       712   15.6330  5.663897     7015.00     6937.23       83.76
       713   15.6480  5.658502     6981.00     6942.84       83.55
       714   15.6630  5.653117     6948.00     6949.47       83.35
       715   15.6780  5.647741     6980.00     6957.32       83.55
       716   15.6930  5.642377     6976.00     6966.64       83.52
       717   15.7080  5.637022     7042.00     6977.77       83.92
       718   15.7230  5.631679     7176.00     6991.16       84.71
       719   15.7380  5.626345     7210.00     7007.44       84.91
       720   15.7530  5.621021     7282.00     7027.48       85.33
       721   15.7680  5.615708     7416.00     7052.58       86.12
       722   15.7830  5.610404     7512.00     7085.15       86.67
       723   15.7980  5.605111     7635.00     7131.07       87.38
       724   15.8130  5.599828     7857.00     7205.58       88.64
       725   15.8280  5.594555     8039.00     7339.26       89.66
       726   15.8430  5.589292     8295.00     7572.98       91.08
       727   15.8580  5.584038     8623.00     7934.25       92.86
       728   15.8730  5.578795     9050.00     8417.83       95.13
       729   15.8880  5.573562     9449.00     9000.19       97.21
       730   15.9030  5.568339     9820.00     9663.97       99.10
       731   15.9180  5.563125    10286.00    10405.80      101.42
       732   15.9330  5.557922    10823.00    11233.10      104.03
       733   15.9480  5.552728    11438.00    12160.30      106.95
       734   15.9630  5.547544    12278.00    13207.10      110.81
       735   15.9780  5.542369    13325.00    14401.30      115.43
       736   15.9930  5.537204    14479.00    15777.00      120.33
       737   16.0080  5.532050    15807.00    17385.30      125.73
       738   16.0230  5.526905    17540.00    19299.30      132.44
       739   16.0380  5.521770    19916.00    21629.00      141.12
       740   16.0530  5.516644    23138.00    24562.90      152.11
       741   16.0680  5.511528    27390.00    28460.90      165.50
       742   16.0830  5.506421    33100.00    33975.00      181.93
       743   16.0980  5.501324    41409.00    41740.20      203.49
       744   16.1130  5.496236    51585.00    50680.30      227.12
       745   16.1280  5.491158    57407.00    55959.20      239.60
       746   16.1430  5.486090    51274.00    51130.70      226.44
       747   16.1580  5.481030    35996.00    36889.40      189.73
       748   16.1730  5.475981    22042.00    22484.60      148.46
       749   16.1880  5.470940    14074.00    13623.00      118.63
       750   16.2030  5.465910    10511.00     9787.84      102.52
       751   16.2180  5.460887     9074.00     8444.60       95.26
       752   16.2330  5.455875     8322.00     7937.23       91.22
       753   16.2480  5.450873     7778.00     7669.79       88.19
       754   16.2630  5.445879     7458.00     7490.47       86.36
       755   16.2780  5.440894     7226.00     7359.34       85.01
       756   16.2930  5.435919     7043.00     7259.83       83.92
       757   16.3080  5.430953     6944.00     7182.37       83.33
       758   16.3230  5.425996     6840.00     7121.03       82.70
       759   16.3380  5.421048     6713.00     7071.65       81.93
       760   16.3530  5.416109     6724.00     7032.02       82.00
       761   16.3680  5.411179     6816.00     7010.13       82.56
       762   16.3830  5.406259     6926.00     6988.09       83.22
       763   16.3980  5.401347     6953.00     6974.03       83.38
       764   16.4130  5.396444     6817.00     6966.81       82.57
       765   16.4280  5.391551     6711.00     6965.15       81.92
       766   16.4430  5.386666     6774.00     6968.16       82.30
       767   16.4580  5.381790     6830.00     6975.47       82.64
       768   16.4730  5.376924     6775.00     6987.06       82.31
       769   16.4880  5.372065     6694.00     7003.20       81.82
       770   16.5030  5.367216     6746.00     7024.37       82.13
       771   16.5180  5.362376     6845.00     7051.37       82.73
       772   16.5330  5.357544     6840.00     7085.42       82.70
       773   16.5480  5.352723     6799.00     7128.40       82.46
       774   16.5630  5.347908     6793.00     7183.34       82.42
       775   16.5780  5.343103     6891.00     7255.71       83.01
       776   16.5930  5.338307     7035.00     7356.16       83.87
       777   16.6080  5.333519     7101.00     7503.31       84.27
       778   16.6230  5.328741     7186.00     7714.52       84.77
       779   16.6380  5.323969     7311.00     7963.04       85.50
       780   16.6530  5.319208     7424.00     8125.62       86.16
       781   16.6680  5.314455     7418.00     8027.28       86.13
       782   16.6830  5.309710     7249.00     7658.84       85.14
       783   16.6980  5.304975     7074.00     7258.40       84.11
       784   16.7130  5.300247     7032.00     7002.54       83.86
       785   16.7280  5.295528     7120.00     6903.55       84.38
       786   16.7430  5.290817     7151.00     6911.04       84.56
       787   16.7580  5.286116     7208.00     6990.81       84.90
       788   16.7730  5.281422     7398.00     7127.54       86.01
       789   16.7880  5.276737     7524.00     7308.41       86.74
       790   16.8030  5.272060     7615.00     7523.04       87.26
       791   16.8180  5.267391     7792.00     7767.25       88.27
       792   16.8330  5.262732     7990.00     8012.41       89.39
       793   16.8480  5.258080     8229.00     8324.46       90.71
       794   16.8630  5.253436     8583.00     8679.68       92.64
       795   16.8780  5.248801     9036.00     9088.36       95.06
       796   16.8930  5.244175     9525.00     9565.00       97.60
       797   16.9080  5.239556    10140.00    10130.90      100.70
       798   16.9230  5.234945    10904.00    10819.30      104.42
       799   16.9380  5.230343    11777.00    11686.30      108.52
       800   16.9530  5.225749    12936.00    12841.80      113.74
       801   16.9680  5.221163    14586.00    14506.40      120.77
       802   16.9830  5.216586    17050.00    17003.30      130.58
       803   16.9980  5.212016    20227.00    20325.10      142.22
       804   17.0130  5.207454    22687.00    23188.10      150.62
       805   17.0280  5.202901    22145.00    23054.90      148.81
       806   17.0430  5.198356    18203.00    18844.90      134.92
       807   17.0580  5.193818    13396.00    13285.60      115.74
       808   17.0730  5.189288    10037.00     9391.78      100.18
       809   17.0880  5.184767     8321.00     7629.82       91.22
       810   17.1030  5.180254     7578.00     7056.33       87.05
       811   17.1180  5.175748     7228.00     6885.79       85.02
       812   17.1330  5.171251     6976.00     6815.28       83.52
       813   17.1480  5.166760     6808.00     6771.83       82.51
       814   17.1630  5.162279     6748.00     6738.31       82.15
       815   17.1780  5.157805     6770.00     6714.66       82.28
       816   17.1930  5.153338     6734.00     6696.23       82.06
       817   17.2080  5.148880     6664.00     6681.53       81.63
       818   17.2230  5.144430     6691.00     6669.61       81.80
       819   17.2380  5.139987     6682.00     6659.78       81.74
       820   17.2530  5.135552     6611.00     6651.59       81.31
       821   17.2680  5.131125     6657.00     6644.70       81.59
       822   17.2830  5.126705     6690.00     6638.87       81.79
       823   17.2980  5.122293     6659.00     6633.95       81.60
       824   17.3130  5.117889     6650.00     6629.81       81.55
       825   17.3280  5.113493     6624.00     6626.39       81.39
       826   17.3430  5.109104     6539.00     6623.63       80.86
       827   17.3580  5.104722     6504.00     6621.53       80.65
       828   17.3730  5.100349     6521.00     6619.24       80.75
       829   17.3880  5.095983     6527.00     6618.49       80.79
       830   17.4030  5.091624     6516.00     6618.38       80.72
       831   17.4180  5.087274     6622.00     6618.79       81.38
       832   17.4330  5.082930     6748.00     6619.27       82.15
       833   17.4480  5.078594     6796.00     6618.74       82.44
       834   17.4630  5.074265     6812.00     6615.37       82.53
       835   17.4780  5.069944     6771.00     6607.90       82.29
       836   17.4930  5.065630     6676.00     6597.79       81.71
       837   17.5080  5.061325     6663.00     6587.85       81.63
       838   17.5230  5.057025     6646.00     6579.50       81.52
       839   17.5380  5.052734     6647.00     6572.78       81.53
       840   17.5530  5.048450     6636.00     6567.31       81.46
       841   17.5680  5.044173     6593.00     6562.71       81.20
       842   17.5830  5.039904     6588.00     6558.74       81.17
       843   17.5980  5.035642     6569.00     6555.23       81.05
       844   17.6130  5.031387     6539.00     6552.08       80.86
       845   17.6280  5.027140     6516.00     6549.27       80.72
       846   17.6430  5.022899     6510.00     6546.79       80.68
       847   17.6580  5.018666     6513.00     6544.74       80.70
       848   17.6730  5.014440     6544.00     6543.25       80.89
       849   17.6880  5.010222     6512.00     6542.24       80.70
       850   17.7030  5.006011     6502.00     6534.38       80.64
       851   17.7180  5.001806     6548.00     6532.00       80.92
       852   17.7330  4.997609     6534.00     6527.37       80.83
       853   17.7480  4.993419     6516.00     6521.71       80.72
       854   17.7630  4.989236     6459.00     6516.73       80.37
       855   17.7780  4.985060     6432.00     6512.92       80.20
       856   17.7930  4.980891     6422.00     6509.94       80.14
       857   17.8080  4.976729     6447.00     6507.32       80.29
       858   17.8230  4.972575     6510.00     6504.82       80.68
       859   17.8380  4.968428     6528.00     6502.36       80.80
       860   17.8530  4.964286     6524.00     6499.93       80.77
       861   17.8680  4.960153     6562.00     6497.50       81.01
       862   17.8830  4.956026     6567.00     6495.09       81.04
       863   17.8980  4.951906     6490.00     6492.69       80.56
       864   17.9130  4.947794     6426.00     6490.29       80.16
       865   17.9280  4.943687     6383.00     6487.90       79.89
       866   17.9430  4.939589     6420.00     6485.51       80.12
       867   17.9580  4.935496     6432.00     6483.13       80.20
       868   17.9730  4.931411     6445.00     6480.75       80.28
       869   17.9880  4.927332     6463.00     6478.38       80.39
       870   18.0030  4.923261     6445.00     6476.01       80.28
       871   18.0180  4.919196     6395.00     6473.64       79.97
       872   18.0330  4.915138     6339.00     6471.27       79.62
       873   18.0480  4.911087     6353.00     6468.91       79.71
       874   18.0630  4.907043     6489.00     6466.55       80.55
       875   18.0780  4.903005     6529.00     6464.19       80.80
       876   18.0930  4.898973     6472.00     6461.84       80.45
       877   18.1080  4.894949     6446.00     6459.49       80.29
       878   18.1230  4.890932     6441.00     6457.15       80.26
       879   18.1380  4.886920     6456.00     6454.81       80.35
       880   18.1530  4.882916     6442.00     6452.47       80.26
       881   18.1680  4.878919     6431.00     6450.12       80.19
       882   18.1830  4.874928     6470.00     6447.74       80.44
       883   18.1980  4.870944     6444.00     6445.32       80.27
       884   18.2130  4.866965     6424.00     6442.88       80.15
       885   18.2280  4.862994     6445.00     6440.42       80.28
       886   18.2430  4.859029     6403.00     6437.98       80.02
       887   18.2580  4.855071     6358.00     6435.56       79.74
       888   18.2730  4.851120     6398.00     6433.15       79.99
       889   18.2880  4.847174     6443.00     6430.74       80.27
       890   18.3030  4.843236     6417.00     6428.34       80.11
       891   18.3180  4.839303     6415.00     6425.94       80.09
       892   18.3330  4.835378     6447.00     6423.55       80.29
       893   18.3480  4.831459     6427.00     6421.15       80.17
       894   18.3630  4.827546     6380.00     6418.76       79.87
       895   18.3780  4.823639     6488.00     6416.37       80.55
       896   18.3930  4.819739     6553.00     6413.97       80.95
       897   18.4080  4.815845     6446.00     6411.58       80.29
       898   18.4230  4.811958     6343.00     6409.18       79.64
       899   18.4380  4.808078     6368.00     6406.79       79.80
       900   18.4530  4.804203     6475.00     6404.39       80.47
       901   18.4680  4.800335     6480.00     6402.00       80.50
       902   18.4830  4.796473     6436.00     6399.60       80.22
       903   18.4980  4.792617     6391.00     6397.20       79.94
       904   18.5130  4.788767     6439.00     6394.81       80.24
       905   18.5280  4.784925     6514.00     6392.41       80.71
       906   18.5430  4.781088     6440.00     6390.01       80.25
       907   18.5580  4.777257     6379.00     6387.61       79.87
       908   18.5730  4.773432     6395.00     6385.21       79.97
       909   18.5880  4.769615     6384.00     6382.81       79.90
       910   18.6030  4.765802     6379.00     6380.41       79.87
       911   18.6180  4.761997     6401.00     6378.01       80.01
       912   18.6330  4.758197     6382.00     6375.60       79.89
       913   18.6480  4.754403     6345.00     6373.11       79.66
       914   18.6630  4.750616     6385.00     6370.71       79.91
       915   18.6780  4.746835     6449.00     6368.30       80.31
       916   18.6930  4.743059     6359.00     6365.90       79.74
       917   18.7080  4.739290     6287.00     6363.49       79.29
       918   18.7230  4.735527     6262.00     6361.08       79.13
       919   18.7380  4.731770     6300.00     6358.68       79.37
       920   18.7530  4.728019     6332.00     6356.27       79.57
       921   18.7680  4.724274     6391.00     6353.86       79.94
       922   18.7830  4.720535     6362.00     6351.45       79.76
       923   18.7980  4.716802     6307.00     6349.03       79.42
       924   18.8130  4.713075     6271.00     6346.62       79.19
       925   18.8280  4.709354     6248.00     6344.21       79.04
       926   18.8430  4.705639     6241.00     6341.79       79.00
       927   18.8580  4.701930     6277.00     6339.38       79.23
       928   18.8730  4.698226     6286.00     6336.96       79.28
       929   18.8880  4.694529     6279.00     6334.54       79.24
       930   18.9030  4.690838     6257.00     6332.12       79.10
       931   18.9180  4.687153     6343.00     6342.02       79.64
       932   18.9330  4.683472     6287.00     6340.18       79.29
       933   18.9480  4.679799     6310.00     6338.38       79.44
       934   18.9630  4.676131     6350.00     6336.62       79.69
       935   18.9780  4.672469     6349.00     6334.91       79.68
       936   18.9930  4.668812     6342.00     6333.26       79.64
       937   19.0080  4.665162     6262.00     6331.67       79.13
       938   19.0230  4.661517     6270.00     6330.15       79.18
       939   19.0380  4.657878     6356.00     6328.71       79.72
       940   19.0530  4.654245     6379.00     6327.35       79.87
       941   19.0680  4.650617     6388.00     6326.08       79.93
       942   19.0830  4.646996     6426.00     6324.93       80.16
       943   19.0980  4.643380     6389.00     6323.90       79.93
       944   19.1130  4.639770     6269.00     6323.00       79.18
       945   19.1280  4.636165     6283.00     6322.27       79.27
       946   19.1430  4.632565     6251.00     6321.73       79.06
       947   19.1580  4.628972     6237.00     6321.39       78.97
       948   19.1730  4.625385     6338.00     6321.31       79.61
       949   19.1880  4.621803     6394.00     6321.51       79.96
       950   19.2030  4.618227     6317.00     6322.06       79.48
       951   19.2180  4.614655     6323.00     6323.01       79.52
       952   19.2330  4.611090     6335.00     6324.45       79.59
       953   19.2480  4.607531     6355.00     6326.49       79.72
       954   19.2630  4.603977     6409.00     6329.26       80.06
       955   19.2780  4.600429     6460.00     6332.95       80.37
       956   19.2930  4.596885     6528.00     6337.81       80.80
       957   19.3080  4.593348     6541.00     6344.26       80.88
       958   19.3230  4.589816     6640.00     6353.16       81.49
       959   19.3380  4.586290     6729.00     6366.93       82.03
       960   19.3530  4.582768     6797.00     6392.27       82.44
       961   19.3680  4.579253     6899.00     6443.78       83.06
       962   19.3830  4.575743     7035.00     6544.18       83.87
       963   19.3980  4.572239     7165.00     6715.70       84.65
       964   19.4130  4.568740     7304.00     6966.67       85.46
       965   19.4280  4.565246     7516.00     7290.56       86.69
       966   19.4430  4.561758     7857.00     7678.24       88.64
       967   19.4580  4.558275     8189.00     8127.97       90.49
       968   19.4730  4.554798     8593.00     8646.57       92.70
       969   19.4880  4.551326     9114.00     9250.31       95.47
       970   19.5030  4.547859     9761.00     9964.16       98.80
       971   19.5180  4.544398    10742.00    10827.70      103.64
       972   19.5330  4.540942    11938.00    11908.20      109.26
       973   19.5480  4.537491    13567.00    13332.90      116.48
       974   19.5630  4.534046    15853.00    15339.60      125.91
       975   19.5780  4.530606    19024.00    18247.30      137.93
       976   19.5930  4.527171    23237.00    22060.80      152.44
       977   19.6080  4.523742    26943.00    25666.10      164.14
       978   19.6230  4.520318    27437.00    26657.70      165.64
       979   19.6380  4.516898    23665.00    23227.60      153.83
       980   19.6530  4.513485    17398.00    17074.20      131.90
       981   19.6680  4.510077    12164.00    11663.80      110.29
       982   19.6830  4.506673     9352.00     8521.72       96.71
       983   19.6980  4.503276     7937.00     7195.94       89.09
       984   19.7130  4.499883     7184.00     6739.51       84.76
       985   19.7280  4.496495     6871.00     6571.02       82.89
       986   19.7430  4.493113     6606.00     6484.80       81.28
       987   19.7580  4.489736     6497.00     6427.14       80.60
       988   19.7730  4.486363     6354.00     6384.41       79.71
       989   19.7880  4.482996     6207.00     6351.44       78.78
       990   19.8030  4.479634     6199.00     6325.28       78.73
       991   19.8180  4.476277     6232.00     6304.05       78.94
       992   19.8330  4.472926     6292.00     6286.46       79.32
       993   19.8480  4.469580     6251.00     6271.64       79.06
       994   19.8630  4.466238     6187.00     6258.98       78.66
       995   19.8780  4.462902     6263.00     6247.96       79.14
       996   19.8930  4.459570     6308.00     6238.26       79.42
       997   19.9080  4.456244     6277.00     6229.63       79.23
       998   19.9230  4.452922     6285.00     6221.86       79.28
       999   19.9380  4.449606     6243.00     6214.82       79.01
      1000   19.9530  4.446295     6245.00     6208.37       79.03
      1001   19.9680  4.442989     6244.00     6202.41       79.02
      1002   19.9830  4.439688     6380.00     6196.88       79.87
      1003   19.9980  4.436391     6412.00     6191.71       80.07
      1004   20.0130  4.433100     6412.00     6186.84       80.07
      1005   20.0280  4.429814     6299.00     6182.24       79.37
      1006   20.0430  4.426533     6177.00     6177.87       78.59
      1007   20.0580  4.423256     6177.00     6173.70       78.59
      1008   20.0730  4.419984     6183.00     6169.72       78.63
      1009   20.0880  4.416718     6163.00     6165.88       78.50
      1010   20.1030  4.413456     6121.00     6162.33       78.24
      1011   20.1180  4.410199     6035.00     6158.77       77.69
      1012   20.1330  4.406948     6117.00     6155.32       78.21
      1013   20.1480  4.403700     6173.00     6151.97       78.57
      1014   20.1630  4.400458     6245.00     6148.72       79.03
      1015   20.1780  4.397221     6327.00     6145.55       79.54
      1016   20.1930  4.393988     6332.00     6142.46       79.57
      1017   20.2080  4.390760     6206.00     6139.45       78.78
      1018   20.2230  4.387537     6143.00     6136.50       78.38
      1019   20.2380  4.384319     6121.00     6133.62       78.24
      1020   20.2530  4.381106     6201.00     6130.80       78.75
      1021   20.2680  4.377898     6228.00     6128.05       78.92
      1022   20.2830  4.374693     6280.00     6125.35       79.25
      1023   20.2980  4.371494     6241.00     6122.71       79.00
      1024   20.3130  4.368300     6093.00     6120.13       78.06
      1025   20.3280  4.365111     6173.00     6117.60       78.57
      1026   20.3430  4.361926     6224.00     6115.13       78.89
      1027   20.3580  4.358746     6234.00     6112.73       78.96
      1028   20.3730  4.355571     6251.00     6101.16       79.06
      1029   20.3880  4.352400     6324.00     6099.23       79.52
      1030   20.4030  4.349234     6297.00     6097.35       79.35
      1031   20.4180  4.346073     6193.00     6095.54       78.70
      1032   20.4330  4.342916     6119.00     6093.79       78.22
      1033   20.4480  4.339764     6203.00     6092.12       78.76
      1034   20.4630  4.336617     6084.00     6090.55       78.00
      1035   20.4780  4.333474     6120.00     6089.09       78.23
      1036   20.4930  4.330336     6259.00     6103.88       79.11
      1037   20.5080  4.327203     6195.00     6103.41       78.71
      1038   20.5230  4.324073     6209.00     6104.02       78.80
      1039   20.5380  4.320950     6185.00     6104.10       78.64
      1040   20.5530  4.317830     6139.00     6104.56       78.35
      1041   20.5680  4.314714     6179.00     6105.55       78.61
      1042   20.5830  4.311604     6150.00     6107.33       78.42
      1043   20.5980  4.308498     6213.00     6110.29       78.82
      1044   20.6130  4.305397     6167.00     6114.87       78.53
      1045   20.6280  4.302300     6102.00     6121.32       78.12
      1046   20.6430  4.299208     6170.00     6129.70       78.55
      1047   20.6580  4.296119     6166.00     6139.96       78.52
      1048   20.6730  4.293036     6175.00     6152.19       78.58
      1049   20.6880  4.289958     6107.00     6166.59       78.15
      1050   20.7030  4.286883     6124.00     6183.56       78.26
      1051   20.7180  4.283813     6167.00     6203.70       78.53
      1052   20.7330  4.280748     6230.00     6227.93       78.93
      1053   20.7480  4.277687     6299.00     6257.78       79.37
      1054   20.7630  4.274630     6297.00     6295.84       79.35
      1055   20.7780  4.271578     6253.00     6345.35       79.08
      1056   20.7930  4.268530     6443.00     6406.06       80.27
      1057   20.8080  4.265487     6494.00     6465.50       80.59
      1058   20.8230  4.262448     6446.00     6495.31       80.29
      1059   20.8380  4.259414     6438.00     6469.64       80.24
      1060   20.8530  4.256384     6522.00     6401.09       80.76
      1061   20.8680  4.253358     6525.00     6334.18       80.78
      1062   20.8830  4.250338     6417.00     6297.52       80.11
      1063   20.8980  4.247320     6424.00     6292.85       80.15
      1064   20.9130  4.244308     6291.00     6310.42       79.32
      1065   20.9280  4.241300     6337.00     6342.34       79.61
      1066   20.9430  4.238296     6458.00     6385.55       80.36
      1067   20.9580  4.235296     6654.00     6440.41       81.57
      1068   20.9730  4.232301     6715.00     6510.68       81.95
      1069   20.9880  4.229310     6825.00     6606.79       82.61
      1070   21.0030  4.226323     6949.00     6750.78       83.36
      1071   21.0180  4.223341     7264.00     6977.08       85.23
      1072   21.0330  4.220363     7511.00     7339.68       86.67
      1073   21.0480  4.217389     8022.00     7820.57       89.57
      1074   21.0630  4.214419     8603.00     8427.62       92.75
      1075   21.0780  4.211454     9141.00     9136.91       95.61
      1076   21.0930  4.208493     9796.00     9924.79       98.97
      1077   21.1080  4.205536    10684.00    10783.50      103.36
      1078   21.1230  4.202584    11697.00    11747.00      108.15
      1079   21.1380  4.199635    12637.00    12908.60      112.41
      1080   21.1530  4.196691    13823.00    14416.40      117.57
      1081   21.1680  4.193751    15477.00    16499.60      124.41
      1082   21.1830  4.190815    18343.00    19512.60      135.44
      1083   21.1980  4.187884    22550.00    23786.10      150.17
      1084   21.2130  4.184957    27905.00    28978.20      167.05
      1085   21.2280  4.182033    32392.00    33206.60      179.98
      1086   21.2430  4.179114    32241.00    33381.40      179.56
      1087   21.2580  4.176199    26611.00    27973.10      163.13
      1088   21.2730  4.173288    18590.00    19847.70      136.35
      1089   21.2880  4.170382    12559.00    13071.00      112.07
      1090   21.3030  4.167479     9296.00     9153.78       96.42
      1091   21.3180  4.164580     7875.00     7449.71       88.74
      1092   21.3330  4.161686     7249.00     6829.87       85.14
      1093   21.3480  4.158796     6800.00     6588.34       82.46
      1094   21.3630  4.155909     6582.00     6463.42       81.13
      1095   21.3780  4.153027     6490.00     6381.13       80.56
      1096   21.3930  4.150149     6415.00     6321.61       80.09
      1097   21.4080  4.147275     6172.00     6277.41       78.56
      1098   21.4230  4.144405     6083.00     6244.41       77.99
      1099   21.4380  4.141539     6046.00     6220.03       77.76
      1100   21.4530  4.138678     6098.00     6202.61       78.09
      1101   21.4680  4.135819     6091.00     6191.15       78.04
      1102   21.4830  4.132966     6232.00     6185.08       78.94
      1103   21.4980  4.130116     6273.00     6184.30       79.20
      1104   21.5130  4.127270     6312.00     6189.21       79.45
      1105   21.5280  4.124428     6410.00     6201.34       80.06
      1106   21.5430  4.121590     6543.00     6225.28       80.89
      1107   21.5580  4.118756     6664.00     6272.73       81.63
      1108   21.5730  4.115926     6869.00     6367.50       82.88
      1109   21.5880  4.113100     7034.00     6545.64       83.87
      1110   21.6030  4.110278     7248.00     6845.00       85.14
      1111   21.6180  4.107460     7612.00     7285.67       87.25
      1112   21.6330  4.104646     8040.00     7866.24       89.67
      1113   21.6480  4.101836     8620.00     8579.59       92.84
      1114   21.6630  4.099029     9284.00     9429.42       96.35
      1115   21.6780  4.096227    10129.00    10439.10      100.64
      1116   21.6930  4.093429    11109.00    11656.50      105.40
      1117   21.7080  4.090634    12257.00    13167.30      110.71
      1118   21.7230  4.087843    13905.00    15130.10      117.92
      1119   21.7380  4.085056    16568.00    17826.00      128.72
      1120   21.7530  4.082273    20342.00    21615.90      142.62
      1121   21.7680  4.079494    26110.00    26559.40      161.59
      1122   21.7830  4.076718    32552.00    31622.30      180.42
      1123   21.7980  4.073947    35542.00    34282.10      188.53
      1124   21.8130  4.071179    32105.00    31855.50      179.18
      1125   21.8280  4.068416    24242.00    24788.00      155.70
      1126   21.8430  4.065656    16399.00    17013.10      128.06
      1127   21.8580  4.062900    11587.00    11486.30      107.64
      1128   21.8730  4.060147     9233.00     8624.79       96.09
      1129   21.8880  4.057399     8090.00     7499.46       89.94
      1130   21.9030  4.054654     7555.00     7165.39       86.92
      1131   21.9180  4.051913     7385.00     7125.34       85.94
      1132   21.9330  4.049175     7408.00     7200.84       86.07
      1133   21.9480  4.046443     7478.00     7338.62       86.48
      1134   21.9630  4.043713     7536.00     7520.63       86.81
      1135   21.9780  4.040987     7771.00     7741.27       88.15
      1136   21.9930  4.038265     8143.00     8012.98       90.24
      1137   22.0080  4.035546     8540.00     8380.76       92.41
      1138   22.0230  4.032831     8996.00     8914.73       94.85
      1139   22.0380  4.030120     9727.00     9734.86       98.63
      1140   22.0530  4.027413    10957.00    10821.50      104.68
      1141   22.0680  4.024709    12029.00    11877.60      109.68
      1142   22.0830  4.022009    12220.00    12273.10      110.54
      1143   22.0980  4.019313    11414.00    11462.30      106.84
      1144   22.1130  4.016621     9705.00     9736.78       98.51
      1145   22.1280  4.013932     8002.00     8025.25       89.45
      1146   22.1430  4.011247     7052.00     6889.25       83.98
      1147   22.1580  4.008564     6491.00     6329.12       80.57
      1148   22.1730  4.005887     6236.00     6103.90       78.97
      1149   22.1880  4.003213     6128.00     6014.58       78.28
      1150   22.2030  4.000542     6039.00     5969.42       77.71
      1151   22.2180  3.997875     5969.00     5938.94       77.26
      1152   22.2330  3.995212     5998.00     5915.14       77.45
      1153   22.2480  3.992552     5955.00     5895.97       77.17
      1154   22.2630  3.989896     5906.00     5879.93       76.85
      1155   22.2780  3.987244     5929.00     5866.20       77.00
      1156   22.2930  3.984595     6021.00     5854.26       77.60
      1157   22.3080  3.981949     5946.00     5843.70       77.11
      1158   22.3230  3.979307     5824.00     5834.24       76.32
      1159   22.3380  3.976669     5765.00     5825.67       75.93
      1160   22.3530  3.974034     5820.00     5817.84       76.29
      1161   22.3680  3.971403     5880.00     5810.61       76.68
      1162   22.3830  3.968776     5823.00     5803.90       76.31
      1163   22.3980  3.966152     5776.00     5797.61       76.00
      1164   22.4130  3.963532     5793.00     5791.69       76.11
      1165   22.4280  3.960915     5761.00     5786.09       75.90
      1166   22.4430  3.958301     5759.00     5780.76       75.89
      1167   22.4580  3.955691     5793.00     5775.67       76.11
      1168   22.4730  3.953085     5789.00     5770.80       76.09
      1169   22.4880  3.950482     5784.00     5766.11       76.05
      1170   22.5030  3.947882     5799.00     5761.58       76.15
      1171   22.5180  3.945287     5832.00     5757.20       76.37
      1172   22.5330  3.942694     5864.00     5751.17       76.58
      1173   22.5480  3.940105     5873.00     5747.07       76.64
      1174   22.5630  3.937520     5831.00     5743.08       76.36
      1175   22.5780  3.934938     5914.00     5739.19       76.90
      1176   22.5930  3.932359     5965.00     5735.37       77.23
      1177   22.6080  3.929784     5875.00     5718.57       76.65
      1178   22.6230  3.927212     5809.00     5715.50       76.22
      1179   22.6380  3.924644     5831.00     5712.46       76.36
      1180   22.6530  3.922079     5785.00     5709.45       76.06
      1181   22.6680  3.919518     5776.00     5706.48       76.00
      1182   22.6830  3.916960     5867.00     5703.55       76.60
      1183   22.6980  3.914405     5830.00     5700.62       76.35
      1184   22.7130  3.911854     5792.00     5697.75       76.11
      1185   22.7280  3.909306     5752.00     5694.90       75.84
      1186   22.7430  3.906762     5704.00     5692.09       75.52
      1187   22.7580  3.904220     5754.00     5689.32       75.86
      1188   22.7730  3.901683     5789.00     5686.55       76.09
      1189   22.7880  3.899148     5813.00     5683.81       76.24
      1190   22.8030  3.896617     5754.00     5681.09       75.86
      1191   22.8180  3.894090     5702.00     5678.40       75.51
      1192   22.8330  3.891566     5726.00     5675.74       75.67
      1193   22.8480  3.889045     5703.00     5673.10       75.52
      1194   22.8630  3.886527     5718.00     5670.50       75.62
      1195   22.8780  3.884012     5739.00     5665.06       75.76
      1196   22.8930  3.881502     5809.00     5662.61       76.22
      1197   22.9080  3.878994     5776.00     5660.20       76.00
      1198   22.9230  3.876490     5808.00     5657.81       76.21
      1199   22.9380  3.873989     5751.00     5655.47       75.84
      1200   22.9530  3.871491     5719.00     5653.16       75.62
      1201   22.9680  3.868996     5725.00     5650.91       75.66
      1202   22.9830  3.866505     5825.00     5648.70       76.32
      1203   22.9980  3.864017     5824.00     5646.57       76.32
      1204   23.0130  3.861532     5792.00     5644.52       76.11
      1205   23.0280  3.859051     5689.00     5642.55       75.43
      1206   23.0430  3.856573     5671.00     5640.70       75.31
      1207   23.0580  3.854098     5681.00     5638.99       75.37
      1208   23.0730  3.851626     5645.00     5637.45       75.13
      1209   23.0880  3.849158     5631.00     5636.12       75.04
      1210   23.1030  3.846693     5630.00     5635.08       75.03
      1211   23.1180  3.844231     5692.00     5634.43       75.45
      1212   23.1330  3.841772     5681.00     5634.45       75.37
      1213   23.1480  3.839316     5683.00     5635.82       75.39
      1214   23.1630  3.836864     5745.00     5640.14       75.80
      1215   23.1780  3.834415     5853.00     5650.44       76.50
      1216   23.1930  3.831969     5879.00     5671.50       76.67
      1217   23.2080  3.829526     5817.00     5706.19       76.27
      1218   23.2230  3.827086     5812.00     5757.08       76.24
      1219   23.2380  3.824650     5840.00     5824.22       76.42
      1220   23.2530  3.822217     5883.00     5907.64       76.70
      1221   23.2680  3.819787     5970.00     6009.18       77.27
      1222   23.2830  3.817359     6068.00     6133.84       77.90
      1223   23.2980  3.814936     6175.00     6291.80       78.58
      1224   23.3130  3.812515     6302.00     6502.11       79.39
      1225   23.3280  3.810098     6586.00     6796.05       81.15
      1226   23.3430  3.807683     7013.00     7204.06       83.74
      1227   23.3580  3.805272     7526.00     7704.15       86.75
      1228   23.3730  3.802864     7975.00     8149.97       89.30
      1229   23.3880  3.800458     8155.00     8277.86       90.31
      1230   23.4030  3.798057     7759.00     7895.72       88.09
      1231   23.4180  3.795658     7015.00     7164.12       83.76
      1232   23.4330  3.793262     6381.00     6457.86       79.88
      1233   23.4480  3.790869     6044.00     5989.04       77.74
      1234   23.4630  3.788480     5882.00     5753.38       76.69
      1235   23.4780  3.786093     5837.00     5657.21       76.40
      1236   23.4930  3.783710     5773.00     5619.36       75.98
      1237   23.5080  3.781330     5664.00     5601.56       75.26
      1238   23.5230  3.778952     5588.00     5589.85       74.75
      1239   23.5380  3.776578     5577.00     5581.08       74.68
      1240   23.5530  3.774207     5588.00     5574.15       74.75
      1241   23.5680  3.771838     5614.00     5568.57       74.93
      1242   23.5830  3.769474     5587.00     5564.06       74.75
      1243   23.5980  3.767111     5583.00     5560.47       74.72
      1244   23.6130  3.764752     5571.00     5557.67       74.64
      1245   23.6280  3.762396     5537.00     5555.60       74.41
      1246   23.6430  3.760043     5556.00     5554.20       74.54
      1247   23.6580  3.757693     5571.00     5553.44       74.64
      1248   23.6730  3.755346     5521.00     5553.29       74.30
      1249   23.6880  3.753002     5545.00     5553.72       74.46
      1250   23.7030  3.750661     5560.00     5554.68       74.57
      1251   23.7180  3.748322     5559.00     5556.04       74.56
      1252   23.7330  3.745987     5605.00     5557.50       74.87
      1253   23.7480  3.743656     5604.00     5558.49       74.86
      1254   23.7630  3.741326     5650.00     5558.06       75.17
      1255   23.7780  3.739000     5643.00     5555.11       75.12
      1256   23.7930  3.736677     5606.00     5549.05       74.87
      1257   23.8080  3.734356     5619.00     5540.54       74.96
      1258   23.8230  3.732039     5660.00     5531.11       75.23
      1259   23.8380  3.729725     5656.00     5522.10       75.21
      1260   23.8530  3.727413     5618.00     5514.13       74.95
      1261   23.8680  3.725104     5664.00     5507.26       75.26
      1262   23.8830  3.722799     5670.00     5501.35       75.30
      1263   23.8980  3.720496     5630.00     5496.17       75.03
      1264   23.9130  3.718196     5601.00     5491.58       74.84
      1265   23.9280  3.715900     5568.00     5487.42       74.62
      1266   23.9430  3.713605     5532.00     5483.59       74.38
      1267   23.9580  3.711314     5545.00     5480.02       74.46
      1268   23.9730  3.709026     5573.00     5476.66       74.65
      1269   23.9880  3.706741     5576.00     5473.48       74.67
      1270   24.0030  3.704458     5524.00     5470.44       74.32
      1271   24.0180  3.702179     5431.00     5467.53       73.70
      1272   24.0330  3.699902     5415.00     5464.75       73.59
      1273   24.0480  3.697628     5455.00     5462.09       73.86
      1274   24.0630  3.695357     5449.00     5459.92       73.82
      1275   24.0780  3.693089     5444.00     5457.81       73.78
      1276   24.0930  3.690823     5470.00     5455.49       73.96
      1277   24.1080  3.688561     5467.00     5453.29       73.94
      1278   24.1230  3.686301     5476.00     5451.21       74.00
      1279   24.1380  3.684044     5463.00     5449.24       73.91
      1280   24.1530  3.681791     5436.00     5447.37       73.73
      1281   24.1680  3.679539     5418.00     5445.60       73.61
      1282   24.1830  3.677291     5487.00     5443.85       74.07
      1283   24.1980  3.675045     5495.00     5440.74       74.13
      1284   24.2130  3.672803     5434.00     5438.76       73.72
      1285   24.2280  3.670563     5407.00     5436.48       73.53
      1286   24.2430  3.668325     5436.00     5433.96       73.73
      1287   24.2580  3.666091     5488.00     5431.39       74.08
      1288   24.2730  3.663860     5538.00     5428.94       74.42
      1289   24.2880  3.661631     5536.00     5426.71       74.40
      1290   24.3030  3.659405     5411.00     5424.72       73.56
      1291   24.3180  3.657182     5369.00     5422.88       73.27
      1292   24.3330  3.654961     5472.00     5421.10       73.97
      1293   24.3480  3.652743     5535.00     5419.17       74.40
      1294   24.3630  3.650528     5521.00     5416.89       74.30
      1295   24.3780  3.648316     5560.00     5414.13       74.57
      1296   24.3930  3.646106     5582.00     5411.00       74.71
      1297   24.4080  3.643900     5442.00     5407.75       73.77
      1298   24.4230  3.641696     5377.00     5404.65       73.33
      1299   24.4380  3.639494     5392.00     5401.84       73.43
      1300   24.4530  3.637296     5385.00     5399.35       73.38
      1301   24.4680  3.635100     5421.00     5397.18       73.63
      1302   24.4830  3.632907     5458.00     5395.32       73.88
      1303   24.4980  3.630717     5454.00     5393.76       73.85
      1304   24.5130  3.628528     5479.00     5392.51       74.02
      1305   24.5280  3.626343     5467.00     5391.60       73.94
      1306   24.5430  3.624161     5410.00     5391.08       73.55
      1307   24.5580  3.621982     5409.00     5391.01       73.55
      1308   24.5730  3.619804     5412.00     5391.49       73.57
      1309   24.5880  3.617630     5371.00     5404.08       73.29
      1310   24.6030  3.615458     5348.00     5406.52       73.13
      1311   24.6180  3.613290     5395.00     5410.04       73.45
      1312   24.6330  3.611124     5431.00     5414.92       73.70
      1313   24.6480  3.608959     5399.00     5421.46       73.48
      1314   24.6630  3.606799     5345.00     5429.95       73.11
      1315   24.6780  3.604640     5413.00     5440.65       73.57
      1316   24.6930  3.602484     5469.00     5464.95       73.95
      1317   24.7080  3.600332     5383.00     5481.02       73.37
      1318   24.7230  3.598181     5352.00     5499.82       73.16
      1319   24.7380  3.596033     5385.00     5521.25       73.38
      1320   24.7530  3.593888     5421.00     5545.20       73.63
      1321   24.7680  3.591746     5454.00     5571.12       73.85
      1322   24.7830  3.589605     5492.00     5597.62       74.11
      1323   24.7980  3.587468     5538.00     5626.41       74.42
      1324   24.8130  3.585334     5574.00     5644.12       74.66
      1325   24.8280  3.583202     5558.00     5649.29       74.55
      1326   24.8430  3.581072     5558.00     5637.94       74.55
      1327   24.8580  3.578945     5564.00     5611.77       74.59
      1328   24.8730  3.576821     5538.00     5577.99       74.42
      1329   24.8880  3.574699     5588.00     5544.50       74.75
      1330   24.9030  3.572580     5650.00     5516.06       75.17
      1331   24.9180  3.570463     5636.00     5495.32       75.07
      1332   24.9330  3.568349     5541.00     5479.66       74.44
      1333   24.9480  3.566237     5467.00     5469.45       73.94
      1334   24.9630  3.564128     5438.00     5463.94       73.74
      1335   24.9780  3.562022     5422.00     5462.61       73.63
      1336   24.9930  3.559918     5431.00     5465.13       73.70
      1337   25.0080  3.557817     5386.00     5471.38       73.39
      1338   25.0230  3.555718     5342.00     5481.32       73.09
      1339   25.0380  3.553622     5320.00     5494.98       72.94
      1340   25.0530  3.551528     5316.00     5512.45       72.91
      1341   25.0680  3.549437     5349.00     5533.84       73.14
      1342   25.0830  3.547348     5371.00     5559.29       73.29
      1343   25.0980  3.545262     5419.00     5588.87       73.61
      1344   25.1130  3.543179     5517.00     5622.39       74.28
      1345   25.1280  3.541098     5611.00     5659.15       74.91
      1346   25.1430  3.539019     5671.00     5697.66       75.31
      1347   25.1580  3.536943     5739.00     5736.05       75.76
      1348   25.1730  3.534869     5904.00     5774.63       76.84
      1349   25.1880  3.532799     6131.00     5822.25       78.30
      1350   25.2030  3.530730     6312.00     5903.81       79.45
      1351   25.2180  3.528663     6522.00     6061.16       80.76
      1352   25.2330  3.526600     6769.00     6342.06       82.27
      1353   25.2480  3.524539     7075.00     6782.51       84.11
      1354   25.2630  3.522480     7538.00     7399.30       86.82
      1355   25.2780  3.520424     8168.00     8203.91       90.38
      1356   25.2930  3.518370     9086.00     9229.12       95.32
      1357   25.3080  3.516319    10351.00    10557.00      101.74
      1358   25.3230  3.514270    12088.00    12350.60      109.94
      1359   25.3380  3.512223    14618.00    14872.10      120.90
      1360   25.3530  3.510179    18109.00    18395.70      134.57
      1361   25.3680  3.508137    22745.00    22869.70      150.81
      1362   25.3830  3.506099    27712.00    27414.80      166.47
      1363   25.3980  3.504062    30412.00    30230.20      174.39
      1364   25.4130  3.502028    29231.00    29616.40      170.97
      1365   25.4280  3.499996    25219.00    26054.00      158.80
      1366   25.4430  3.497966    21217.00    22357.60      145.66
      1367   25.4580  3.495939    19987.00    20879.90      141.38
      1368   25.4730  3.493915    21693.00    22104.00      147.29
      1369   25.4880  3.491892    24521.00    24812.70      156.59
      1370   25.5030  3.489872    26193.00    26795.80      161.84
      1371   25.5180  3.487855    24959.00    25990.30      157.98
      1372   25.5330  3.485840    21169.00    22224.00      145.50
      1373   25.5480  3.483827    16788.00    17685.80      129.57
      1374   25.5630  3.481817    14081.00    14514.50      118.66
      1375   25.5780  3.479809    13323.00    13326.80      115.43
      1376   25.5930  3.477804    13597.00    13447.20      116.61
      1377   25.6080  3.475801    13639.00    13645.20      116.79
      1378   25.6230  3.473800    12722.00    12894.10      112.79
      1379   25.6380  3.471802    10900.00    11084.40      104.40
      1380   25.6530  3.469805     8769.00     9020.38       93.64
      1381   25.6680  3.467812     7167.00     7425.27       84.66
      1382   25.6830  3.465820     6380.00     6491.66       79.87
      1383   25.6980  3.463831     6005.00     6055.53       77.49
      1384   25.7130  3.461845     5728.00     5880.77       75.68
      1385   25.7280  3.459860     5581.00     5812.12       74.71
      1386   25.7430  3.457878     5513.00     5779.23       74.25
      1387   25.7580  3.455899     5535.00     5754.29       74.40
      1388   25.7730  3.453921     5579.00     5724.21       74.69
      1389   25.7880  3.451946     5575.00     5682.35       74.67
      1390   25.8030  3.449974     5537.00     5628.53       74.41
      1391   25.8180  3.448003     5553.00     5568.38       74.52
      1392   25.8330  3.446035     5563.00     5508.67       74.59
      1393   25.8480  3.444069     5502.00     5454.80       74.18
      1394   25.8630  3.442106     5476.00     5408.77       74.00
      1395   25.8780  3.440145     5398.00     5370.48       73.47
      1396   25.8930  3.438186     5349.00     5338.83       73.14
      1397   25.9080  3.436229     5356.00     5312.55       73.18
      1398   25.9230  3.434275     5307.00     5290.53       72.85
      1399   25.9380  3.432323     5239.00     5271.84       72.38
      1400   25.9530  3.430373     5182.00     5255.81       71.99
      1401   25.9680  3.428426     5151.00     5241.90       71.77
      1402   25.9830  3.426480     5124.00     5229.71       71.58
      1403   25.9980  3.424537     5090.00     5218.95       71.34
      1404   26.0130  3.422596     5068.00     5209.49       71.19
      1405   26.0280  3.420658     5107.00     5200.92       71.46
      1406   26.0430  3.418722     5116.00     5202.34       71.53
      1407   26.0580  3.416788     5175.00     5195.74       71.94
      1408   26.0730  3.414856     5164.00     5189.83       71.86
      1409   26.0880  3.412927     5112.00     5184.58       71.50
      1410   26.1030  3.411000     5114.00     5179.98       71.51
      1411   26.1180  3.409075     5125.00     5176.15       71.59
      1412   26.1330  3.407152     5146.00     5173.40       71.74
      1413   26.1480  3.405231     5190.00     5172.28       72.04
      1414   26.1630  3.403313     5176.00     5173.58       71.94
      1415   26.1780  3.401397     5185.00     5178.10       72.01
      1416   26.1930  3.399483     5208.00     5186.44       72.17
      1417   26.2080  3.397571     5148.00     5198.96       71.75
      1418   26.2230  3.395662     5195.00     5216.18       72.08
      1419   26.2380  3.393755     5218.00     5239.22       72.24
      1420   26.2530  3.391850     5236.00     5260.68       72.36
      1421   26.2680  3.389947     5248.00     5303.73       72.44
      1422   26.2830  3.388046     5356.00     5362.02       73.18
      1423   26.2980  3.386148     5460.00     5432.50       73.89
      1424   26.3130  3.384251     5461.00     5501.99       73.90
      1425   26.3280  3.382357     5499.00     5543.31       74.16
      1426   26.3430  3.380466     5566.00     5526.81       74.61
      1427   26.3580  3.378576     5488.00     5440.55       74.08
      1428   26.3730  3.376688     5365.00     5342.15       73.25
      1429   26.3880  3.374802     5272.00     5260.43       72.61
      1430   26.4030  3.372919     5199.00     5210.05       72.10
      1431   26.4180  3.371038     5189.00     5187.31       72.03
      1432   26.4330  3.369159     5170.00     5181.97       71.90
      1433   26.4480  3.367282     5140.00     5185.40       71.69
      1434   26.4630  3.365408     5170.00     5221.55       71.90
      1435   26.4780  3.363535     5134.00     5228.43       71.65
      1436   26.4930  3.361665     5098.00     5240.97       71.40
      1437   26.5080  3.359797     5096.00     5255.72       71.39
      1438   26.5230  3.357930     5075.00     5275.38       71.24
      1439   26.5380  3.356066     5114.00     5300.37       71.51
      1440   26.5530  3.354205     5206.00     5332.01       72.15
      1441   26.5680  3.352345     5248.00     5370.93       72.44
      1442   26.5830  3.350487     5308.00     5417.49       72.86
      1443   26.5980  3.348632     5330.00     5471.79       73.01
      1444   26.6130  3.346778     5324.00     5533.58       72.97
      1445   26.6280  3.344927     5428.00     5601.90       73.68
      1446   26.6430  3.343078     5515.00     5674.69       74.26
      1447   26.6580  3.341231     5626.00     5748.45       75.01
      1448   26.6730  3.339386     5778.00     5819.41       76.01
      1449   26.6880  3.337543     5995.00     5925.04       77.43
      1450   26.7030  3.335703     6196.00     6004.76       78.71
      1451   26.7180  3.333864     6312.00     6126.30       79.45
      1452   26.7330  3.332027     6560.00     6335.87       80.99
      1453   26.7480  3.330193     6911.00     6676.27       83.13
      1454   26.7630  3.328360     7367.00     7175.28       85.83
      1455   26.7780  3.326530     7759.00     7855.59       88.09
      1456   26.7930  3.324702     8361.00     8759.50       91.44
      1457   26.8080  3.322875     9446.00     9976.22       97.19
      1458   26.8230  3.321051    11069.00    11656.10      105.21
      1459   26.8380  3.319229    13453.00    13953.80      115.99
      1460   26.8530  3.317409    16551.00    16821.20      128.65
      1461   26.8680  3.315591    19573.00    19671.20      139.90
      1462   26.8830  3.313775    21165.00    21308.20      145.48
      1463   26.8980  3.311961    20274.00    20468.60      142.39
      1464   26.9130  3.310149    16721.00    17124.40      129.31
      1465   26.9280  3.308339    12314.00    12922.10      110.97
      1466   26.9430  3.306531     9067.00     9474.40       95.22
      1467   26.9580  3.304726     7157.00     7344.67       84.60
      1468   26.9730  3.302922     6236.00     6297.41       78.97
      1469   26.9880  3.301120     5853.00     5861.91       76.50
      1470   27.0030  3.299320     5639.00     5690.96       75.09
      1471   27.0180  3.297523     5497.00     5618.45       74.14
      1472   27.0330  3.295727     5384.00     5585.23       73.38
      1473   27.0480  3.293933     5345.00     5573.53       73.11
      1474   27.0630  3.292142     5353.00     5578.01       73.16
      1475   27.0780  3.290352     5365.00     5597.05       73.25
      1476   27.0930  3.288564     5450.00     5630.78       73.82
      1477   27.1080  3.286779     5598.00     5681.30       74.82
      1478   27.1230  3.284995     5716.00     5754.05       75.60
      1479   27.1380  3.283213     5914.00     5861.71       76.90
      1480   27.1530  3.281434     6237.00     6030.65       78.97
      1481   27.1680  3.279656     6635.00     6309.16       81.46
      1482   27.1830  3.277880     7175.00     6767.99       84.71
      1483   27.1980  3.276107     7868.00     7494.44       88.70
      1484   27.2130  3.274335     8958.00     8568.88       94.65
      1485   27.2280  3.272565    10190.00    10050.80      100.95
      1486   27.2430  3.270797    11860.00    12000.00      108.90
      1487   27.2580  3.269031    14308.00    14530.30      119.62
      1488   27.2730  3.267267    17580.00    17857.60      132.59
      1489   27.2880  3.265506    22028.00    22301.20      148.42
      1490   27.3030  3.263745    28191.00    28113.90      167.90
      1491   27.3180  3.261987    35854.00    35028.30      189.35
      1492   27.3330  3.260231    43577.00    41693.30      208.75
      1493   27.3480  3.258477    47535.00    45569.60      218.02
      1494   27.3630  3.256725    45643.00    43958.60      213.64
      1495   27.3780  3.254975    38214.00    36683.50      195.48
      1496   27.3930  3.253226    28498.00    27267.60      168.81
      1497   27.4080  3.251480    20564.00    19386.70      143.40
      1498   27.4230  3.249736    16040.00    14597.80      126.65
      1499   27.4380  3.247993    14359.00    12761.70      119.83
      1500   27.4530  3.246253    14302.00    13051.10      119.59
      1501   27.4680  3.244514    15520.00    14738.70      124.58
      1502   27.4830  3.242777    17939.00    17501.80      133.94
      1503   27.4980  3.241042    21318.00    21414.00      146.01
      1504   27.5130  3.239309    26290.00    26816.50      162.14
      1505   27.5280  3.237578    33733.00    34028.90      183.66
      1506   27.5430  3.235849    43182.00    42751.30      207.80
      1507   27.5580  3.234122    52216.00    51322.90      228.51
      1508   27.5730  3.232396    57131.00    56536.20      239.02
      1509   27.5880  3.230673    55120.00    54888.60      234.78
      1510   27.6030  3.228951    46102.00    45942.90      214.71
      1511   27.6180  3.227232    33534.00    34040.10      183.12
      1512   27.6330  3.225514    23126.00    23890.90      152.07
      1513   27.6480  3.223798    17239.00    17496.00      131.30
      1514   27.6630  3.222084    14621.00    14569.90      120.92
      1515   27.6780  3.220372    13706.00    13721.50      117.07
      1516   27.6930  3.218662    13148.00    13427.50      114.67
      1517   27.7080  3.216953    12203.00    12593.90      110.47
      1518   27.7230  3.215247    10383.00    10961.60      101.90
      1519   27.7380  3.213542     8316.00     9079.48       91.19
      1520   27.7530  3.211839     6875.00     7542.23       82.92
      1521   27.7680  3.210139     6081.00     6549.98       77.98
      1522   27.7830  3.208439     5669.00     6020.44       75.29
      1523   27.7980  3.206742     5343.00     5754.45       73.10
      1524   27.8130  3.205047     5267.00     5612.21       72.57
      1525   27.8280  3.203353     5215.00     5516.82       72.21
      1526   27.8430  3.201661     5168.00     5443.46       71.89
      1527   27.8580  3.199972     5117.00     5381.60       71.53
      1528   27.8730  3.198284     5073.00     5326.39       71.22
      1529   27.8880  3.196597     5064.00     5275.43       71.16
      1530   27.9030  3.194913     5066.00     5228.27       71.18
      1531   27.9180  3.193231     5033.00     5185.69       70.94
      1532   27.9330  3.191550     5001.00     5147.25       70.72
      1533   27.9480  3.189871     4936.00     5113.29       70.26
      1534   27.9630  3.188194     4872.00     5083.42       69.80
      1535   27.9780  3.186519     4899.00     5057.14       69.99
      1536   27.9930  3.184845     4885.00     5033.88       69.89
      1537   28.0080  3.183174     4794.00     5013.20       69.24
      1538   28.0230  3.181504     4810.00     4994.69       69.35
      1539   28.0380  3.179836     4848.00     4978.06       69.63
      1540   28.0530  3.178170     4799.00     4963.03       69.27
      1541   28.0680  3.176505     4731.00     4949.42       68.78
      1542   28.0830  3.174843     4747.00     4937.07       68.90
      1543   28.0980  3.173182     4759.00     4925.84       68.99
      1544   28.1130  3.171523     4739.00     4915.65       68.84
      1545   28.1280  3.169866     4689.00     4906.43       68.48
      1546   28.1430  3.168211     4702.00     4898.13       68.57
      1547   28.1580  3.166556     4771.00     4890.74       69.07
      1548   28.1730  3.164905     4790.00     4884.25       69.21
      1549   28.1880  3.163255     4773.00     4878.70       69.09
      1550   28.2030  3.161606     4785.00     4874.14       69.17
      1551   28.2180  3.159960     4787.00     4870.62       69.19
      1552   28.2330  3.158315     4824.00     4868.34       69.46
      1553   28.2480  3.156672     4720.00     4867.40       68.70
      1554   28.2630  3.155030     4721.00     4867.92       68.71
      1555   28.2780  3.153391     4806.00     4869.97       69.33
      1556   28.2930  3.151754     4817.00     4849.26       69.40
      1557   28.3080  3.150117     4803.00     4855.55       69.30
      1558   28.3230  3.148483     4760.00     4863.29       68.99
      1559   28.3380  3.146851     4757.00     4872.34       68.97
      1560   28.3530  3.145220     4827.00     4882.19       69.48
      1561   28.3680  3.143591     4776.00     4891.92       69.11
      1562   28.3830  3.141964     4759.00     4900.15       68.99
      1563   28.3980  3.140338     4869.00     4905.17       69.78
      1564   28.4130  3.138715     4833.00     4905.61       69.52
      1565   28.4280  3.137093     4767.00     4901.51       69.04
      1566   28.4430  3.135472     4868.00     4894.88       69.77
      1567   28.4580  3.133853     4954.00     4889.32       70.38
      1568   28.4730  3.132237     5029.00     4889.36       70.92
      1569   28.4880  3.130621     5155.00     4902.59       71.80
      1570   28.5030  3.129008     5058.00     4937.47       71.12
      1571   28.5180  3.127396     5030.00     4977.25       70.92
      1572   28.5330  3.125786     5131.00     5097.82       71.63
      1573   28.5480  3.124178     5282.00     5275.38       72.68
      1574   28.5630  3.122571     5507.00     5516.36       74.21
      1575   28.5780  3.120967     5816.00     5831.55       76.26
      1576   28.5930  3.119363     6241.00     6260.72       79.00
      1577   28.6080  3.117762     6796.00     6855.47       82.44
      1578   28.6230  3.116162     7492.00     7665.63       86.56
      1579   28.6380  3.114564     8508.00     8662.06       92.24
      1580   28.6530  3.112968     9631.00     9638.06       98.14
      1581   28.6680  3.111373    10049.00    10193.30      100.25
      1582   28.6830  3.109780     9863.00     9919.76       99.31
      1583   28.6980  3.108189     8842.00     8811.72       94.03
      1584   28.7130  3.106599     7380.00     7396.87       85.91
      1585   28.7280  3.105011     6238.00     6206.90       78.98
      1586   28.7430  3.103425     5629.00     5447.09       75.03
      1587   28.7580  3.101840     5386.00     5057.66       73.39
      1588   28.7730  3.100257     5266.00     4887.70       72.57
      1589   28.7880  3.098676     5203.00     4817.08       72.13
      1590   28.8030  3.097096     5212.00     4784.05       72.19
      1591   28.8180  3.095518     5126.00     4764.96       71.60
      1592   28.8330  3.093942     5061.00     4752.18       71.14
      1593   28.8480  3.092367     5080.00     4743.15       71.27
      1594   28.8630  3.090794     5059.00     4736.91       71.13
      1595   28.8780  3.089223     5007.00     4733.17       70.76
      1596   28.8930  3.087653     5046.00     4731.97       71.04
      1597   28.9080  3.086085     4942.00     4733.50       70.30
      1598   28.9230  3.084519     4901.00     4737.99       70.01
      1599   28.9380  3.082954     4937.00     4745.68       70.26
      1600   28.9530  3.081391     4982.00     4756.79       70.58
      1601   28.9680  3.079829     4948.00     4771.51       70.34
      1602   28.9830  3.078270     4921.00     4789.91       70.15
      1603   28.9980  3.076712     4856.00     4811.95       69.68
      1604   29.0130  3.075155     4843.00     4837.45       69.59
      1605   29.0280  3.073600     4821.00     4866.26       69.43
      1606   29.0430  3.072047     4877.00     4897.64       69.84
      1607   29.0580  3.070495     4885.00     4930.52       69.89
      1608   29.0730  3.068945     4901.00     4962.52       70.01
      1609   29.0880  3.067396     4964.00     4990.05       70.46
      1610   29.1030  3.065849     5126.00     5008.97       71.60
      1611   29.1180  3.064304     5149.00     5016.51       71.76
      1612   29.1330  3.062760     5016.00     5013.44       70.82
      1613   29.1480  3.061219     4930.00     5004.13       70.21
      1614   29.1630  3.059678     4877.00     4994.06       69.84
      1615   29.1780  3.058140     4890.00     4987.24       69.93
      1616   29.1930  3.056602     4962.00     4985.24       70.44
      1617   29.2080  3.055066     4888.00     4987.21       69.91
      1618   29.2230  3.053533     4801.00     4990.44       69.29
      1619   29.2380  3.052000     4911.00     4991.17       70.08
      1620   29.2530  3.050469     4966.00     4984.17       70.47
      1621   29.2680  3.048940     4979.00     4966.49       70.56
      1622   29.2830  3.047412     5026.00     4940.35       70.89
      1623   29.2980  3.045886     5038.00     4910.53       70.98
      1624   29.3130  3.044362     4987.00     4885.60       70.62
      1625   29.3280  3.042839     4894.00     4871.46       69.96
      1626   29.3430  3.041317     4833.00     4868.29       69.52
      1627   29.3580  3.039797     4828.00     4867.92       69.48
      1628   29.3730  3.038279     4805.00     4855.33       69.32
      1629   29.3880  3.036762     4776.00     4817.58       69.11
      1630   29.4030  3.035247     4751.00     4757.99       68.93
      1631   29.4180  3.033734     4682.00     4695.29       68.43
      1632   29.4330  3.032222     4634.00     4645.02       68.07
      1633   29.4480  3.030712     4670.00     4611.26       68.34
      1634   29.4630  3.029203     4716.00     4590.55       68.67
      1635   29.4780  3.027695     4617.00     4577.45       67.95
      1636   29.4930  3.026190     4533.00     4568.07       67.33
      1637   29.5080  3.024686     4535.00     4560.52       67.34
      1638   29.5230  3.023183     4535.00     4568.20       67.34
      1639   29.5380  3.021682     4590.00     4562.91       67.75
      1640   29.5530  3.020182     4585.00     4558.56       67.71
      1641   29.5680  3.018684     4563.00     4554.86       67.55
      1642   29.5830  3.017188     4504.00     4549.21       67.11
      1643   29.5980  3.015693     4527.00     4546.78       67.28
      1644   29.6130  3.014199     4516.00     4544.94       67.20
      1645   29.6280  3.012707     4477.00     4543.69       66.91
      1646   29.6430  3.011217     4432.00     4545.30       66.57
      1647   29.6580  3.009728     4513.00     4545.48       67.18
      1648   29.6730  3.008241     4590.00     4546.47       67.75
      1649   29.6880  3.006755     4549.00     4548.39       67.45
      1650   29.7030  3.005271     4477.00     4551.39       66.91
      1651   29.7180  3.003788     4483.00     4555.68       66.96
      1652   29.7330  3.002307     4454.00     4561.49       66.74
      1653   29.7480  3.000827     4526.00     4570.13       67.28
      1654   29.7630  2.999349     4562.00     4579.68       67.54
      1655   29.7780  2.997872     4574.00     4591.69       67.63
      1656   29.7930  2.996397     4566.00     4606.21       67.57
      1657   29.8080  2.994923     4575.00     4623.25       67.64
      1658   29.8230  2.993451     4610.00     4642.61       67.90
      1659   29.8380  2.991980     4638.00     4663.72       68.10
      1660   29.8530  2.990511     4620.00     4685.61       67.97
      1661   29.8680  2.989043     4729.00     4706.74       68.77
      1662   29.8830  2.987577     4792.00     4725.05       69.22
      1663   29.8980  2.986112     4746.00     4738.08       68.89
      1664   29.9130  2.984649     4752.00     4743.28       68.93
      1665   29.9280  2.983187     4794.00     4738.97       69.24
      1666   29.9430  2.981727     4745.00     4725.49       68.88
      1667   29.9580  2.980268     4623.00     4705.59       67.99
      1668   29.9730  2.978811     4604.00     4683.23       67.85
      1669   29.9880  2.977355     4605.00     4661.85       67.86
      1670   30.0030  2.975901     4604.00     4643.62       67.85
      1671   30.0180  2.974448     4513.00     4629.75       67.18
      1672   30.0330  2.972996     4499.00     4621.11       67.07
      1673   30.0480  2.971546     4552.00     4618.70       67.47
      1674   30.0630  2.970098     4560.00     4624.10       67.53
      1675   30.0780  2.968651     4610.00     4639.54       67.90
      1676   30.0930  2.967205     4649.00     4667.82       68.18
      1677   30.1080  2.965761     4725.00     4711.35       68.74
      1678   30.1230  2.964319     4779.00     4773.51       69.13
      1679   30.1380  2.962877     4791.00     4859.07       69.22
      1680   30.1530  2.961437     4911.00     4974.83       70.08
      1681   30.1680  2.959999     5076.00     5126.81       71.25
      1682   30.1830  2.958562     5539.00     5312.38       74.42
      1683   30.1980  2.957127     5898.00     5509.80       76.80
      1684   30.2130  2.955693     6134.00     5674.98       78.32
      1685   30.2280  2.954260     6230.00     5759.49       78.93
      1686   30.2430  2.952829     6292.00     5760.93       79.32
      1687   30.2580  2.951400     6360.00     5775.67       79.75
      1688   30.2730  2.949971     6537.00     5953.33       80.85
      1689   30.2880  2.948545     6975.00     6422.31       83.52
      1690   30.3030  2.947119     7779.00     7270.14       88.20
      1691   30.3180  2.945695     8760.00     8562.20       93.59
      1692   30.3330  2.944273    10365.00    10397.40      101.81
      1693   30.3480  2.942852    12765.00    12958.30      112.98
      1694   30.3630  2.941432    16371.00    16488.10      127.95
      1695   30.3780  2.940014    21283.00    21018.00      145.89
      1696   30.3930  2.938597    26657.00    26034.80      163.27
      1697   30.4080  2.937181    30714.00    30152.80      175.25
      1698   30.4230  2.935767    31567.00    31463.60      177.67
      1699   30.4380  2.934355    28939.00    28845.00      170.12
      1700   30.4530  2.932944    23821.00    23556.50      154.34
      1701   30.4680  2.931534    19136.00    18216.00      138.33
      1702   30.8730  2.893994     4789.00     4444.35       69.20
      1703   30.8880  2.892622     4750.00     4444.60       68.92
      1704   30.9030  2.891253     4675.00     4446.30       68.37
      1705   30.9180  2.889884     4631.00     4449.36       68.05
      1706   30.9330  2.888517     4616.00     4454.07       67.94
      1707   30.9480  2.887151     4547.00     4473.76       67.43
      1708   30.9630  2.885787     4536.00     4482.86       67.35
      1709   30.9780  2.884423     4467.00     4494.39       66.84
      1710   30.9930  2.883062     4429.00     4508.68       66.55
      1711   31.0080  2.881701     4503.00     4525.71       67.10
      1712   31.0230  2.880342     4407.00     4545.18       66.39
      1713   31.0380  2.878984     4381.00     4566.45       66.19
      1714   31.0530  2.877628     4436.00     4589.13       66.60
      1715   31.0680  2.876272     4465.00     4613.89       66.82
      1716   31.0830  2.874919     4446.00     4642.01       66.68
      1717   31.0980  2.873566     4530.00     4676.73       67.31
      1718   31.1130  2.872215     4595.00     4720.40       67.79
      1719   31.1280  2.870865     4643.00     4779.22       68.14
      1720   31.1430  2.869517     4791.00     4864.81       69.22
      1721   31.1580  2.868169     5005.00     5000.51       70.75
      1722   31.1730  2.866823     5286.00     5222.48       72.70
      1723   31.1880  2.865479     5721.00     5580.13       75.64
      1724   31.2030  2.864136     6304.00     6131.55       79.40
      1725   31.2180  2.862793     7111.00     6938.96       84.33
      1726   31.2330  2.861453     8222.00     8078.40       90.68
      1727   31.2480  2.860114     9786.00     9654.18       98.92
      1728   31.2630  2.858775    11969.00    11793.70      109.40
      1729   31.2780  2.857439    15038.00    14555.10      122.63
      1730   31.2930  2.856103    18594.00    17764.10      136.36
      1731   31.3080  2.854769    21671.00    20856.90      147.21
      1732   31.3230  2.853436    23495.00    22912.60      153.28
      1733   31.3380  2.852104    23374.00    23100.90      152.89
      1734   31.3530  2.850774    21658.00    21619.30      147.17
      1735   31.3680  2.849445    19729.00    19921.80      140.46
      1736   31.3830  2.848118    19453.00    19348.20      139.47
      1737   31.3980  2.846791    20840.00    20266.30      144.36
      1738   31.4130  2.845466    22606.00    21956.40      150.35
      1739   31.4280  2.844142    23291.00    22941.40      152.61
      1740   31.4430  2.842819    21854.00    21784.60      147.83
      1741   31.4580  2.841498    18085.00    18322.50      134.48
      1742   31.4730  2.840178    13466.00    13962.90      116.04
      1743   31.4880  2.838859     9815.00    10207.00       99.07
      1744   31.5030  2.837541     7593.00     7709.90       87.14
      1745   31.5180  2.836225     6481.00     6384.01       80.50
      1746   31.5330  2.834910     6078.00     5835.42       77.96
      1747   31.5480  2.833596     5997.00     5715.24       77.44
      1748   31.5630  2.832284     5972.00     5837.52       77.28
      1749   31.5780  2.830973     6162.00     6143.15       78.50
      1750   31.5930  2.829663     6541.00     6636.41       80.88
      1751   31.6080  2.828354     7101.00     7343.47       84.27
      1752   31.6230  2.827047     7952.00     8283.74       89.17
      1753   31.6380  2.825741     9129.00     9432.08       95.55
      1754   31.6530  2.824436    10493.00    10674.50      102.43
      1755   31.6680  2.823133    11754.00    11778.10      108.42
      1756   31.6830  2.821830    12594.00    12412.70      112.22
      1757   31.6980  2.820529    12454.00    12263.50      111.60
      1758   31.7130  2.819229    11330.00    11292.00      106.44
      1759   31.7280  2.817930     9663.00     9865.26       98.30
      1760   31.7430  2.816633     8169.00     8472.44       90.38
      1761   31.7580  2.815337     7208.00     7431.09       84.90
      1762   31.7730  2.814042     6808.00     6873.93       82.51
      1763   31.7880  2.812748     6902.00     6819.87       83.08
      1764   31.8030  2.811456     7409.00     7243.92       86.08
      1765   31.8180  2.810165     8252.00     8130.48       90.84
      1766   31.8330  2.808875     9418.00     9506.36       97.05
      1767   31.8480  2.807586    11240.00    11451.20      106.02
      1768   31.8630  2.806298    13961.00    14046.10      118.16
      1769   31.8780  2.805012    17529.00    17222.80      132.40
      1770   31.8930  2.803727    21225.00    20562.40      145.69
      1771   31.9080  2.802443    23855.00    23176.50      154.45
      1772   31.9230  2.801161    24236.00    23882.40      155.68
      1773   31.9380  2.799879    22097.00    21910.50      148.65
      1774   31.9530  2.798599    18049.00    17916.80      134.35
      1775   31.9680  2.797320    13432.00    13537.80      115.90
      1776   31.9830  2.796042     9770.00     9967.25       98.84
      1777   31.9980  2.794766     7546.00     7585.21       86.87
      1778   32.0130  2.793491     6271.00     6225.91       79.19
      1779   32.0280  2.792217     5527.00     5528.38       74.34
      1780   32.0430  2.790944     5104.00     5178.77       71.44
      1781   32.0580  2.789672     4907.00     4990.95       70.05
      1782   32.0730  2.788402     4759.00     4876.19       68.99
      1783   32.0880  2.787132     4643.00     4803.27       68.14
      1784   32.1030  2.785864     4586.00     4764.23       67.72
      1785   32.1180  2.784598     4522.00     4763.88       67.25
      1786   32.1330  2.783332     4501.00     4816.26       67.09
      1787   32.1480  2.782068     4649.00     4942.63       68.18
      1788   32.1630  2.780804     4926.00     5168.43       70.19
      1789   32.1780  2.779542     5287.00     5522.18       72.71
      1790   32.1930  2.778281     5738.00     6040.68       75.75
      1791   32.2080  2.777022     6333.00     6774.24       79.58
      1792   32.2230  2.775763     7290.00     7765.65       85.38
      1793   32.2380  2.774506     8619.00     8982.54       92.84
      1794   32.2530  2.773250     9923.00    10222.40       99.61
      1795   32.2680  2.771995    10678.00    11083.60      103.33
      1796   32.2830  2.770741    10592.00    11098.00      102.92
      1797   32.2980  2.769488     9618.00    10094.30       98.07
      1798   32.3130  2.768237     8055.00     8494.54       89.75
      1799   32.3280  2.766987     6610.00     6923.76       81.30
      1800   32.3430  2.765738     5601.00     5773.33       74.84
      1801   32.3580  2.764490     5018.00     5085.95       70.84
      1802   32.3730  2.763243     4715.00     4729.56       68.67
      1803   32.3880  2.761998     4527.00     4577.46       67.28
      1804   32.4030  2.760753     4408.00     4501.01       66.39
      1805   32.4180  2.759510     4355.00     4460.58       65.99
      1806   32.4330  2.758268     4401.00     4440.61       66.34
      1807   32.4480  2.757027     4452.00     4441.41       66.72
      1808   32.4630  2.755788     4527.00     4471.53       67.28
      1809   32.4780  2.754549     4620.00     4544.80       67.97
      1810   32.4930  2.753312     4754.00     4678.09       68.95
      1811   32.5080  2.752076     4894.00     4890.73       69.96
      1812   32.5230  2.750840     5130.00     5209.21       71.62
      1813   32.5380  2.749607     5535.00     5671.41       74.40
      1814   32.5530  2.748374     6163.00     6315.46       78.50
      1815   32.5680  2.747142     6999.00     7127.78       83.66
      1816   32.5830  2.745912     7803.00     7968.58       88.33
      1817   32.5980  2.744683     8310.00     8545.11       91.16
      1818   32.6130  2.743454     8229.00     8525.15       90.71
      1819   32.6280  2.742227     7420.00     7806.70       86.14
      1820   32.6430  2.741001     6303.00     6701.74       79.39
      1821   32.6580  2.739777     5389.00     5654.36       73.41
      1822   32.6730  2.738553     4796.00     4913.55       69.25
      1823   32.6880  2.737331     4451.00     4497.33       66.72
      1824   32.7030  2.736109     4247.00     4303.13       65.17
      1825   32.7180  2.734889     4122.00     4222.04       64.20
      1826   32.7330  2.733670     4099.00     4187.22       64.02
      1827   32.7480  2.732452     4102.00     4169.48       64.05
      1828   32.7630  2.731236     4109.00     4158.91       64.10
      1829   32.7780  2.730020     4082.00     4153.31       63.89
      1830   32.7930  2.728806     4066.00     4153.44       63.77
      1831   32.8080  2.727592     4127.00     4162.98       64.24
      1832   32.8230  2.726380     4178.00     4188.18       64.64
      1833   32.8380  2.725168     4203.00     4232.37       64.83
      1834   32.8530  2.723958     4257.00     4316.60       65.25
      1835   32.8680  2.722750     4344.00     4446.87       65.91
      1836   32.8830  2.721542     4539.00     4638.30       67.37
      1837   32.8980  2.720336     4871.00     4910.74       69.79
      1838   32.9130  2.719130     5317.00     5278.54       72.92
      1839   32.9280  2.717926     5889.00     5709.61       76.74
      1840   32.9430  2.716722     6439.00     6139.13       80.24
      1841   32.9580  2.715520     6652.00     6396.23       81.56
      1842   32.9730  2.714319     6480.00     6325.22       80.50
      1843   32.9880  2.713119     6010.00     5913.12       77.52
      1844   33.0030  2.711920     5405.00     5348.43       73.52
      1845   33.0180  2.710722     4830.00     4844.00       69.50
      1846   33.0330  2.709526     4415.00     4503.08       66.45
      1847   33.0480  2.708330     4214.00     4322.21       64.92
      1848   33.0630  2.707136     4163.00     4248.42       64.52
      1849   33.0780  2.705943     4127.00     4230.21       64.24
      1850   33.0930  2.704751     4112.00     4237.15       64.12
      1851   33.1080  2.703559     4190.00     4256.92       64.73
      1852   33.1230  2.702369     4260.00     4288.07       65.27
      1853   33.1380  2.701180     4328.00     4337.22       65.79
      1854   33.1530  2.699992     4491.00     4421.40       67.01
      1855   33.1680  2.698805     4651.00     4572.32       68.20
      1856   33.1830  2.697620     4898.00     4839.21       69.99
      1857   33.1980  2.696435     5393.00     5287.44       73.44
      1858   33.2130  2.695251     6017.00     5993.58       77.57
      1859   33.2280  2.694069     6783.00     7047.50       82.36
      1860   33.2430  2.692888     7989.00     8558.54       89.38
      1861   33.2580  2.691708     9908.00    10655.80       99.54
      1862   33.2730  2.690528    12570.00    13363.10      112.12
      1863   33.2880  2.689350    15682.00    16413.20      125.23
      1864   33.3030  2.688173    18219.00    19081.00      134.98
      1865   33.3180  2.686997    19094.00    20284.70      138.18
      1866   33.3330  2.685822    17899.00    19157.60      133.79
      1867   33.3480  2.684649    14819.00    15979.70      121.73
      1868   33.3630  2.683476    10996.00    12141.20      104.86
      1869   33.3780  2.682304     8014.00     8879.01       89.52
      1870   33.3930  2.681133     6261.00     6686.71       79.13
      1871   33.4080  2.679964     5309.00     5465.01       72.86
      1872   33.4230  2.678795     4863.00     4871.84       69.74
      1873   33.4380  2.677628     4645.00     4598.06       68.15
      1874   33.4530  2.676462     4523.00     4458.07       67.25
      1875   33.4680  2.675297     4419.00     4369.73       66.48
      1876   33.4830  2.674132     4313.00     4304.35       65.67
      1877   33.4980  2.672969     4213.00     4254.71       64.91
      1878   33.5130  2.671807     4117.00     4219.47       64.16
      1879   33.5280  2.670646     4038.00     4196.39       63.55
      1880   33.5430  2.669486     4017.00     4182.60       63.38
      1881   33.5580  2.668327     4020.00     4180.10       63.40
      1882   33.5730  2.667169     3993.00     4186.39       63.19
      1883   33.5880  2.666012     3965.00     4201.05       62.97
      1884   33.6030  2.664856     3956.00     4223.79       62.90
      1885   33.6180  2.663702     3960.00     4254.38       62.93
      1886   33.6330  2.662548     3994.00     4292.39       63.20
      1887   33.6480  2.661395     4051.00     4335.69       63.65
      1888   33.6630  2.660244     4182.00     4377.58       64.67
      1889   33.6780  2.659093     4330.00     4404.89       65.80
      1890   33.6930  2.657943     4306.00     4400.89       65.62
      1891   33.7080  2.656795     4235.00     4355.47       65.08
      1892   33.7230  2.655648     4262.00     4277.06       65.28
      1893   33.7380  2.654501     4214.00     4189.70       64.92
      1894   33.7530  2.653356     4162.00     4113.58       64.51
      1895   33.7680  2.652211     4143.00     4056.52       64.37
      1896   33.7830  2.651068     4155.00     4016.72       64.46
      1897   33.7980  2.649926     4083.00     3988.69       63.90
      1898   33.8130  2.648785     4000.00     3967.67       63.25
      1899   33.8280  2.647645     3981.00     3950.84       63.10
      1900   33.8430  2.646505     3924.00     3936.79       62.64
      1901   33.8580  2.645367     3872.00     3924.85       62.23
      1902   33.8730  2.644230     3842.00     3914.61       61.98
      1903   33.8880  2.643094     3849.00     3905.78       62.04
      1904   33.9030  2.641959     3853.00     3898.16       62.07
      1905   33.9180  2.640825     3823.00     3890.65       61.83
      1906   33.9330  2.639692     3814.00     3885.06       61.76
      1907   33.9480  2.638560     3799.00     3880.33       61.64
      1908   33.9630  2.637429     3800.00     3876.64       61.64
      1909   33.9780  2.636298     3798.00     3873.55       61.63
      1910   33.9930  2.635169     3761.00     3871.29       61.33
      1911   34.0080  2.634041     3754.00     3869.89       61.27
      1912   34.0230  2.632914     3779.00     3869.39       61.47
      1913   34.0380  2.631789     3779.00     3869.82       61.47
      1914   34.0530  2.630663     3784.00     3871.21       61.51
      1915   34.0680  2.629539     3789.00     3872.50       61.55
      1916   34.0830  2.628417     3793.00     3875.70       61.59
      1917   34.0980  2.627295     3828.00     3879.39       61.87
      1918   34.1130  2.626174     3870.00     3883.25       62.21
      1919   34.1280  2.625054     3834.00     3886.67       61.92
      1920   34.1430  2.623935     3791.00     3888.93       61.57
      1921   34.1580  2.622817     3769.00     3889.30       61.39
      1922   34.1730  2.621700     3773.00     3887.31       61.42
      1923   34.1880  2.620584     3775.00     3883.02       61.44
      1924   34.2030  2.619469     3794.00     3877.01       61.60
      1925   34.2180  2.618355     3769.00     3870.18       61.39
      1926   34.2330  2.617242     3698.00     3863.44       60.81
      1927   34.2480  2.616130     3723.00     3857.59       61.02
      1928   34.2630  2.615019     3753.00     3853.38       61.26
      1929   34.2780  2.613909     3733.00     3851.85       61.10
      1930   34.2930  2.612800     3711.00     3846.76       60.92
      1931   34.3080  2.611692     3759.00     3856.69       61.31
      1932   34.3230  2.610585     3817.00     3877.09       61.78
      1933   34.3380  2.609478     3857.00     3912.69       62.10
      1934   34.3530  2.608374     3921.00     3969.33       62.62
      1935   34.3680  2.607270     3987.00     4053.59       63.14
      1936   34.3830  2.606166     4141.00     4171.64       64.35
      1937   34.3980  2.605065     4274.00     4324.72       65.38
      1938   34.4130  2.603963     4415.00     4501.54       66.45
      1939   34.4280  2.602863     4564.00     4672.71       67.56
      1940   34.4430  2.601763     4635.00     4792.96       68.08
      1941   34.4580  2.600665     4653.00     4822.66       68.21
      1942   34.4730  2.599568     4620.00     4767.84       67.97
      1943   34.4880  2.598472     4549.00     4680.68       67.45
      1944   34.5030  2.597377     4494.00     4604.22       67.04
      1945   34.5180  2.596282     4483.00     4536.93       66.96
      1946   34.5330  2.595189     4395.00     4448.24       66.29
      1947   34.5480  2.594096     4293.00     4318.02       65.52
      1948   34.5630  2.593004     4163.00     4165.85       64.52
      1949   34.5780  2.591914     3997.00     4026.48       63.22
      1950   34.5930  2.590825     3901.00     3920.71       62.46
      1951   34.6080  2.589736     3811.00     3851.42       61.73
      1952   34.6230  2.588648     3728.00     3811.07       61.06
      1953   34.6380  2.587562     3681.00     3797.93       60.67
      1954   34.6530  2.586476     3664.00     3786.07       60.53
      1955   34.6680  2.585392     3662.00     3779.25       60.51
      1956   34.6830  2.584307     3681.00     3775.04       60.67
      1957   34.6980  2.583224     3717.00     3772.51       60.97
      1958   34.7130  2.582142     3722.00     3771.17       61.01
      1959   34.7280  2.581062     3692.00     3771.20       60.76
      1960   34.7430  2.579982     3680.00     3772.39       60.66
      1961   34.7580  2.578902     3724.00     3774.88       61.02
      1962   34.7730  2.577824     3693.00     3778.25       60.77
      1963   34.7880  2.576747     3641.00     3782.53       60.34
      1964   34.8030  2.575671     3665.00     3787.43       60.54
      1965   34.8180  2.574596     3728.00     3792.56       61.06
      1966   34.8330  2.573521     3721.00     3797.27       61.00
      1967   34.8480  2.572448     3695.00     3800.84       60.79
      1968   34.8630  2.571375     3761.00     3802.50       61.33
      1969   34.8780  2.570304     3752.00     3801.78       61.25
      1970   34.8930  2.569233     3696.00     3798.73       60.79
      1971   34.9080  2.568164     3655.00     3793.93       60.46
      1972   34.9230  2.567095     3669.00     3788.32       60.57
      1973   34.9380  2.566027     3701.00     3788.01       60.84
      1974   34.9530  2.564960     3693.00     3783.50       60.77
      1975   34.9680  2.563895     3646.00     3780.15       60.38
      1976   34.9830  2.562829     3621.00     3778.05       60.17
      1977   34.9980  2.561765     3621.00     3777.11       60.17
      1978   35.0130  2.560702     3677.00     3777.08       60.64
      1979   35.0280  2.559640     3706.00     3777.74       60.88
      1980   35.0430  2.558578     3680.00     3778.82       60.66
      1981   35.0580  2.557518     3659.00     3780.18       60.49
      1982   35.0730  2.556459     3644.00     3781.86       60.37
      1983   35.0880  2.555400     3638.00     3785.07       60.32
      1984   35.1030  2.554343     3631.00     3795.01       60.26
      1985   35.1180  2.553286     3625.00     3799.93       60.21
      1986   35.1330  2.552230     3589.00     3806.84       59.91
      1987   35.1480  2.551175     3606.00     3816.29       60.05
      1988   35.1630  2.550122     3732.00     3828.91       61.09
      1989   35.1780  2.549068     3738.00     3845.41       61.14
      1990   35.1930  2.548016     3704.00     3866.66       60.86
      1991   35.2080  2.546965     3678.00     3893.57       60.65
      1992   35.2230  2.545915     3696.00     3926.68       60.79
      1993   35.2380  2.544866     3749.00     3965.35       61.23
      1994   35.2530  2.543817     3731.00     4006.93       61.08
      1995   35.2680  2.542769     3732.00     4047.14       61.09
      1996   35.2830  2.541723     3749.00     4081.88       61.23
      1997   35.2980  2.540677     3822.00     4110.64       61.82
      1998   35.3130  2.539632     3945.00     4154.03       62.81
      1999   35.3280  2.538588     4020.00     4180.55       63.40
      2000   35.3430  2.537545     4104.00     4207.00       64.06
      2001   35.3580  2.536503     4238.00     4232.42       65.10
      2002   35.3730  2.535462     4386.00     4257.93       66.23
      2003   35.3880  2.534421     4457.00     4288.80       66.76
      2004   35.4030  2.533382     4588.00     4336.02       67.73
      2005   35.4180  2.532343     4687.00     4415.35       68.46
      2006   35.4330  2.531306     4698.00     4548.60       68.54
      2007   35.4480  2.530269     4864.00     4765.88       69.74
      2008   35.4630  2.529233     5251.00     5106.36       72.46
      2009   35.4780  2.528198     5797.00     5616.48       76.14
      2010   35.4930  2.527164     6520.00     6347.06       80.75
      2011   35.5080  2.526131     7593.00     7359.97       87.14
      2012   35.5230  2.525099     9010.00     8747.09       94.92
      2013   35.5380  2.524067    10850.00    10655.80      104.16
      2014   35.5530  2.523036    13512.00    13204.30      116.24
      2015   35.5680  2.522007    16843.00    16243.40      129.78
      2016   35.5830  2.520978    19806.00    19161.10      140.73
      2017   35.5980  2.519950    21418.00    20921.50      146.35
      2018   35.6130  2.518923    21155.00    20499.10      145.45
      2019   35.6280  2.517897    18391.00    17755.00      135.61
      2020   35.6430  2.516872    13949.00    13833.40      118.11
      2021   35.6580  2.515847    10000.00    10132.30      100.00
      2022   35.6730  2.514824     7349.00     7417.49       85.73
      2023   35.6880  2.513801     5868.00     5785.34       76.60
      2024   35.7030  2.512779     5136.00     4962.11       71.67
      2025   35.7180  2.511759     4889.00     4615.97       69.92
      2026   35.7330  2.510738     4758.00     4526.23       68.98
      2027   35.7480  2.509719     4770.00     4605.67       69.07
      2028   35.7630  2.508701     5037.00     4859.76       70.97
      2029   35.7780  2.507684     5540.00     5346.13       74.43
      2030   35.7930  2.506667     6262.00     6152.25       79.13
      2031   35.8080  2.505652     7394.00     7385.06       85.99
      2032   35.8230  2.504637     9113.00     9138.51       95.46
      2033   35.8380  2.503623    11540.00    11389.40      107.42
      2034   35.8530  2.502610    14047.00    13833.70      118.52
      2035   35.8680  2.501597    15932.00    15797.00      126.22
      2036   35.8830  2.500586    16680.00    16414.20      129.15
      2037   35.8980  2.499576    15545.00    15173.30      124.68
      2038   35.9130  2.498566    12752.00    12534.40      112.93
      2039   35.9280  2.497557     9447.00     9618.26       97.20
      2040   35.9430  2.496549     7072.00     7300.77       84.10
      2041   35.9580  2.495543     5779.00     5887.41       76.02
      2042   35.9730  2.494536     5309.00     5263.75       72.86
      2043   35.9880  2.493531     5276.00     5178.81       72.64
      2044   36.0030  2.492526     5467.00     5441.40       73.94
      2045   36.0180  2.491522     5870.00     5957.44       76.62
      2046   36.0330  2.490520     6516.00     6683.48       80.72
      2047   36.0480  2.489518     7331.00     7578.24       85.62
      2048   36.0630  2.488517     8165.00     8596.44       90.36
      2049   36.0780  2.487517     9239.00     9731.83       96.12
      2050   36.0930  2.486517    10676.00    11049.70      103.32
      2051   36.1080  2.485518    12390.00    12562.50      111.31
      2052   36.1230  2.484521    13866.00    14053.30      117.75
      2053   36.1380  2.483524    14884.00    15077.10      122.00
      2054   36.1530  2.482528    15285.00    15196.20      123.63
      2055   36.1680  2.481533    14844.00    14470.80      121.84
      2056   36.1830  2.480539    14012.00    13684.70      118.37
      2057   36.1980  2.479545    14073.00    13804.20      118.63
      2058   36.2130  2.478552    15773.00    15506.20      125.59
      2059   36.2280  2.477561    19251.00    19083.80      138.75
      2060   36.2430  2.476569    24909.00    24332.30      157.83
      2061   36.2580  2.475580    31180.00    30334.50      176.58
      2062   36.2730  2.474590    36106.00    35354.40      190.02
      2063   36.2880  2.473601    38019.00    37208.90      194.99
      2064   36.3030  2.472614    35166.00    34433.30      187.53
      2065   36.3180  2.471627    28097.00    27876.80      167.62
      2066   36.3330  2.470641    19323.00    20224.10      139.01
      2067   36.3480  2.469656    12794.00    13725.70      113.11
      2068   36.3630  2.468671     9015.00     9284.52       94.95
      2069   36.3780  2.467688     6886.00     6737.85       82.98
      2070   36.3930  2.466705     5838.00     5462.39       76.41
      2071   36.4080  2.465723     5299.00     4862.87       72.79
      2072   36.4230  2.464742     4914.00     4564.86       70.10
      2073   36.4380  2.463762     4586.00     4389.13       67.72
      2074   36.4530  2.462783     4326.00     4264.98       65.77
      2075   36.4680  2.461804     4163.00     4167.37       64.52
      2076   36.4830  2.460826     3970.00     4087.09       63.01
      2077   36.4980  2.459849     3902.00     4020.01       62.47
      2078   36.5130  2.458873     3902.00     3963.38       62.47
      2079   36.5280  2.457898     3803.00     3915.41       61.67
      2080   36.5430  2.456924     3724.00     3874.21       61.02
      2081   36.5580  2.455950     3669.00     3838.31       60.57
      2082   36.5730  2.454977     3698.00     3806.59       60.81
      2083   36.5880  2.454005     3783.00     3777.73       61.51
      2084   36.6030  2.453033     3801.00     3752.56       61.65
      2085   36.6180  2.452063     3786.00     3722.36       61.53
      2086   36.6330  2.451094     3727.00     3703.12       61.05
      2087   36.6480  2.450125     3682.00     3686.55       60.68
      2088   36.6630  2.449157     3706.00     3672.54       60.88
      2089   36.6780  2.448189     3735.00     3660.93       61.11
      2090   36.6930  2.447223     3720.00     3651.65       60.99
      2091   36.7080  2.446258     3653.00     3644.60       60.44
      2092   36.7230  2.445293     3654.00     3639.74       60.45
      2093   36.7380  2.444329     3692.00     3637.04       60.76
      2094   36.7530  2.443366     3717.00     3636.49       60.97
      2095   36.7680  2.442403     3724.00     3638.07       61.02
      2096   36.7830  2.441442     3796.00     3641.70       61.61
      2097   36.7980  2.440481     3863.00     3647.21       62.15
      2098   36.8130  2.439521     3840.00     3654.34       61.97
      2099   36.8280  2.438562     3831.00     3662.65       61.90
      2100   36.8430  2.437603     3815.00     3671.53       61.77
      2101   36.8580  2.436646     3832.00     3675.49       61.90
      2102   36.8730  2.435689     3830.00     3683.21       61.89
      2103   36.8880  2.434733     3872.00     3688.38       62.23
      2104   36.9030  2.433778     3883.00     3689.09       62.31
      2105   36.9180  2.432823     3871.00     3683.24       62.22
      2106   36.9330  2.431870     3926.00     3670.42       62.66
      2107   36.9480  2.430917     3920.00     3650.42       62.61
      2108   36.9630  2.429965     3928.00     3627.40       62.67
      2109   36.9780  2.429013     3885.00     3604.52       62.33
      2110   36.9930  2.428063     3780.00     3583.81       61.48
      2111   37.0080  2.427113     3730.00     3566.02       61.07
      2112   37.0230  2.426164     3693.00     3551.15       60.77
      2113   37.0380  2.425216     3648.00     3538.83       60.40
      2114   37.0530  2.424269     3726.00     3528.68       61.04
      2115   37.0680  2.423322     3702.00     3519.58       60.84
      2116   37.0830  2.422377     3627.00     3513.02       60.22
      2117   37.0980  2.421432     3590.00     3507.97       59.92
      2118   37.1130  2.420487     3615.00     3504.37       60.12
      2119   37.1280  2.419544     3584.00     3502.18       59.87
      2120   37.1430  2.418601     3571.00     3501.37       59.76
      2121   37.1580  2.417659     3558.00     3501.93       59.65
      2122   37.1730  2.416718     3523.00     3503.80       59.35
      2123   37.1880  2.415778     3540.00     3506.89       59.50
      2124   37.2030  2.414838     3513.00     3510.96       59.27
      2125   37.2180  2.413899     3554.00     3509.38       59.62
      2126   37.2330  2.412961     3575.00     3514.27       59.79
      2127   37.2480  2.412024     3578.00     3518.42       59.82
      2128   37.2630  2.411088     3511.00     3521.82       59.25
      2129   37.2780  2.410152     3510.00     3522.08       59.25
      2130   37.2930  2.409217     3536.00     3519.59       59.46
      2131   37.3080  2.408283     3522.00     3498.70       59.35
      2132   37.3230  2.407349     3645.00     3491.83       60.37
      2133   37.3380  2.406416     3640.00     3490.52       60.33
      2134   37.3530  2.405485     3693.00     3481.77       60.77
      2135   37.3680  2.404553     3610.00     3472.85       60.08
      2136   37.3830  2.403623     3613.00     3464.12       60.11
      2137   37.3980  2.402694     3603.00     3455.88       60.03
      2138   37.4130  2.401765     3540.00     3448.18       59.50
      2139   37.4280  2.400836     3504.00     3441.32       59.19
      2140   37.4430  2.399909     3481.00     3435.26       59.00
      2141   37.4580  2.398983     3405.00     3430.10       58.35
      2142   37.4730  2.398057     3479.00     3425.95       58.98
      2143   37.4880  2.397132     3461.00     3422.77       58.83
      2144   37.5030  2.396208     3425.00     3420.52       58.52
      2145   37.5180  2.395284     3454.00     3419.27       58.77
      2146   37.5330  2.394361     3415.00     3418.76       58.44
      2147   37.5480  2.393439     3380.00     3418.99       58.14
      2148   37.5630  2.392518     3470.00     3419.83       58.91
      2149   37.5780  2.391597     3451.00     3421.07       58.75
      2150   37.5930  2.390677     3433.00     3422.43       58.59
      2151   37.6080  2.389758     3437.00     3423.58       58.63
      2152   37.6230  2.388840     3472.00     3424.27       58.92
      2153   37.6380  2.387922     3550.00     3424.19       59.58
      2154   37.6530  2.387006     3454.00     3423.35       58.77
      2155   37.6680  2.386090     3505.00     3422.01       59.20
      2156   37.6830  2.385174     3562.00     3420.67       59.68
      2157   37.6980  2.384259     3519.00     3420.04       59.32
      2158   37.7130  2.383345     3598.00     3421.18       59.98
      2159   37.7280  2.382432     3653.00     3426.00       60.44
      2160   37.7430  2.381520     3629.00     3438.11       60.24
      2161   37.7580  2.380609     3658.00     3463.91       60.48
      2162   37.7730  2.379698     3718.00     3513.52       60.98
      2163   37.7880  2.378788     3752.00     3600.63       61.25
      2164   37.8030  2.377878     3883.00     3744.89       62.31
      2165   37.8180  2.376970     4083.00     3965.08       63.90
      2166   37.8330  2.376062     4479.00     4273.25       66.93
      2167   37.8480  2.375154     4841.00     4653.93       69.58
      2168   37.8630  2.374248     5211.00     5040.69       72.19
      2169   37.8780  2.373342     5422.00     5313.93       73.63
      2170   37.8930  2.372437     5510.00     5344.54       74.23
      2171   37.9080  2.371533     5329.00     5087.31       73.00
      2172   37.9230  2.370629     4969.00     4648.54       70.49
      2173   37.9380  2.369726     4578.00     4198.77       67.66
      2174   37.9530  2.368824     4328.00     3851.60       65.79
      2175   37.9680  2.367923     4182.00     3636.09       64.67
      2176   37.9830  2.367022     4207.00     3524.78       64.86
      2177   37.9980  2.366122     4194.00     3475.25       64.76
      2178   38.0130  2.365223     4283.00     3455.30       65.44
      2179   38.0280  2.364325     4357.00     3448.06       66.01
      2180   38.0430  2.363427     4384.00     3446.70       66.21
      2181   38.0580  2.362530     4478.00     3449.08       66.92
      2182   38.0730  2.361634     4471.00     3464.96       66.87
      2183   38.0880  2.360738     4613.00     3474.25       67.92
      2184   38.1030  2.359843     4668.00     3487.24       68.32
      2185   38.1180  2.358949     4756.00     3504.58       68.96
      2186   38.1330  2.358056     4776.00     3527.41       69.11
      2187   38.1480  2.357163     4971.00     3557.97       70.51
      2188   38.1630  2.356271     5104.00     3601.10       71.44
      2189   38.1780  2.355379     5255.00     3667.29       72.49
      2190   38.1930  2.354489     5436.00     3778.01       73.73
      2191   38.2080  2.353599     5598.00     3973.20       74.82
      2192   38.2230  2.352710     5889.00     4319.06       76.74
      2193   38.2380  2.351822     6349.00     4914.34       79.68
      2194   38.2530  2.350934     7157.00     5887.98       84.60
      2195   38.2680  2.350047     8451.00     7382.35       91.93
      2196   38.2830  2.349160    10503.00     9500.88      102.48
      2197   38.2980  2.348275    13174.00    12208.00      114.78
      2198   38.3130  2.347390    15908.00    15185.10      126.13
      2199   38.3280  2.346506    18025.00    17747.60      134.26
      2200   38.3430  2.345622    19041.00    18973.20      137.99
      2201   38.3580  2.344739    18401.00    18153.50      135.65
      2202   38.3730  2.343858    15622.00    15462.10      124.99
      2203   38.3880  2.342976    11911.00    11983.80      109.14
      2204   38.4030  2.342096     8818.00     8817.26       93.90
      2205   38.4180  2.341216     6854.00     6520.54       82.79
      2206   38.4330  2.340337     5668.00     5138.00       75.29
      2207   38.4480  2.339458     5079.00     4431.73       71.27
      2208   38.4630  2.338580     4798.00     4114.04       69.27
      2209   38.4780  2.337703     4687.00     3970.42       68.46
      2210   38.4930  2.336826     4481.00     3878.65       66.94
      2211   38.5080  2.335951     4267.00     3787.05       65.32
      2212   38.5230  2.335076     4108.00     3689.82       64.09
      2213   38.5380  2.334201     3876.00     3600.26       62.26
      2214   38.5530  2.333327     3772.00     3529.07       61.42
      2215   38.5680  2.332454     3655.00     3478.64       60.46
      2216   38.5830  2.331582     3495.00     3445.12       59.12
      2217   38.5980  2.330711     3521.00     3422.78       59.34
      2218   38.6130  2.329840     3499.00     3407.05       59.15
      2219   38.6280  2.328970     3495.00     3395.22       59.12
      2220   38.6430  2.328100     3492.00     3385.93       59.09
      2221   38.6580  2.327231     3349.00     3378.71       57.87
      2222   38.6730  2.326363     3315.00     3372.88       57.58
      2223   38.6880  2.325496     3380.00     3368.63       58.14
      2224   38.7030  2.324629     3396.00     3365.50       58.28
      2225   38.7180  2.323763     3376.00     3363.39       58.10
      2226   38.7330  2.322897     3338.00     3362.43       57.78
      2227   38.7480  2.322033     3286.00     3362.65       57.32
      2228   38.7630  2.321168     3294.00     3364.17       57.39
      2229   38.7780  2.320305     3297.00     3366.97       57.42
      2230   38.7930  2.319443     3266.00     3371.22       57.15
      2231   38.8080  2.318581     3343.00     3377.05       57.82
      2232   38.8230  2.317719     3368.00     3384.65       58.03
      2233   38.8380  2.316859     3317.00     3394.19       57.59
      2234   38.8530  2.315999     3280.00     3405.92       57.27
      2235   38.8680  2.315140     3288.00     3420.10       57.34
      2236   38.8830  2.314281     3217.00     3436.31       56.72
      2237   38.8980  2.313423     3227.00     3456.31       56.81
      2238   38.9130  2.312566     3322.00     3479.76       57.64
      2239   38.9280  2.311709     3375.00     3507.34       58.09
      2240   38.9430  2.310853     3359.00     3539.96       57.96
      2241   38.9580  2.309998     3395.00     3580.26       58.27
      2242   38.9730  2.309144     3416.00     3632.70       58.45
      2243   38.9880  2.308290     3537.00     3706.84       59.47
      2244   39.0030  2.307436     3759.00     3821.48       61.31
      2245   39.0180  2.306584     4020.00     4011.14       63.40
      2246   39.0330  2.305732     4378.00     4333.80       66.17
      2247   39.0480  2.304881     4983.00     4878.45       70.59
      2248   39.0630  2.304030     5962.00     5765.96       77.21
      2249   39.0780  2.303180     7268.00     7132.37       85.25
      2250   39.0930  2.302331     9338.00     9081.32       96.63
      2251   39.1080  2.301483    12087.00    11602.00      109.94
      2252   39.1230  2.300635    15053.00    14460.00      122.69
      2253   39.1380  2.299788    17379.00    17131.60      131.83
      2254   39.1530  2.298941    18632.00    18838.20      136.50
      2255   39.1680  2.298095    18567.00    18803.60      136.26
      2256   39.1830  2.297250    16647.00    16839.20      129.02
      2257   39.1980  2.296405    13611.00    13707.80      116.67
      2258   39.2130  2.295562    10341.00    10487.70      101.69
      2259   39.2280  2.294718     7668.00     7863.94       87.57
      2260   39.2430  2.293876     5978.00     6065.46       77.32
      2261   39.2580  2.293034     5097.00     5012.22       71.39
      2262   39.2730  2.292193     4702.00     4498.22       68.57
      2263   39.2880  2.291352     4536.00     4329.03       67.35
      2264   39.3030  2.290512     4536.00     4373.76       67.35
      2265   39.3180  2.289672     4661.00     4551.85       68.27
      2266   39.3330  2.288834     4771.00     4794.23       69.07
      2267   39.3480  2.287996     5024.00     5013.86       70.88
      2268   39.3630  2.287159     5107.00     5106.71       71.46
      2269   39.3780  2.286322     4962.00     4992.32       70.44
      2270   39.3930  2.285486     4603.00     4677.84       67.85
      2271   39.4080  2.284651     4147.00     4288.70       64.40
      2272   39.4230  2.283816     3758.00     3931.98       61.30
      2273   39.4380  2.282982     3476.00     3665.40       58.96
      2274   39.4530  2.282148     3327.00     3496.77       57.68
      2275   39.4680  2.281316     3292.00     3402.04       57.38
      2276   39.4830  2.280483     3245.00     3351.64       56.96
      2277   39.4980  2.279652     3246.00     3324.80       56.97
      2278   39.5130  2.278821     3226.00     3310.89       56.80
      2279   39.5280  2.277991     3230.00     3306.52       56.83
      2280   39.5430  2.277161     3196.00     3312.66       56.53
      2281   39.5580  2.276332     3240.00     3332.60       56.92
      2282   39.5730  2.275504     3290.00     3370.30       57.36
      2283   39.5880  2.274676     3321.00     3428.01       57.63
      2284   39.6030  2.273849     3408.00     3501.77       58.38
      2285   39.6180  2.273023     3515.00     3578.01       59.29
      2286   39.6330  2.272197     3540.00     3632.66       59.50
      2287   39.6480  2.271372     3515.00     3639.68       59.29
      2288   39.6630  2.270548     3463.00     3588.43       58.85
      2289   39.6780  2.269724     3397.00     3497.83       58.28
      2290   39.6930  2.268901     3338.00     3401.60       57.78
      2291   39.7080  2.268078     3252.00     3323.93       57.03
      2292   39.7230  2.267256     3156.00     3272.87       56.18
      2293   39.7380  2.266435     3076.00     3244.74       55.46
      2294   39.7530  2.265615     3081.00     3231.77       55.51
      2295   39.7680  2.264794     3133.00     3227.53       55.97
      2296   39.7830  2.263975     3141.00     3238.19       56.04
      2297   39.7980  2.263156     3158.00     3243.04       56.20
      2298   39.8130  2.262338     3120.00     3250.59       55.86
      2299   39.8280  2.261521     3056.00     3259.34       55.28
      2300   39.8430  2.260704     3044.00     3266.65       55.17
      2301   39.8580  2.259888     3101.00     3269.51       55.69
      2302   39.8730  2.259072     3133.00     3265.07       55.97
      2303   39.8880  2.258257     3101.00     3253.58       55.69
      2304   39.9030  2.257443     3039.00     3239.03       55.13
      2305   39.9180  2.256629     3066.00     3225.72       55.37
      2306   39.9330  2.255816     3097.00     3216.17       55.65
      2307   39.9480  2.255004     3041.00     3210.94       55.15
      2308   39.9630  2.254192     3056.00     3209.63       55.28
      2309   39.9780  2.253381     3053.00     3211.46       55.25
      2310   39.9930  2.252570     3060.00     3215.77       55.32
      2311   40.0080  2.251760     3079.00     3222.23       55.49
      2312   40.0230  2.250951     3151.00     3230.99       56.13
      2313   40.0380  2.250142     3138.00     3242.00       56.02
      2314   40.0530  2.249334     3109.00     3256.00       55.76
      2315   40.0680  2.248527     3120.00     3274.25       55.86
      2316   40.0830  2.247720     3171.00     3299.56       56.31
      2317   40.0980  2.246913     3216.00     3337.97       56.71
      2318   40.1130  2.246108     3292.00     3401.28       57.38
      2319   40.1280  2.245303     3477.00     3510.28       58.97
      2320   40.1430  2.244498     3687.00     3697.53       60.72
      2321   40.1580  2.243694     3967.00     4007.14       62.98
      2322   40.1730  2.242891     4466.00     4487.04       66.83
      2323   40.1880  2.242089     5187.00     5167.20       72.02
      2324   40.2030  2.241287     6051.00     6022.78       77.79
      2325   40.2180  2.240485     6892.00     6933.78       83.02
      2326   40.2330  2.239685     7532.00     7673.60       86.79
      2327   40.2480  2.238885     7796.00     7961.66       88.29
      2328   40.2630  2.238085     7420.00     7616.19       86.14
      2329   40.2780  2.237286     6544.00     6737.05       80.89
      2330   40.2930  2.236488     5417.00     5686.89       73.60
      2331   40.3080  2.235690     4508.00     4757.88       67.14
      2332   40.3230  2.234893     4014.00     4089.96       63.36
      2333   40.3380  2.234097     3716.00     3683.74       60.96
      2334   40.3530  2.233301     3442.00     3468.16       58.67
      2335   40.3680  2.232506     3297.00     3363.37       57.42
      2336   40.3830  2.231711     3288.00     3312.64       57.34
      2337   40.3980  2.230917     3260.00     3285.54       57.10
      2338   40.4130  2.230124     3210.00     3268.90       56.66
      2339   40.4280  2.229330     3148.00     3257.22       56.11
      2340   40.4430  2.228538     3077.00     3250.62       55.47
      2341   40.4580  2.227747     3038.00     3248.22       55.12
      2342   40.4730  2.226956     3046.00     3250.52       55.19
      2343   40.4880  2.226165     3073.00     3258.44       55.43
      2344   40.5030  2.225375     3079.00     3273.01       55.49
      2345   40.5180  2.224586     3064.00     3295.27       55.35
      2346   40.5330  2.223798     3078.00     3325.57       55.48
      2347   40.5480  2.223010     3086.00     3363.57       55.55
      2348   40.5630  2.222222     3093.00     3408.91       55.61
      2349   40.5780  2.221435     3193.00     3463.53       56.51
      2350   40.5930  2.220649     3267.00     3533.47       57.16
      2351   40.6080  2.219863     3351.00     3627.79       57.89
      2352   40.6230  2.219078     3477.00     3752.49       58.97
      2353   40.6380  2.218294     3707.00     3906.87       60.89
      2354   40.6530  2.217510     3985.00     4085.16       63.13
      2355   40.6680  2.216727     4236.00     4284.81       65.08
      2356   40.6830  2.215944     4565.00     4524.96       67.56
      2357   40.6980  2.215162     5102.00     4877.56       71.43
      2358   40.7130  2.214380     5862.00     5493.75       76.56
      2359   40.7280  2.213599     6968.00     6588.72       83.47
      2360   40.7430  2.212819     8869.00     8388.41       94.18
      2361   40.7580  2.212039    11780.00    11040.40      108.54
      2362   40.7730  2.211260    15415.00    14470.00      124.16
      2363   40.7880  2.210481    19101.00    18218.10      138.21
      2364   40.8030  2.209703    22023.00    21374.50      148.40
      2365   40.8180  2.208926    23466.00    22785.60      153.19
      2366   40.8330  2.208149    22436.00    21631.70      149.79
      2367   40.8480  2.207373    18829.00    18229.10      137.22
      2368   40.8630  2.206597    14005.00    13928.30      118.34
      2369   40.8780  2.205822     9859.00    10018.90       99.29
      2370   40.8930  2.205047     7183.00     7137.69       84.75
      2371   40.9080  2.204274     5705.00     5346.94       75.53
      2372   40.9230  2.203500     4874.00     4377.58       69.81
      2373   40.9380  2.202728     4401.00     3899.47       66.34
      2374   40.9530  2.201956     4157.00     3667.01       64.47
      2375   40.9680  2.201184     3958.00     3543.25       62.91
      2376   40.9830  2.200413     3798.00     3465.86       61.63
      2377   40.9980  2.199642     3686.00     3410.08       60.71
      2378   41.0130  2.198872     3557.00     3366.31       59.64
      2379   41.0280  2.198103     3406.00     3330.33       58.36
      2380   41.0430  2.197335     3317.00     3300.02       57.59
      2381   41.0580  2.196566     3233.00     3274.20       56.86
      2382   41.0730  2.195799     3235.00     3252.25       56.88
      2383   41.0880  2.195032     3298.00     3233.71       57.43
      2384   41.1030  2.194265     3243.00     3218.40       56.95
      2385   41.1180  2.193500     3193.00     3206.05       56.51
      2386   41.1330  2.192734     3211.00     3196.44       56.67
      2387   41.1480  2.191969     3217.00     3189.40       56.72
      2388   41.1630  2.191206     3194.00     3184.77       56.52
      2389   41.1780  2.190442     3220.00     3182.42       56.74
      2390   41.1930  2.189679     3214.00     3182.18       56.69
      2391   41.2080  2.188916     3199.00     3183.87       56.56
      2392   41.2230  2.188155     3199.00     3187.21       56.56
      2393   41.2380  2.187393     3191.00     3191.82       56.49
      2394   41.2530  2.186633     3218.00     3197.23       56.73
      2395   41.2680  2.185873     3236.00     3202.74       56.89
      2396   41.2830  2.185113     3201.00     3207.70       56.58
      2397   41.2980  2.184354     3191.00     3211.61       56.49
      2398   41.3130  2.183595     3207.00     3214.27       56.63
      2399   41.3280  2.182837     3185.00     3213.69       56.44
      2400   41.3430  2.182080     3158.00     3214.91       56.20
      2401   41.3580  2.181323     3148.00     3216.64       56.11
      2402   41.3730  2.180567     3145.00     3220.06       56.08
      2403   41.3880  2.179812     3158.00     3226.53       56.20
      2404   41.4030  2.179057     3210.00     3237.67       56.66
      2405   41.4180  2.178302     3247.00     3255.50       56.98
      2406   41.4330  2.177548     3293.00     3282.32       57.38
      2407   41.4480  2.176795     3317.00     3320.41       57.59
      2408   41.4630  2.176042     3301.00     3370.99       57.45
      2409   41.4780  2.175290     3341.00     3432.88       57.80
      2410   41.4930  2.174538     3437.00     3501.18       58.63
      2411   41.5080  2.173787     3488.00     3567.52       59.06
      2412   41.5230  2.173036     3512.00     3615.63       59.26
      2413   41.5380  2.172286     3552.00     3632.23       59.60
      2414   41.5530  2.171536     3574.00     3608.83       59.78
      2415   41.5680  2.170787     3532.00     3553.78       59.43
      2416   41.5830  2.170039     3486.00     3486.67       59.04
      2417   41.5980  2.169291     3491.00     3425.18       59.08
      2418   41.6130  2.168544     3519.00     3380.69       59.32
      2419   41.6280  2.167797     3522.00     3361.37       59.35
      2420   41.6430  2.167051     3531.00     3378.07       59.42
      2421   41.6580  2.166306     3606.00     3452.27       60.05
      2422   41.6730  2.165560     3761.00     3623.74       61.33
      2423   41.6880  2.164816     4104.00     3956.67       64.06
      2424   41.7030  2.164072     4696.00     4537.53       68.53
      2425   41.7180  2.163328     5603.00     5452.54       74.85
      2426   41.7330  2.162585     6795.00     6737.42       82.43
      2427   41.7480  2.161843     8142.00     8277.73       90.23
      2428   41.7630  2.161101     9411.00     9774.09       97.01
      2429   41.7780  2.160360    10296.00    10766.70      101.47
      2430   41.7930  2.159619    10506.00    10843.20      102.50
      2431   41.8080  2.158879     9853.00     9977.01       99.26
      2432   41.8230  2.158139     8674.00     8676.10       93.13
      2433   41.8380  2.157400     7709.00     7622.69       87.80
      2434   41.8530  2.156662     7586.00     7275.08       87.10
      2435   41.8680  2.155924     8360.00     7744.67       91.43
      2436   41.8830  2.155186     9590.00     8822.01       97.93
      2437   41.8980  2.154450    10774.00    10057.30      103.80
      2438   41.9130  2.153713    11538.00    10915.00      107.42
      2439   41.9280  2.152977    11500.00    10897.90      107.24
      2440   41.9430  2.152242    10366.00     9881.00      101.81
      2441   41.9580  2.151507     8484.00     8239.56       92.11
      2442   41.9730  2.150773     6615.00     6542.66       81.33
      2443   41.9880  2.150039     5189.00     5168.24       72.03
      2444   42.0030  2.149306     4287.00     4239.36       65.48
      2445   42.0180  2.148574     3782.00     3698.67       61.50
      2446   42.0330  2.147842     3481.00     3417.94       59.00
      2447   42.0480  2.147110     3324.00     3279.84       57.65
      2448   42.0630  2.146379     3238.00     3209.34       56.90
      2449   42.0780  2.145649     3181.00     3168.60       56.40
      2450   42.0930  2.144919     3126.00     3141.55       55.91
      2451   42.1080  2.144189     3056.00     3121.90       55.28
      2452   42.1230  2.143461     3062.00     3107.34       55.34
      2453   42.1380  2.142732     3039.00     3095.83       55.13
      2454   42.1530  2.142004     2961.00     3086.75       54.42
      2455   42.1680  2.141277     2941.00     3079.40       54.23
      2456   42.1830  2.140550     2921.00     3073.26       54.05
      2457   42.1980  2.139824     2886.00     3067.94       53.72
      2458   42.2130  2.139098     2907.00     3063.24       53.92
      2459   42.2280  2.138373     2946.00     3059.05       54.28
      2460   42.2430  2.137649     2902.00     3055.37       53.87
      2461   42.2580  2.136925     2861.00     3052.32       53.49
      2462   42.2730  2.136201     2834.00     3050.05       53.24
      2463   42.2880  2.135478     2833.00     3048.76       53.23
      2464   42.3030  2.134755     2852.00     3048.64       53.40
      2465   42.3180  2.134033     2882.00     3049.84       53.68
      2466   42.3330  2.133312     2913.00     3056.68       53.97
      2467   42.3480  2.132591     2938.00     3060.59       54.20
      2468   42.3630  2.131871     2967.00     3065.44       54.47
      2469   42.3780  2.131151     2946.00     3070.77       54.28
      2470   42.3930  2.130431     2919.00     3076.07       54.03
      2471   42.4080  2.129713     2931.00     3081.05       54.14
      2472   42.4230  2.128994     2946.00     3085.96       54.28
      2473   42.4380  2.128276     2897.00     3091.53       53.82
      2474   42.4530  2.127559     2873.00     3098.19       53.60
      2475   42.4680  2.126842     2906.00     3105.94       53.91
      2476   42.4830  2.126126     2955.00     3114.55       54.36
      2477   42.4980  2.125410     3008.00     3123.83       54.85
      2478   42.5130  2.124695     3018.00     3133.76       54.94
      2479   42.5280  2.123981     3033.00     3145.22       55.07
      2480   42.5430  2.123266     3037.00     3159.78       55.11
      2481   42.5580  2.122553     3040.00     3180.54       55.14
      2482   42.5730  2.121840     3054.00     3211.92       55.26
      2483   42.5880  2.121127     3106.00     3259.95       55.73
      2484   42.6030  2.120415     3167.00     3332.09       56.28
      2485   42.6180  2.119703     3264.00     3436.54       57.13
      2486   42.6330  2.118992     3442.00     3581.73       58.67
      2487   42.6480  2.118282     3662.00     3776.98       60.51
      2488   42.6630  2.117572     3913.00     4035.37       62.55
      2489   42.6780  2.116862     4244.00     4379.40       65.15
      2490   42.6930  2.116153     4801.00     4849.82       69.29
      2491   42.7080  2.115444     5545.00     5515.27       74.46
      2492   42.7230  2.114736     6488.00     6454.99       80.55
      2493   42.7380  2.114029     7770.00     7707.72       88.15
      2494   42.7530  2.113322     9335.00     9210.29       96.62
      2495   42.7680  2.112615    10891.00    10759.50      104.36
      2496   42.7830  2.111909    12019.00    12027.30      109.63
      2497   42.7980  2.111204    12512.00    12614.20      111.86
      2498   42.8130  2.110499    12188.00    12183.70      110.40
      2499   42.8280  2.109795    10821.00    10752.80      104.02
      2500   42.8430  2.109091     8662.00     8814.17       93.07
      2501   42.8580  2.108387     6580.00     6941.89       81.12
      2502   42.8730  2.107684     5148.00     5484.13       71.75
      2503   42.8880  2.106982     4360.00     4528.90       66.03
      2504   42.9030  2.106280     3948.00     3996.76       62.83
      2505   42.9180  2.105578     3759.00     3752.46       61.31
      2506   42.9330  2.104878     3765.00     3688.45       61.36
      2507   42.9480  2.104177     3814.00     3753.85       61.76
      2508   42.9630  2.103477     4045.00     3951.57       63.60
      2509   42.9780  2.102778     4509.00     4321.50       67.15
      2510   42.9930  2.102079     5136.00     4916.64       71.67
      2511   43.0080  2.101381     5940.00     5765.26       77.07
      2512   43.0230  2.100683     6970.00     6840.65       83.49
      2513   43.0380  2.099985     8033.00     8001.50       89.63
      2514   43.0530  2.099288     8792.00     8997.45       93.77
      2515   43.0680  2.098592     9254.00     9507.15       96.20
      2516   43.0830  2.097896     9161.00     9276.87       95.71
      2517   43.0980  2.097201     8221.00     8344.62       90.67
      2518   43.1130  2.096506     6881.00     7062.62       82.95
      2519   43.1280  2.095811     5568.00     5809.09       74.62
      2520   43.1430  2.095117     4637.00     4803.73       68.10
      2521   43.1580  2.094424     4003.00     4109.51       63.27
      2522   43.1730  2.093731     3610.00     3686.92       60.08
      2523   43.1880  2.093038     3330.00     3456.14       57.71
      2524   43.2030  2.092346     3290.00     3341.35       57.36
      2525   43.2180  2.091655     3276.00     3289.87       57.24
      2526   43.2330  2.090964     3195.00     3271.54       56.52
      2527   43.2480  2.090274     3143.00     3270.72       56.06
      2528   43.2630  2.089584     3158.00     3279.35       56.20
      2529   43.2780  2.088894     3160.00     3293.69       56.21
      2530   43.2930  2.088205     3180.00     3314.03       56.39
      2531   43.3080  2.087517     3154.00     3343.10       56.16
      2532   43.3230  2.086828     3119.00     3380.94       55.85
      2533   43.3380  2.086141     3150.00     3421.70       56.12
      2534   43.3530  2.085454     3172.00     3454.02       56.32
      2535   43.3680  2.084767     3197.00     3464.91       56.54
      2536   43.3830  2.084081     3241.00     3448.97       56.93
      2537   43.3980  2.083396     3263.00     3416.92       57.12
      2538   43.4130  2.082711     3250.00     3390.23       57.01
      2539   43.4280  2.082026     3282.00     3390.67       57.29
      2540   43.4430  2.081342     3383.00     3439.36       58.16
      2541   43.4580  2.080658     3505.00     3560.67       59.20
      2542   43.4730  2.079975     3734.00     3785.21       61.11
      2543   43.4880  2.079293     4167.00     4148.13       64.55
      2544   43.5030  2.078610     4734.00     4678.95       68.80
      2545   43.5180  2.077929     5440.00     5382.29       73.76
      2546   43.5330  2.077247     6324.00     6213.20       79.52
      2547   43.5480  2.076566     7087.00     7063.10       84.18
      2548   43.5630  2.075886     7688.00     7757.34       87.68
      2549   43.5780  2.075207     7995.00     8082.88       89.41
      2550   43.5930  2.074527     7888.00     7882.89       88.81
      2551   43.6080  2.073848     7196.00     7201.28       84.83
      2552   43.6230  2.073170     6184.00     6277.41       78.64
      2553   43.6380  2.072492     5196.00     5358.09       72.08
      2554   43.6530  2.071815     4353.00     4587.64       65.98
      2555   43.6680  2.071138     3813.00     4016.38       61.75
      2556   43.6830  2.070462     3450.00     3630.70       58.74
      2557   43.6980  2.069786     3259.00     3388.93       57.09
      2558   43.7130  2.069110     3201.00     3245.60       56.58
      2559   43.7280  2.068435     3143.00     3163.52       56.06
      2560   43.7430  2.067760     3073.00     3118.68       55.43
      2561   43.7580  2.067087     3008.00     3097.64       54.85
      2562   43.7730  2.066413     2978.00     3092.62       54.57
      2563   43.7880  2.065740     2977.00     3097.16       54.56
      2564   43.8030  2.065067     2987.00     3103.86       54.65
      2565   43.8180  2.064395     2973.00     3105.12       54.53
      2566   43.8330  2.063724     2977.00     3096.77       54.56
      2567   43.8480  2.063052     2971.00     3082.73       54.51
      2568   43.8630  2.062382     3028.00     3076.04       55.03
      2569   43.8780  2.061711     3017.00     3091.30       54.93
      2570   43.8930  2.061041     3145.00     3141.72       56.08
      2571   43.9080  2.060372     3325.00     3231.23       57.66
      2572   43.9230  2.059703     3474.00     3367.43       58.94
      2573   43.9380  2.059035     3633.00     3532.56       60.27
      2574   43.9530  2.058367     3817.00     3697.73       61.78
      2575   43.9680  2.057700     4009.00     3823.32       63.32
      2576   43.9830  2.057033     4056.00     3874.23       63.69
      2577   43.9980  2.056366     4053.00     3844.80       63.66
      2578   44.0130  2.055700     4011.00     3760.59       63.33
      2579   44.0280  2.055034     3825.00     3645.46       61.85
      2580   44.0430  2.054369     3702.00     3512.89       60.84
      2581   44.0580  2.053705     3543.00     3370.88       59.52
      2582   44.0730  2.053041     3310.00     3235.30       57.53
      2583   44.0880  2.052377     3185.00     3119.70       56.44
      2584   44.1030  2.051714     3137.00     3029.48       56.01
      2585   44.5830  2.030732     3224.00     2992.07       56.78
      2586   44.5980  2.030084     3350.00     3078.37       57.88
      2587   44.6130  2.029436     3556.00     3246.41       59.63
      2588   44.6280  2.028789     3913.00     3554.92       62.55
      2589   44.6430  2.028142     4492.00     4074.96       67.02
      2590   44.6580  2.027496     5221.00     4862.48       72.26
      2591   44.6730  2.026850     6260.00     5907.34       79.12
      2592   44.6880  2.026204     7299.00     7079.79       85.43
      2593   44.7030  2.025559     8237.00     8119.92       90.76
      2594   44.7180  2.024915     8633.00     8684.34       92.91
      2595   44.7330  2.024270     8529.00     8535.36       92.35
      2596   44.7480  2.023627     7828.00     7705.83       88.48
      2597   44.7630  2.022983     6622.00     6495.53       81.38
      2598   44.7780  2.022340     5309.00     5273.37       72.86
      2599   44.7930  2.021698     4437.00     4294.93       66.61
      2600   44.8080  2.021056     3882.00     3639.29       62.31
      2601   44.8230  2.020415     3546.00     3264.33       59.55
      2602   44.8380  2.019773     3309.00     3070.60       57.52
      2603   44.8530  2.019133     3166.00     2977.88       56.27
      2604   44.8680  2.018493     3152.00     2928.48       56.14
      2605   44.8830  2.017853     3170.00     2903.55       56.30
      2606   44.8980  2.017214     3090.00     2887.80       55.59
      2607   44.9130  2.016575     3044.00     2877.49       55.17
      2608   44.9280  2.015936     2989.00     2872.01       54.67
      2609   44.9430  2.015298     2975.00     2872.27       54.54
      2610   44.9580  2.014661     2930.00     2880.12       54.13
      2611   44.9730  2.014024     2848.00     2897.97       53.37
      2612   44.9880  2.013387     2854.00     2927.87       53.42
      2613   45.0030  2.012751     2911.00     2969.81       53.95
      2614   45.0180  2.012115     2923.00     3019.91       54.06
      2615   45.0330  2.011480     2983.00     3069.38       54.62
      2616   45.0480  2.010844     3021.00     3105.29       54.96
      2617   45.0630  2.010210     3060.00     3114.19       55.32
      2618   45.0780  2.009576     3010.00     3090.09       54.86
      2619   45.0930  2.008943     2923.00     3042.77       54.06
      2620   45.1080  2.008309     2914.00     2988.87       53.98
      2621   45.1230  2.007676     2925.00     2941.85       54.08
      2622   45.1380  2.007044     2878.00     2907.94       53.65
      2623   45.1530  2.006412     2861.00     2887.93       53.49
      2624   45.1680  2.005781     2822.00     2879.50       53.12
      2625   45.1830  2.005150     2824.00     2879.65       53.14
      2626   45.1980  2.004519     2842.00     2886.00       53.31
      2627   45.2130  2.003889     2839.00     2897.37       53.28
      2628   45.2280  2.003259     2880.00     2913.80       53.67
      2629   45.2430  2.002630     2929.00     2936.41       54.12
      2630   45.2580  2.002001     2950.00     2967.82       54.31
      2631   45.2730  2.001373     2936.00     3013.01       54.18
      2632   45.2880  2.000745     3025.00     3081.12       55.00
      2633   45.3030  2.000117     3251.00     3187.76       57.02
      2634   45.3180  1.999490     3460.00     3357.40       58.82
      2635   45.3330  1.998863     3782.00     3623.30       61.50
      2636   45.3480  1.998237     4162.00     4024.56       64.51
      2637   45.3630  1.997611     4797.00     4590.35       69.26
      2638   45.3780  1.996986     5625.00     5319.41       75.00
      2639   45.3930  1.996360     6362.00     6156.28       79.76
      2640   45.4080  1.995736     7097.00     6975.17       84.24
      2641   45.4230  1.995112     7540.00     7584.66       86.83
      2642   45.4380  1.994488     7773.00     7774.88       88.16
      2643   45.4530  1.993864     7489.00     7429.72       86.54
      2644   45.4680  1.993242     6733.00     6684.74       82.05
      2645   45.4830  1.992619     5832.00     5806.31       76.37
      2646   45.4980  1.991997     4987.00     4998.75       70.62
      2647   45.5130  1.991375     4385.00     4351.82       66.22
      2648   45.5280  1.990754     3908.00     3880.30       62.51
      2649   45.5430  1.990133     3597.00     3555.39       59.97
      2650   45.5580  1.989513     3369.00     3343.35       58.04
      2651   45.5730  1.988893     3227.00     3210.29       56.81
      2652   45.5880  1.988273     3106.00     3129.02       55.73
      2653   45.6030  1.987654     3054.00     3080.25       55.26
      2654   45.6180  1.987036     2966.00     3051.14       54.46
      2655   45.6330  1.986417     2955.00     3033.99       54.36
      2656   45.6480  1.985800     2900.00     3024.44       53.85
      2657   45.6630  1.985182     2877.00     3020.14       53.64
      2658   45.6780  1.984565     2877.00     3020.95       53.64
      2659   45.6930  1.983949     2854.00     3027.35       53.42
      2660   45.7080  1.983332     2881.00     3035.78       53.67
      2661   45.7230  1.982717     2901.00     3049.49       53.86
      2662   45.7380  1.982101     2851.00     3070.14       53.39
      2663   45.7530  1.981486     2925.00     3100.85       54.08
      2664   45.7680  1.980872     2963.00     3147.87       54.43
      2665   45.7830  1.980258     3084.00     3224.05       55.53
      2666   45.7980  1.979644     3291.00     3354.12       57.37
      2667   45.8130  1.979031     3517.00     3587.06       59.30
      2668   45.8280  1.978418     4066.00     4000.61       63.77
      2669   45.8430  1.977805     4900.00     4700.08       70.00
      2670   45.8580  1.977193     6081.00     5799.28       77.98
      2671   45.8730  1.976582     7666.00     7363.29       87.56
      2672   45.8880  1.975970     9715.00     9335.07       98.56
      2673   45.9030  1.975360    11760.00    11477.90      108.44
      2674   45.9180  1.974749    13732.00    13384.00      117.18
      2675   45.9330  1.974139    15161.00    14588.60      123.13
      2676   45.9480  1.973530    15281.00    14820.20      123.62
      2677   45.9630  1.972921    14327.00    14198.50      119.69
      2678   45.9780  1.972312    12885.00    13044.80      113.51
      2679   45.9930  1.971703    11470.00    11609.30      107.10
      2680   46.0080  1.971095    10205.00    10067.70      101.02
      2681   46.0230  1.970488     8781.00     8594.77       93.71
      2682   46.0380  1.969881     7428.00     7315.31       86.19
      2683   46.0530  1.969274     6260.00     6254.34       79.12
      2684   46.0680  1.968668     5390.00     5387.89       73.42
      2685   46.0830  1.968062     4771.00     4697.77       69.07
      2686   46.0980  1.967456     4182.00     4173.23       64.67
      2687   46.1130  1.966851     3671.00     3793.20       60.59
      2688   46.1280  1.966247     3498.00     3528.19       59.14
      2689   46.1430  1.965642     3304.00     3347.88       57.48
      2690   46.1580  1.965039     3170.00     3226.80       56.30
      2691   46.1730  1.964435     3050.00     3144.59       55.23
      2692   46.1880  1.963832     2990.00     3087.03       54.68
      2693   46.2030  1.963229     3016.00     3044.77       54.92
      2694   46.2180  1.962627     2997.00     3012.33       54.74
      2695   46.2330  1.962025     2968.00     2986.75       54.48
      2696   46.2480  1.961424     2888.00     2966.58       53.74
      2697   46.2630  1.960823     2756.00     2950.97       52.50
      2698   46.2780  1.960222     2786.00     2939.96       52.78
      2699   46.2930  1.959622     2775.00     2933.28       52.68
      2700   46.3080  1.959022     2672.00     2930.98       51.69
      2701   46.3230  1.958423     2667.00     2933.44       51.64
      2702   46.3380  1.957824     2756.00     2941.17       52.50
      2703   46.3530  1.957225     2732.00     2955.44       52.27
      2704   46.3680  1.956627     2730.00     2978.79       52.25
      2705   46.3830  1.956029     2821.00     3017.06       53.11
      2706   46.3980  1.955432     2946.00     3083.18       54.28
      2707   46.4130  1.954834     3107.00     3203.90       55.74
      2708   46.4280  1.954238     3392.00     3429.37       58.24
      2709   46.4430  1.953641     3932.00     3843.24       62.71
      2710   46.4580  1.953046     4639.00     4555.34       68.11
      2711   46.4730  1.952450     5951.00     5683.22       77.14
      2712   46.4880  1.951855     7748.00     7280.24       88.02
      2713   46.5030  1.951261     9828.00     9245.97       99.14
      2714   46.5180  1.950666    11624.00    11261.20      107.82
      2715   46.5330  1.950072    13060.00    12808.60      114.28
      2716   46.5480  1.949479    13726.00    13326.00      117.16
      2717   46.5630  1.948886    13160.00    12527.90      114.72
      2718   46.5780  1.948293    11135.00    10710.10      105.52
      2719   46.5930  1.947701     8547.00     8543.54       92.45
      2720   46.6080  1.947109     6418.00     6600.27       80.11
      2721   46.6230  1.946517     5067.00     5168.92       71.18
      2722   46.6380  1.945926     4344.00     4286.96       65.91
      2723   46.6530  1.945336     3958.00     3852.34       62.91
      2724   46.6680  1.944745     3834.00     3734.09       61.92
      2725   46.6830  1.944155     4017.00     3845.65       63.38
      2726   46.6980  1.943566     4391.00     4163.28       66.26
      2727   46.7130  1.942976     4985.00     4711.74       70.60
      2728   46.7280  1.942388     5890.00     5554.78       76.75
      2729   46.7430  1.941799     7216.00     6727.86       84.95
      2730   46.7580  1.941211     8657.00     8204.84       93.04
      2731   46.7730  1.940624    10185.00     9842.42      100.92
      2732   46.7880  1.940037    11588.00    11336.60      107.65
      2733   46.8030  1.939450    12557.00    12286.00      112.06
      2734   46.8180  1.938863    12721.00    12341.20      112.79
      2735   46.8330  1.938277    11789.00    11421.10      108.58
      2736   46.8480  1.937692     9773.00     9809.83       98.86
      2737   46.8630  1.937106     7744.00     7984.73       88.00
      2738   46.8780  1.936522     6042.00     6344.29       77.73
      2739   46.8930  1.935937     4860.00     5082.87       69.71
      2740   46.9080  1.935353     4099.00     4219.78       64.02
      2741   46.9230  1.934769     3724.00     3680.03       61.02
      2742   46.9380  1.934186     3429.00     3367.47       58.56
      2743   46.9530  1.933603     3266.00     3203.99       57.15
      2744   46.9680  1.933021     3193.00     3140.98       56.51
      2745   46.9830  1.932438     3252.00     3153.52       57.03
      2746   46.9980  1.931856     3335.00     3227.29       57.75
      2747   47.0130  1.931275     3434.00     3344.07       58.60
      2748   47.0280  1.930694     3550.00     3469.01       59.58
      2749   47.0430  1.930113     3563.00     3556.41       59.69
      2750   47.0580  1.929533     3558.00     3560.94       59.65
      2751   47.0730  1.928953     3427.00     3462.36       58.54
      2752   47.0880  1.928374     3267.00     3297.96       57.16
      2753   47.1030  1.927794     3030.00     3118.41       55.05
      2754   47.1180  1.927216     2883.00     2966.67       53.69
      2755   47.1330  1.926637     2810.00     2861.93       53.01
      2756   47.1480  1.926059     2701.00     2803.73       51.97
      2757   47.1630  1.925482     2657.00     2781.84       51.55
      2758   47.1780  1.924905     2655.00     2784.16       51.53
      2759   47.1930  1.924328     2695.00     2802.62       51.91
      2760   47.2080  1.923751     2766.00     2828.61       52.59
      2761   47.2230  1.923175     2751.00     2853.90       52.45
      2762   47.2380  1.922599     2769.00     2869.56       52.62
      2763   47.2530  1.922024     2806.00     2868.31       52.97
      2764   47.2680  1.921449     2791.00     2849.49       52.83
      2765   47.2830  1.920874     2710.00     2820.61       52.06
      2766   47.2980  1.920300     2665.00     2791.05       51.62
      2767   47.3130  1.919726     2660.00     2762.83       51.58
      2768   47.3280  1.919153     2690.00     2745.94       51.87
      2769   47.3430  1.918580     2655.00     2735.62       51.53
      2770   47.3580  1.918007     2608.00     2730.38       51.07
      2771   47.3730  1.917435     2611.00     2728.66       51.10
      2772   47.3880  1.916863     2667.00     2732.41       51.64
      2773   47.4030  1.916292     2717.00     2742.55       52.12
      2774   47.4180  1.915720     2752.00     2763.86       52.46
      2775   47.4330  1.915150     2811.00     2805.86       53.02
      2776   47.4480  1.914579     2908.00     2886.26       53.93
      2777   47.4630  1.914009     3035.00     3032.90       55.09
      2778   47.4780  1.913439     3318.00     3281.67       57.60
      2779   47.4930  1.912870     3768.00     3664.33       61.38
      2780   47.5080  1.912301     4305.00     4185.92       65.61
      2781   47.5230  1.911732     4840.00     4797.29       69.57
      2782   47.5380  1.911164     5348.00     5382.41       73.13
      2783   47.5530  1.910596     5557.00     5775.12       74.55
      2784   47.5680  1.910029     5645.00     5819.33       75.13
      2785   47.5830  1.909461     5323.00     5475.17       72.96
      2786   47.5980  1.908895     4656.00     4876.21       68.23
      2787   47.6130  1.908328     3971.00     4224.69       63.02
      2788   47.6280  1.907762     3513.00     3668.60       59.27
      2789   47.6430  1.907197     3172.00     3270.96       56.32
      2790   47.6580  1.906631     2918.00     3028.33       54.02
      2791   47.6730  1.906067     2828.00     2903.77       53.18
      2792   47.6880  1.905502     2824.00     2859.53       53.14
      2793   47.7030  1.904938     2896.00     2871.68       53.81
      2794   47.7180  1.904374     3024.00     2959.39       54.99
      2795   47.7330  1.903810     3378.00     3162.63       58.12
      2796   47.7480  1.903247     3886.00     3563.19       62.34
      2797   47.7630  1.902685     4589.00     4268.30       67.74
      2798   47.7780  1.902122     5765.00     5370.03       75.93
      2799   47.7930  1.901561     7113.00     6855.86       84.34
      2800   47.8080  1.900999     8559.00     8533.68       92.51
      2801   47.8230  1.900438     9674.00    10012.50       98.36
      2802   47.8380  1.899877    10445.00    10798.80      102.20
      2803   47.8530  1.899316    10328.00    10543.80      101.63
      2804   47.8680  1.898756     9207.00     9330.15       95.95
      2805   47.8830  1.898196     7535.00     7657.57       86.80
      2806   47.8980  1.897637     5973.00     6067.17       77.29
      2807   47.9130  1.897078     4998.00     4880.76       70.70
      2808   47.9280  1.896519     4396.00     4154.26       66.30
      2809   47.9430  1.895961     4061.00     3778.39       63.73
      2810   47.9580  1.895403     3804.00     3588.78       61.68
      2811   47.9730  1.894845     3637.00     3451.31       60.31
      2812   47.9880  1.894288     3503.00     3312.58       59.19
      2813   48.0030  1.893731     3313.00     3168.06       57.56
      2814   48.0180  1.893174     3125.00     3034.07       55.90
      2815   48.0330  1.892618     2986.00     2923.35       54.64
      2816   48.0480  1.892062     2888.00     2840.82       53.74
      2817   48.0630  1.891507     2805.00     2785.81       52.96
      2818   48.0780  1.890952     2774.00     2755.05       52.67
      2819   48.0930  1.890397     2802.00     2746.48       52.93
      2820   48.1080  1.889843     2811.00     2761.70       53.02
      2821   48.1230  1.889289     2803.00     2807.19       52.94
      2822   48.1380  1.888735     2941.00     2893.56       54.23
      2823   48.1530  1.888181     3141.00     3031.60       56.04
      2824   48.1680  1.887629     3414.00     3222.24       58.43
      2825   48.1830  1.887076     3687.00     3457.94       60.72
      2826   48.1980  1.886524     3935.00     3700.63       62.73
      2827   48.2130  1.885972     4187.00     3893.44       64.71
      2828   48.2280  1.885420     4315.00     3971.70       65.69
      2829   48.2430  1.884869     4215.00     3895.60       64.92
      2830   48.2580  1.884318     3972.00     3691.66       63.02
      2831   48.2730  1.883768     3557.00     3425.97       59.64
      2832   48.2880  1.883218     3203.00     3169.88       56.60
      2833   48.3030  1.882668     2933.00     2962.04       54.16
      2834   48.3180  1.882118     2813.00     2814.00       53.04
      2835   48.3330  1.881569     2744.00     2719.12       52.38
      2836   48.3480  1.881021     2656.00     2662.92       51.54
      2837   48.3630  1.880472     2584.00     2630.91       50.83
      2838   48.3780  1.879924     2605.00     2612.36       51.04
      2839   48.3930  1.879377     2629.00     2600.85       51.27
      2840   48.4080  1.878829     2607.00     2592.99       51.06
      2841   48.4230  1.878282     2607.00     2587.21       51.06
      2842   48.4380  1.877736     2577.00     2582.80       50.76
      2843   48.4530  1.877189     2547.00     2582.13       50.47
      2844   48.4680  1.876644     2571.00     2579.60       50.71
      2845   48.4830  1.876098     2529.00     2577.65       50.29
      2846   48.4980  1.875553     2509.00     2576.44       50.09
      2847   48.5130  1.875008     2516.00     2575.74       50.16
      2848   48.5280  1.874463     2495.00     2575.55       49.95
      2849   48.5430  1.873919     2503.00     2575.82       50.03
      2850   48.5580  1.873376     2484.00     2576.56       49.84
      2851   48.5730  1.872832     2516.00     2577.76       50.16
      2852   48.5880  1.872289     2534.00     2579.42       50.34
      2853   48.6030  1.871746     2542.00     2581.57       50.42
      2854   48.6180  1.871204     2542.00     2584.29       50.42
      2855   48.6330  1.870661     2525.00     2587.48       50.25
      2856   48.6480  1.870120     2471.00     2591.27       49.71
      2857   48.6630  1.869578     2477.00     2597.36       49.77
      2858   48.6780  1.869037     2493.00     2602.53       49.93
      2859   48.6930  1.868497     2476.00     2608.54       49.76
      2860   48.7080  1.867956     2522.00     2615.47       50.22
      2861   48.7230  1.867416     2526.00     2623.15       50.26
      2862   48.7380  1.866877     2543.00     2632.51       50.43
      2863   48.7530  1.866337     2552.00     2643.36       50.52
      2864   48.7680  1.865798     2560.00     2656.01       50.60
      2865   48.7830  1.865260     2565.00     2670.80       50.65
      2866   48.7980  1.864721     2584.00     2688.19       50.83
      2867   48.8130  1.864183     2572.00     2708.92       50.71
      2868   48.8280  1.863646     2553.00     2733.99       50.53
      2869   48.8430  1.863109     2585.00     2765.16       50.84
      2870   48.8580  1.862571     2632.00     2805.58       51.30
      2871   48.8730  1.862035     2676.00     2861.48       51.73
      2872   48.8880  1.861499     2782.00     2944.38       52.74
      2873   48.9030  1.860963     2917.00     3075.41       54.01
      2874   48.9180  1.860427     3182.00     3289.44       56.41
      2875   48.9330  1.859892     3641.00     3638.78       60.34
      2876   48.9480  1.859357     4302.00     4188.99       65.59
      2877   48.9630  1.858823     5238.00     5016.16       72.37
      2878   48.9780  1.858289     6505.00     6164.18       80.65
      2879   48.9930  1.857755     8035.00     7614.24       89.64
      2880   49.0080  1.857221     9742.00     9237.61       98.70
      2881   49.0230  1.856688    11227.00    10783.50      105.96
      2882   49.0380  1.856155    12428.00    11937.50      111.48
      2883   49.0530  1.855623    13032.00    12448.80      114.16
      2884   49.0680  1.855090    13047.00    12218.80      114.22
      2885   49.0830  1.854559    12090.00    11374.60      109.96
      2886   49.0980  1.854027    10524.00    10188.80      102.59
      2887   49.1130  1.853496     9108.00     8877.95       95.44
      2888   49.1280  1.852965     7810.00     7568.32       88.37
      2889   49.1430  1.852434     6608.00     6366.44       81.29
      2890   49.1580  1.851904     5467.00     5358.52       73.94
      2891   49.1730  1.851375     4562.00     4573.41       67.54
      2892   49.1880  1.850845     3932.00     3995.96       62.71
      2893   49.2030  1.850316     3548.00     3592.91       59.57
      2894   49.2180  1.849787     3327.00     3325.95       57.68
      2895   49.2330  1.849259     3143.00     3157.63       56.06
      2896   49.2480  1.848730     2976.00     3055.87       54.55
      2897   49.2630  1.848203     2939.00     2996.65       54.21
      2898   49.2780  1.847675     2845.00     2964.62       53.34
      2899   49.2930  1.847148     2815.00     2951.96       53.06
      2900   49.3080  1.846621     2833.00     2956.81       53.23
      2901   49.3230  1.846095     2876.00     2985.61       53.63
      2902   49.3380  1.845569     2982.00     3051.85       54.61
      2903   49.3530  1.845043     3076.00     3181.52       55.46
      2904   49.3680  1.844517     3323.00     3414.34       57.65
      2905   49.3830  1.843992     3741.00     3799.88       61.16
      2906   49.3980  1.843467     4343.00     4382.64       65.90
      2907   49.4130  1.842943     5221.00     5173.16       72.26
      2908   49.4280  1.842419     6160.00     6115.34       78.49
      2909   49.4430  1.841895     6955.00     7063.02       83.40
      2910   49.4580  1.841371     7513.00     7792.03       86.68
      2911   49.4730  1.840848     7750.00     8057.44       88.03
      2912   49.4880  1.840325     7549.00     7731.42       86.89
      2913   49.5030  1.839803     6796.00     6928.99       82.44
      2914   49.5180  1.839280     5717.00     5930.63       75.61
      2915   49.5330  1.838759     4790.00     4985.63       69.21
      2916   49.5480  1.838237     4086.00     4231.39       63.92
      2917   49.5630  1.837716     3567.00     3705.27       59.72
      2918   49.5780  1.837195     3278.00     3379.97       57.25
      2919   49.5930  1.836674     3152.00     3201.03       56.14
      2920   49.6080  1.836154     3122.00     3115.90       55.87
      2921   49.6230  1.835634     3097.00     3088.42       55.65
      2922   49.6380  1.835114     3119.00     3101.47       55.85
      2923   49.6530  1.834595     3216.00     3155.47       56.71
      2924   49.6680  1.834076     3319.00     3267.33       57.61
      2925   49.6830  1.833558     3555.00     3472.44       59.62
      2926   49.6980  1.833040     3977.00     3828.04       63.06
      2927   49.7130  1.832521     4595.00     4413.35       67.79
      2928   49.7280  1.832004     5573.00     5318.69       74.65
      2929   49.7430  1.831487     6979.00     6616.02       83.54
      2930   49.7580  1.830970     8613.00     8281.27       92.81
      2931   49.7730  1.830453    10257.00    10147.40      101.28
      2932   49.7880  1.829937    11628.00    11852.00      107.83
      2933   49.8030  1.829421    12630.00    12914.10      112.38
      2934   49.8180  1.828905    12959.00    12937.20      113.84
      2935   49.8330  1.828390    12125.00    11850.80      110.11
      2936   49.8480  1.827875    10240.00    10003.90      101.19
      2937   49.8630  1.827360     8111.00     7952.11       90.06
      2938   49.8780  1.826845     6440.00     6143.47       80.25
      2939   49.8930  1.826331     5314.00     4794.29       72.90
      2940   50.2230  1.815102     2819.00     2665.89       53.09
      2941   50.2380  1.814595     2812.00     2689.63       53.03
      2942   50.2530  1.814089     2832.00     2736.81       53.22
      2943   50.2680  1.813582     2907.00     2814.69       53.92
      2944   50.2830  1.813077     3045.00     2932.65       55.18
      2945   50.2980  1.812571     3260.00     3103.23       57.10
      2946   50.3130  1.812066     3477.00     3326.08       58.97
      2947   50.3280  1.811561     3752.00     3588.10       61.25
      2948   50.3430  1.811056     3997.00     3856.76       63.22
      2949   50.3580  1.810552     4125.00     4079.66       64.23
      2950   50.3730  1.810048     4237.00     4193.91       65.09
      2951   50.3880  1.809544     4239.00     4155.05       65.11
      2952   50.4030  1.809041     4078.00     3973.43       63.86
      2953   50.4180  1.808538     3804.00     3709.61       61.68
      2954   50.4330  1.808035     3455.00     3429.27       58.78
      2955   50.4480  1.807533     3179.00     3176.79       56.38
      2956   50.4630  1.807031     3006.00     2974.33       54.83
      2957   50.4780  1.806529     2867.00     2823.76       53.54
      2958   50.4930  1.806027     2783.00     2723.64       52.75
      2959   50.5080  1.805526     2724.00     2659.33       52.19
      2960   50.5230  1.805025     2672.00     2618.77       51.69
      2961   50.5380  1.804525     2710.00     2592.54       52.06
      2962   50.5530  1.804024     2712.00     2574.44       52.08
      2963   50.5680  1.803525     2617.00     2560.98       51.16
      2964   50.5830  1.803025     2581.00     2550.30       50.80
      2965   50.5980  1.802526     2606.00     2545.86       51.05
      2966   50.6130  1.802027     2607.00     2538.69       51.06
      2967   50.6280  1.801528     2567.00     2532.80       50.67
      2968   50.6430  1.801029     2590.00     2528.12       50.89
      2969   50.6580  1.800531     2630.00     2524.49       51.28
      2970   50.6730  1.800033     2574.00     2521.90       50.73
      2971   50.6880  1.799536     2504.00     2520.31       50.04
      2972   50.7030  1.799039     2503.00     2519.72       50.03
      2973   50.7180  1.798542     2495.00     2520.14       49.95
      2974   50.7330  1.798045     2484.00     2518.46       49.84
      2975   50.7480  1.797549     2523.00     2521.04       50.23
      2976   50.7630  1.797053     2609.00     2524.74       51.08
      2977   50.7780  1.796557     2648.00     2529.66       51.46
      2978   50.7930  1.796062     2577.00     2535.89       50.76
      2979   50.8080  1.795567     2523.00     2543.69       50.23
      2980   50.8230  1.795072     2552.00     2553.24       50.52
      2981   50.8380  1.794578     2572.00     2566.33       50.71
      2982   50.8530  1.794084     2558.00     2580.30       50.58
      2983   50.8680  1.793590     2572.00     2597.13       50.71
      2984   50.8830  1.793096     2579.00     2617.53       50.78
      2985   50.8980  1.792603     2622.00     2642.58       51.21
      2986   50.9130  1.792110     2614.00     2674.21       51.13
      2987   50.9280  1.791617     2580.00     2715.94       50.79
      2988   50.9430  1.791125     2658.00     2773.19       51.56
      2989   50.9580  1.790633     2747.00     2859.62       52.41
      2990   50.9730  1.790141     2888.00     2992.95       53.74
      2991   50.9880  1.789650     3082.00     3200.72       55.52
      2992   51.0030  1.789159     3362.00     3516.16       57.98
      2993   51.0180  1.788668     3895.00     3977.81       62.41
      2994   51.0330  1.788177     4661.00     4605.27       68.27
      2995   51.0480  1.787687     5466.00     5386.33       73.93
      2996   51.0630  1.787197     6245.00     6255.64       79.03
      2997   51.0780  1.786708     6953.00     7077.80       83.38
      2998   51.0930  1.786219     7456.00     7665.00       86.35
      2999   51.1080  1.785729     7658.00     7825.01       87.51
      3000   51.1230  1.785241     7477.00     7477.91       86.47
      3001   51.1380  1.784752     6805.00     6741.40       82.49
      3002   51.1530  1.784264     5800.00     5843.94       76.16
      3003   51.1680  1.783776     4837.00     4974.77       69.55
      3004   51.1830  1.783289     4086.00     4247.40       63.92
      3005   51.1980  1.782801     3682.00     3696.21       60.68
      3006   51.2130  1.782314     3420.00     3312.79       58.48
      3007   51.2280  1.781828     3200.00     3064.65       56.57
      3008   51.2430  1.781341     3094.00     2913.55       55.62
      3009   51.2580  1.780855     3001.00     2826.11       54.78
      3010   51.2730  1.780370     2884.00     2777.53       53.70
      3011   51.2880  1.779884     2847.00     2750.20       53.36
      3012   51.3030  1.779399     2811.00     2731.54       53.02
      3013   51.3180  1.778914     2731.00     2712.70       52.26
      3014   51.3330  1.778430     2688.00     2689.14       51.85
      3015   51.3480  1.777945     2656.00     2661.59       51.54
      3016   51.3630  1.777461     2608.00     2636.94       51.07
      3017   51.3780  1.776978     2569.00     2613.56       50.69
      3018   51.3930  1.776494     2514.00     2596.25       50.14
      3019   51.4080  1.776011     2509.00     2584.95       50.09
      3020   51.4230  1.775528     2518.00     2578.60       50.18
      3021   51.4380  1.775046     2514.00     2575.91       50.14
      3022   51.4530  1.774563     2512.00     2575.91       50.12
      3023   51.4680  1.774082     2499.00     2578.18       49.99
      3024   51.4830  1.773600     2506.00     2582.54       50.06
      3025   51.4980  1.773118     2526.00     2588.74       50.26
      3026   51.5130  1.772637     2512.00     2596.00       50.12
      3027   51.5280  1.772157     2497.00     2602.88       49.97
      3028   51.5430  1.771676     2497.00     2607.85       49.97
      3029   51.5580  1.771196     2512.00     2610.03       50.12
      3030   51.5730  1.770716     2512.00     2610.12       50.12
      3031   51.5880  1.770236     2479.00     2610.29       49.79
      3032   51.6030  1.769757     2516.00     2612.89       50.16
      3033   51.6180  1.769278     2558.00     2619.72       50.58
      3034   51.6330  1.768799     2579.00     2632.01       50.78
      3035   51.6480  1.768321     2566.00     2650.77       50.66
      3036   51.6630  1.767843     2531.00     2677.42       50.31
      3037   51.6780  1.767365     2546.00     2714.68       50.46
      3038   51.6930  1.766887     2653.00     2767.76       51.51
      3039   51.7080  1.766410     2814.00     2847.93       53.05
      3040   51.7230  1.765933     3005.00     2975.04       54.82
      3041   51.7380  1.765456     3232.00     3185.81       56.85
      3042   51.7530  1.764980     3674.00     3534.88       60.61
      3043   51.7680  1.764503     4367.00     4087.83       66.08
      3044   51.7830  1.764028     5279.00     4902.99       72.66
      3045   51.7980  1.763552     6349.00     5985.34       79.68
      3046   51.8130  1.763077     7464.00     7248.26       86.39
      3047   51.8280  1.762602     8447.00     8488.74       91.91
      3048   51.8430  1.762127     9280.00     9405.43       96.33
      3049   51.8580  1.761653     9632.00     9693.26       98.14
      3050   51.8730  1.761178     9251.00     9213.50       96.18
      3051   51.8880  1.760705     8310.00     8159.88       91.16
      3052   51.9030  1.760231     6936.00     6911.84       83.28
      3053   51.9180  1.759758     5719.00     5803.83       75.62
      3054   51.9330  1.759285     5087.00     5040.11       71.32
      3055   51.9480  1.758812     4903.00     4701.29       70.02
      3056   51.9630  1.758340     5011.00     4764.65       70.79
      3057   51.9780  1.757867     5322.00     5121.49       72.95
      3058   51.9930  1.757396     5675.00     5596.43       75.33
      3059   52.0080  1.756924     5996.00     5980.60       77.43
      3060   52.0230  1.756453     6188.00     6072.76       78.66
      3061   52.0380  1.755982     5986.00     5794.30       77.37
      3062   52.0530  1.755511     5432.00     5243.64       73.70
      3063   52.0680  1.755040     4770.00     4631.31       69.07
      3064   52.0830  1.754570     4290.00     4142.24       65.50
      3065   52.0980  1.754100     4154.00     3914.87       64.45
      3066   52.1130  1.753631     4362.00     4020.74       66.05
      3067   52.1280  1.753162     4828.00     4465.57       69.48
      3068   52.1430  1.752692     5572.00     5174.92       74.65
      3069   52.1580  1.752224     6307.00     5979.69       79.42
      3070   52.1730  1.751755     6864.00     6634.50       82.85
      3071   52.1880  1.751287     7157.00     6889.13       84.60
      3072   52.2030  1.750819     6963.00     6617.77       83.44
      3073   52.2180  1.750351     6226.00     5929.41       78.90
      3074   52.2330  1.749884     5263.00     5091.22       72.55
      3075   52.2480  1.749417     4490.00     4356.51       67.01
      3076   52.2630  1.748950     3999.00     3865.65       63.24
      3077   52.2780  1.748484     3709.00     3630.40       60.90
      3078   52.2930  1.748017     3596.00     3578.09       59.97
      3079   52.3080  1.747551     3610.00     3597.76       60.08
      3080   52.3230  1.747086     3612.00     3588.26       60.10
      3081   52.3380  1.746620     3585.00     3495.52       59.87
      3082   52.3530  1.746155     3484.00     3330.24       59.03
      3083   52.3680  1.745690     3260.00     3140.81       57.10
      3084   52.3830  1.745226     3083.00     2971.37       55.52
      3085   52.3980  1.744761     2969.00     2844.33       54.49
      3086   52.4130  1.744297     2869.00     2761.06       53.56
      3087   52.4280  1.743834     2805.00     2710.44       52.96
      3088   52.4430  1.743370     2745.00     2679.61       52.39
      3089   52.4580  1.742907     2676.00     2660.50       51.73
      3090   52.4730  1.742444     2654.00     2649.10       51.52
      3091   52.4880  1.741981     2602.00     2642.58       51.01
      3092   52.5030  1.741519     2595.00     2634.22       50.94
      3093   52.5180  1.741057     2620.00     2630.89       51.19
      3094   52.5330  1.740595     2568.00     2629.16       50.68
      3095   52.5480  1.740134     2547.00     2633.33       50.47
      3096   52.5630  1.739672     2553.00     2648.66       50.53
      3097   52.5780  1.739211     2554.00     2680.68       50.54
      3098   52.5930  1.738751     2586.00     2735.64       50.85
      3099   52.6080  1.738290     2700.00     2821.47       51.96
      3100   52.6230  1.737830     2853.00     2948.67       53.41
      3101   52.6380  1.737370     3057.00     3131.03       55.29
      3102   52.6530  1.736910     3347.00     3384.83       57.85
      3103   52.6680  1.736451     3644.00     3725.68       60.37
      3104   52.6830  1.735992     4050.00     4162.47       63.64
      3105   52.6980  1.735533     4551.00     4674.16       67.46
      3106   52.7130  1.735075     5008.00     5206.44       70.77
      3107   52.7280  1.734616     5465.00     5659.29       73.93
      3108   52.7430  1.734158     5619.00     5905.39       74.96
      3109   52.7580  1.733701     5555.00     5846.43       74.53
      3110   52.7730  1.733243     5297.00     5490.61       72.78
      3111   52.7880  1.732786     4796.00     4956.57       69.25
      3112   52.8030  1.732329     4157.00     4384.54       64.47
      3113   52.8180  1.731872     3619.00     3870.93       60.16
      3114   52.8330  1.731416     3218.00     3461.30       56.73
      3115   52.8480  1.730960     3008.00     3166.74       54.85
      3116   52.8630  1.730504     2808.00     2969.54       52.99
      3117   52.8780  1.730049     2691.00     2848.23       51.87
      3118   52.8930  1.729593     2625.00     2779.26       51.23
      3119   52.9080  1.729138     2609.00     2744.13       51.08
      3120   52.9230  1.728683     2619.00     2731.06       51.18
      3121   52.9380  1.728229     2657.00     2734.09       51.55
      3122   52.9530  1.727775     2618.00     2751.85       51.17
      3123   52.9680  1.727321     2585.00     2786.09       50.84
      3124   52.9830  1.726867     2554.00     2840.63       50.54
      3125   52.9980  1.726414     2668.00     2920.05       51.65
      3126   53.0130  1.725960     2765.00     3028.05       52.58
      3127   53.0280  1.725508     2852.00     3165.97       53.40
      3128   53.0430  1.725055     3027.00     3332.74       55.02
      3129   53.0580  1.724603     3190.00     3528.06       56.48
      3130   53.0730  1.724151     3466.00     3761.38       58.87
      3131   53.0880  1.723699     3878.00     4067.55       62.27
      3132   53.1030  1.723247     4452.00     4525.43       66.72
      3133   53.1180  1.722796     5353.00     5255.15       73.16
      3134   53.1330  1.722345     6621.00     6369.29       81.37
      3135   53.1480  1.721894     8191.00     7894.87       90.50
      3136   53.1630  1.721444     9740.00     9723.58       98.69
      3137   53.1780  1.720993    11477.00    11565.40      107.13
      3138   53.1930  1.720544    13089.00    13018.30      114.41
      3139   53.2080  1.720094    13968.00    13724.40      118.19
      3140   53.2230  1.719644    13845.00    13599.20      117.67
      3141   53.2380  1.719195    12848.00    12874.30      113.35
      3142   53.2530  1.718746    11769.00    11882.00      108.49
      3143   53.2680  1.718298    10882.00    10919.80      104.32
      3144   53.2830  1.717849    10528.00    10269.50      102.61
      3145   53.2980  1.717401    10554.00    10136.70      102.73
      3146   53.3130  1.716953    10948.00    10569.10      104.63
      3147   53.3280  1.716506    11827.00    11444.30      108.75
      3148   53.3430  1.716058    12995.00    12499.40      114.00
      3149   53.3580  1.715611    13836.00    13399.90      117.63
      3150   53.3730  1.715165    14246.00    13863.00      119.36
      3151   53.3880  1.714718    14129.00    13762.80      118.86
      3152   53.4030  1.714272    13414.00    13051.40      115.82
      3153   53.4180  1.713826    12030.00    11737.40      109.68
      3154   53.4330  1.713380    10193.00     9982.54      100.96
      3155   53.4480  1.712934     8305.00     8095.98       91.13
      3156   53.4630  1.712489     6543.00     6389.89       80.89
      3157   53.4780  1.712044     5191.00     5050.34       72.05
      3158   53.4930  1.711600     4226.00     4115.95       65.01
      3159   53.5080  1.711155     3637.00     3524.85       60.31
      3160   53.5230  1.710711     3305.00     3176.75       57.49
      3161   53.5380  1.710267     3145.00     2977.76       56.08
      3162   53.5530  1.709824     3063.00     2861.50       55.34
      3163   53.5680  1.709380     2944.00     2787.92       54.26
      3164   53.5830  1.708937     2787.00     2736.04       52.79
      3165   53.5980  1.708494     2744.00     2696.13       52.38
      3166   53.6130  1.708052     2664.00     2663.81       51.61
      3167   53.6280  1.707609     2670.00     2637.06       51.67
      3168   53.6430  1.707167     2632.00     2614.80       51.30
      3169   53.6580  1.706725     2555.00     2596.36       50.55
      3170   53.6730  1.706284     2494.00     2581.29       49.94
      3171   53.6880  1.705842     2431.00     2569.34       49.31
      3172   53.7030  1.705401     2416.00     2560.50       49.15
      3173   53.7180  1.704960     2460.00     2555.06       49.60
      3174   53.7330  1.704520     2489.00     2553.92       49.89
      3175   53.7480  1.704079     2489.00     2558.29       49.89
      3176   53.7630  1.703640     2468.00     2569.86       49.68
      3177   53.7780  1.703200     2489.00     2590.28       49.89
      3178   53.7930  1.702760     2549.00     2620.52       50.49
      3179   53.8080  1.702321     2538.00     2659.65       50.38
      3180   53.8230  1.701882     2553.00     2703.85       50.53
      3181   53.8380  1.701443     2549.00     2745.62       50.49
      3182   53.8530  1.701005     2618.00     2774.77       51.17
      3183   53.8680  1.700566     2581.00     2783.87       50.80
      3184   53.8830  1.700128     2570.00     2776.39       50.70
      3185   53.8980  1.699691     2584.00     2768.60       50.83
      3186   53.9130  1.699253     2685.00     2787.69       51.82
      3187   53.9280  1.698816     2827.00     2853.41       53.17
      3188   53.9430  1.698379     3033.00     3008.35       55.07
      3189   53.9580  1.697942     3367.00     3300.82       58.03
      3190   53.9730  1.697506     3964.00     3778.21       62.96
      3191   53.9880  1.697069     4788.00     4460.39       69.20
      3192   54.0030  1.696634     5598.00     5305.22       74.82
      3193   54.0180  1.696198     6403.00     6183.29       80.02
      3194   54.0330  1.695762     7085.00     6885.85       84.17
      3195   54.0480  1.695327     7506.00     7187.96       86.64
      3196   54.0630  1.694892     7395.00     6969.96       85.99
      3197   54.0780  1.694457     6639.00     6329.95       81.48
      3198   54.0930  1.694023     5643.00     5519.85       75.12
      3199   54.1080  1.693589     4758.00     4779.35       68.98
      3200   54.1230  1.693155     4264.00     4255.86       65.30
      3201   54.1380  1.692721     4052.00     3997.41       63.66
      3202   54.1530  1.692288     4185.00     3979.86       64.69
      3203   54.1680  1.691854     4428.00     4133.77       66.54
      3204   54.1830  1.691421     4671.00     4381.82       68.34
      3205   54.1980  1.690989     4867.00     4630.94       69.76
      3206   54.2130  1.690556     5022.00     4789.67       70.87
      3207   54.2280  1.690124     5098.00     4786.56       71.40
      3208   54.2430  1.689692     4973.00     4605.54       70.52
      3209   54.2580  1.689260     4559.00     4296.47       67.52
      3210   54.2730  1.688829     4015.00     3936.77       63.36
      3211   54.2880  1.688398     3600.00     3588.36       60.00
      3212   54.3030  1.687967     3246.00     3286.08       56.97
      3213   54.3180  1.687536     2950.00     3043.66       54.31
      3214   54.3330  1.687106     2734.00     2860.88       52.29
      3215   54.3480  1.686675     2707.00     2729.74       52.03
      3216   54.3630  1.686246     2634.00     2638.95       51.32
      3217   54.3780  1.685816     2578.00     2577.26       50.77
      3218   54.3930  1.685386     2491.00     2535.34       49.91
      3219   54.4080  1.684957     2402.00     2506.53       49.01
      3220   54.4230  1.684528     2380.00     2483.06       48.79
      3221   54.4380  1.684100     2374.00     2469.50       48.72
      3222   54.4530  1.683671     2357.00     2461.22       48.55
      3223   54.4680  1.683243     2413.00     2457.76       49.12
      3224   54.4830  1.682815     2413.00     2458.73       49.12
      3225   54.4980  1.682387     2469.00     2462.75       49.69
      3226   54.5130  1.681960     2407.00     2468.93       49.06
      3227   54.5280  1.681532     2396.00     2474.19       48.95
      3228   54.5430  1.681105     2431.00     2475.82       49.31
      3229   54.5580  1.680679     2447.00     2472.60       49.47
      3230   54.5730  1.680252     2454.00     2464.79       49.54
      3231   54.5880  1.679826     2430.00     2459.26       49.29
      3232   54.6030  1.679400     2400.00     2459.40       48.99
      3233   54.6180  1.678974     2439.00     2469.99       49.39
      3234   54.6330  1.678548     2445.00     2496.34       49.45
      3235   54.6480  1.678123     2463.00     2543.52       49.63
      3236   54.6630  1.677698     2567.00     2620.05       50.67
      3237   54.6780  1.677273     2653.00     2723.55       51.51
      3238   54.6930  1.676849     2868.00     2872.38       53.55
      3239   54.7080  1.676425     3039.00     3057.04       55.13
      3240   54.7230  1.676000     3343.00     3268.00       57.82
      3241   54.7380  1.675577     3582.00     3488.43       59.85
      3242   54.7530  1.675153     3775.00     3697.32       61.44
      3243   54.7680  1.674730     3847.00     3868.45       62.02
      3244   54.7830  1.674307     3962.00     3964.83       62.94
      3245   54.7980  1.673884     3944.00     3948.45       62.80
      3246   54.8130  1.673461     3787.00     3811.77       61.54
      3247   54.8280  1.673039     3613.00     3590.41       60.11
      3248   54.8430  1.672617     3352.00     3343.54       57.90
      3249   54.8580  1.672195     3160.00     3116.26       56.21
      3250   54.8730  1.671773     2901.00     2931.85       53.86
      3251   54.8880  1.671352     2751.00     2797.02       52.45
      3252   54.9030  1.670931     2619.00     2702.81       51.18
      3253   54.9180  1.670510     2616.00     2639.33       51.15
      3254   54.9330  1.670089     2574.00     2596.97       50.73
      3255   54.9480  1.669669     2488.00     2572.21       49.88
      3256   54.9630  1.669248     2475.00     2567.24       49.75
      3257   54.9780  1.668828     2546.00     2586.12       50.46
      3258   54.9930  1.668409     2640.00     2630.37       51.38
      3259   55.0080  1.667989     2663.00     2694.50       51.60
      3260   55.0230  1.667570     2639.00     2763.49       51.37
      3261   55.0380  1.667151     2701.00     2814.83       51.97
      3262   55.0530  1.666732     2790.00     2826.46       52.82
      3263   55.0680  1.666314     2738.00     2789.70       52.33
      3264   55.0830  1.665895     2634.00     2717.26       51.32
      3265   55.0980  1.665478     2565.00     2635.33       50.65
      3266   55.1130  1.665060     2476.00     2562.75       49.76
      3267   55.1280  1.664642     2398.00     2513.57       48.97
      3268   55.1430  1.664225     2431.00     2491.72       49.31
      3269   55.1580  1.663808     2434.00     2495.03       49.34
      3270   55.1730  1.663391     2435.00     2518.64       49.35
      3271   55.1880  1.662974     2488.00     2556.44       49.88
      3272   55.2030  1.662558     2534.00     2600.81       50.34
      3273   55.2180  1.662142     2589.00     2642.75       50.88
      3274   55.2330  1.661726     2660.00     2673.18       51.58
      3275   55.2480  1.661310     2644.00     2688.14       51.42
      3276   55.2630  1.660895     2643.00     2697.18       51.41
      3277   55.2780  1.660480     2698.00     2699.75       51.94
      3278   55.2930  1.660065     2583.00     2717.17       50.82
      3279   55.3080  1.659650     2610.00     2760.33       51.09
      3280   55.3230  1.659235     2723.00     2842.15       52.18
      3281   55.3380  1.658821     2821.00     2977.85       53.11
      3282   55.3530  1.658407     2984.00     3186.29       54.63
      3283   55.3680  1.657993     3219.00     3488.86       56.74
      3284   55.3830  1.657580     3731.00     3908.10       61.08
      3285   55.3980  1.657166     4340.00     4449.18       65.88
      3286   55.4130  1.656753     4975.00     5105.67       70.53
      3287   55.4280  1.656341     5670.00     5836.85       75.30
      3288   55.4430  1.655928     6381.00     6560.09       79.88
      3289   55.4580  1.655516     6888.00     7150.54       82.99
      3290   55.4730  1.655103     7172.00     7466.20       84.69
      3291   55.4880  1.654691     7236.00     7415.43       85.06
      3292   55.5030  1.654280     6964.00     7029.30       83.45
      3293   55.5180  1.653868     6475.00     6445.26       80.47
      3294   55.5330  1.653457     5603.00     5811.46       74.85
      3295   55.5480  1.653046     4861.00     5219.89       69.72
      3296   55.5630  1.652635     4320.00     4703.25       65.73
      3297   55.5780  1.652225     3993.00     4257.66       63.19
      3298   55.5930  1.651815     3778.00     3871.37       61.47
      3299   55.6080  1.651405     3473.00     3542.54       58.93
      3300   55.6230  1.650995     3294.00     3271.49       57.39
      3301   55.6380  1.650585     3023.00     3057.29       54.98
      3302   55.6530  1.650176     2924.00     2893.50       54.07
      3303   55.6680  1.649767     2774.00     2771.49       52.67
      3304   55.6830  1.649358     2673.00     2682.16       51.70
      3305   55.6980  1.648949     2626.00     2617.03       51.24
      3306   55.7130  1.648541     2553.00     2568.97       50.53
      3307   55.7280  1.648133     2517.00     2532.46       50.17
      3308   55.7430  1.647725     2476.00     2503.70       49.76
      3309   55.7580  1.647317     2440.00     2480.21       49.40
      3310   55.7730  1.646909     2407.00     2460.59       49.06
      3311   55.7880  1.646502     2379.00     2443.90       48.78
      3312   55.8030  1.646095     2379.00     2427.51       48.78
      3313   55.8180  1.645688     2340.00     2415.40       48.37
      3314   55.8330  1.645282     2313.00     2405.13       48.09
      3315   55.8480  1.644875     2299.00     2396.53       47.95
      3316   55.8630  1.644469     2288.00     2389.44       47.83
      3317   55.8780  1.644063     2365.00     2383.74       48.63
      3318   55.8930  1.643658     2400.00     2379.32       48.99
      3319   55.9080  1.643252     2310.00     2376.16       48.06
      3320   55.9230  1.642847     2309.00     2374.29       48.05
      3321   55.9380  1.642442     2313.00     2373.47       48.09
      3322   55.9530  1.642037     2307.00     2373.79       48.03
      3323   55.9680  1.641633     2312.00     2375.25       48.08
      3324   55.9830  1.641228     2376.00     2377.87       48.74
      3325   55.9980  1.640824     2342.00     2381.71       48.39
      3326   56.0130  1.640420     2334.00     2386.85       48.31
      3327   56.0280  1.640017     2387.00     2393.52       48.86
      3328   56.0430  1.639613     2362.00     2401.66       48.60
      3329   56.0580  1.639210     2381.00     2411.74       48.80
      3330   56.0730  1.638807     2352.00     2424.90       48.50
      3331   56.0880  1.638404     2347.00     2442.50       48.45
      3332   56.1030  1.638002     2358.00     2467.28       48.56
      3333   56.1180  1.637600     2422.00     2506.09       49.21
      3334   56.1330  1.637198     2509.00     2560.77       50.09
      3335   56.1480  1.636796     2615.00     2642.82       51.14
      3336   56.1630  1.636394     2744.00     2759.03       52.38
      3337   56.1780  1.635993     2940.00     2916.37       54.22
      3338   56.1930  1.635592     3198.00     3114.20       56.55
      3339   56.2080  1.635191     3445.00     3340.86       58.69
      3340   56.2230  1.634790     3583.00     3569.78       59.86
      3341   56.2380  1.634390     3705.00     3758.28       60.87
      3342   56.2530  1.633989     3802.00     3862.11       61.66
      3343   56.2680  1.633589     3759.00     3853.41       61.31
      3344   56.2830  1.633190     3716.00     3751.95       60.96
      3345   56.2980  1.632790     3550.00     3617.64       59.58
      3346   56.3130  1.632391     3441.00     3522.17       58.66
      3347   56.3280  1.631992     3553.00     3536.53       59.61
      3348   56.3430  1.631593     3826.00     3733.82       61.85
      3349   56.3580  1.631194     4299.00     4186.82       65.57
      3350   56.3730  1.630795     5138.00     4948.06       71.68
      3351   56.3880  1.630397     6218.00     6013.73       78.85
      3352   56.4030  1.629999     7387.00     7283.33       85.95
      3353   56.4180  1.629602     8518.00     8541.27       92.29
      3354   56.4330  1.629204     9446.00     9490.89       97.19
      3355   56.4480  1.628806     9794.00     9855.14       98.96
      3356   56.4630  1.628410     9333.00     9509.31       96.61
      3357   56.4780  1.628013     8438.00     8573.51       91.86
      3358   56.4930  1.627616     7105.00     7338.51       84.29
      3359   56.5080  1.627219     5970.00     6113.72       77.27
      3360   56.5230  1.626823     5046.00     5100.26       71.04
      3361   56.5380  1.626427     4277.00     4370.82       65.40
      3362   56.5530  1.626031     3943.00     3916.78       62.79
      3363   56.5680  1.625636     3681.00     3702.15       60.67
      3364   56.5830  1.625240     3684.00     3696.47       60.70
      3365   56.5980  1.624845     3973.00     3887.54       63.03
      3366   56.6130  1.624450     4402.00     4275.88       66.35
      3367   56.6280  1.624056     5058.00     4858.75       71.12
      3368   56.6430  1.623661     5818.00     5609.41       76.28
      3369   56.6580  1.623267     6506.00     6455.37       80.66
      3370   56.6730  1.622873     7088.00     7264.92       84.19
      3371   56.6880  1.622479     7652.00     7853.33       87.48
      3372   56.7030  1.622086     7958.00     8037.90       89.21
      3373   56.7180  1.621692     7880.00     7752.15       88.77
      3374   56.7330  1.621299     7250.00     7117.64       85.15
      3375   56.7480  1.620906     6341.00     6364.35       79.63
      3376   56.7630  1.620513     5539.00     5699.00       74.42
      3377   56.7780  1.620121     5128.00     5249.99       71.61
      3378   56.7930  1.619728     5047.00     5062.76       71.04
      3379   56.8080  1.619336     5126.00     5106.30       71.60
      3380   56.8230  1.618945     5302.00     5281.56       72.81
      3381   56.8380  1.618553     5551.00     5459.50       74.50
      3382   56.8530  1.618161     5762.00     5528.53       75.91
      3383   56.8680  1.617770     5705.00     5461.21       75.53
      3384   56.8830  1.617379     5463.00     5328.96       73.91
      3385   56.8980  1.616988     5347.00     5231.96       73.12
      3386   56.9130  1.616598     5278.00     5229.68       72.65
      3387   56.9280  1.616208     5341.00     5315.66       73.08
      3388   56.9430  1.615817     5394.00     5421.59       73.44
      3389   56.9580  1.615428     5451.00     5443.41       73.83
      3390   56.9730  1.615038     5387.00     5303.89       73.40
      3391   56.9880  1.614648     5098.00     4995.57       71.40
      3392   57.0030  1.614259     4698.00     4584.06       68.54
      3393   57.0180  1.613870     4187.00     4148.46       64.71
      3394   57.0330  1.613481     3644.00     3745.60       60.37
      3395   57.0480  1.613093     3247.00     3406.44       56.98
      3396   57.0630  1.612704     3031.00     3140.23       55.05
      3397   57.0780  1.612316     2822.00     2939.05       53.12
      3398   57.0930  1.611928     2669.00     2800.99       51.66
      3399   57.1080  1.611540     2597.00     2707.52       50.96
      3400   57.1230  1.611153     2533.00     2645.10       50.33
      3401   57.1380  1.610765     2517.00     2603.09       50.17
      3402   57.1530  1.610378     2498.00     2574.79       49.98
      3403   57.1680  1.609991     2450.00     2558.09       49.50
      3404   57.1830  1.609605     2483.00     2554.13       49.83
      3405   57.1980  1.609218     2505.00     2565.05       50.05
      3406   57.2130  1.608832     2496.00     2591.44       49.96
      3407   57.2280  1.608446     2535.00     2630.27       50.35
      3408   57.2430  1.608060     2623.00     2673.75       51.22
      3409   57.2580  1.607675     2669.00     2709.63       51.66
      3410   57.2730  1.607289     2689.00     2725.51       51.86
      3411   57.2880  1.606904     2614.00     2715.41       51.13
      3412   57.3030  1.606519     2576.00     2685.61       50.75
      3413   57.3180  1.606134     2517.00     2650.52       50.17
      3414   57.3330  1.605750     2476.00     2624.67       49.76
      3415   57.3480  1.605365     2455.00     2619.70       49.55
      3416   57.3630  1.604981     2497.00     2645.26       49.97
      3417   57.3780  1.604597     2558.00     2711.71       50.58
      3418   57.3930  1.604213     2739.00     2831.11       52.34
      3419   57.4080  1.603830     3018.00     3016.99       54.94
      3420   57.4230  1.603447     3311.00     3280.49       57.54
      3421   57.4380  1.603064     3660.00     3624.14       60.50
      3422   57.4530  1.602681     4092.00     4039.17       63.97
      3423   57.4680  1.602298     4547.00     4486.49       67.43
      3424   57.4830  1.601915     5045.00     4922.61       71.03
      3425   57.4980  1.601533     5468.00     5303.03       73.95
      3426   57.5130  1.601151     5767.00     5614.49       75.94
      3427   57.5280  1.600770     5977.00     5869.25       77.31
      3428   57.5430  1.600388     5994.00     6051.91       77.42
      3429   57.5580  1.600006     5965.00     6106.73       77.23
      3430   57.5730  1.599625     5899.00     5962.40       76.80
      3431   57.5880  1.599244     5590.00     5604.17       74.77
      3432   57.6030  1.598863     5073.00     5106.76       71.22
      3433   57.6180  1.598483     4508.00     4584.64       67.14
      3434   57.6330  1.598103     3991.00     4134.63       63.17
      3435   57.6480  1.597722     3799.00     3823.64       61.64
      3436   57.6630  1.597342     3802.00     3697.79       61.66
      3437   57.6780  1.596963     3983.00     3789.59       63.11
      3438   57.6930  1.596583     4319.00     4113.36       65.72
      3439   57.7080  1.596204     4912.00     4655.73       70.09
      3440   57.7230  1.595825     5549.00     5356.99       74.49
      3441   57.7380  1.595446     6168.00     6100.59       78.54
      3442   57.7530  1.595067     6765.00     6709.01       82.25
      3443   57.7680  1.594689     7035.00     6983.66       83.87
      3444   57.7830  1.594310     6912.00     6804.17       83.14
      3445   57.7980  1.593932     6323.00     6224.60       79.52
      3446   57.8130  1.593554     5399.00     5434.86       73.48
      3447   57.8280  1.593177     4536.00     4628.09       67.35
      3448   57.8430  1.592799     3884.00     3930.06       62.32
      3449   57.8580  1.592422     3411.00     3394.33       58.40
      3450   57.8730  1.592045     3058.00     3025.16       55.30
      3451   57.8880  1.591668     2838.00     2791.17       53.27
      3452   57.9030  1.591292     2656.00     2652.42       51.54
      3453   57.9180  1.590915     2563.00     2573.29       50.63
      3454   57.9330  1.590539     2537.00     2528.43       50.37
      3455   57.9480  1.590163     2509.00     2502.32       50.09
      3456   57.9630  1.589787     2488.00     2486.94       49.88
      3457   57.9780  1.589411     2471.00     2478.19       49.71
      3458   57.9930  1.589036     2461.00     2474.40       49.61
      3459   58.0080  1.588661     2456.00     2475.08       49.56
      3460   58.0230  1.588286     2411.00     2480.71       49.10
      3461   58.0380  1.587911     2464.00     2493.19       49.64
      3462   58.0530  1.587536     2515.00     2516.51       50.15
      3463   58.0680  1.587162     2533.00     2558.48       50.33
      3464   58.0830  1.586788     2644.00     2639.47       51.42
      3465   58.0980  1.586414     2837.00     2788.28       53.26
      3466   58.1130  1.586040     3150.00     3048.48       56.12
      3467   58.1280  1.585667     3695.00     3475.31       60.79
      3468   58.1430  1.585293     4399.00     4113.15       66.32
      3469   58.1580  1.584920     5217.00     4969.64       72.23
      3470   58.1730  1.584547     6113.00     5981.20       78.19
      3471   58.1880  1.584174     7048.00     7011.39       83.95
      3472   58.2030  1.583802     7923.00     7844.12       89.01
      3473   58.2180  1.583429     8404.00     8273.16       91.67
      3474   58.2330  1.583057     8389.00     8201.42       91.59
      3475   58.2480  1.582685     7878.00     7700.87       88.76
      3476   58.2630  1.582313     6946.00     6936.36       83.34
      3477   58.2780  1.581942     6037.00     6063.57       77.70
      3478   58.2930  1.581571     5282.00     5203.22       72.68
      3479   58.3080  1.581199     4547.00     4445.18       67.43
      3480   58.3230  1.580829     3893.00     3835.53       62.39
      3481   58.3380  1.580458     3451.00     3376.07       58.75
      3482   58.3530  1.580087     3114.00     3045.21       55.80
      3483   58.3680  1.579717     2877.00     2814.79       53.64
      3484   58.3830  1.579347     2665.00     2659.09       51.62
      3485   58.3980  1.578977     2578.00     2556.69       50.77
      3486   58.4130  1.578607     2573.00     2490.75       50.72
      3487   58.4280  1.578238     2511.00     2448.99       50.11
      3488   58.4430  1.577868     2458.00     2423.13       49.58
      3489   58.4580  1.577499     2404.00     2408.37       49.03
      3490   58.4730  1.577130     2383.00     2402.58       48.82
      3491   58.4880  1.576761     2382.00     2407.48       48.81
      3492   58.5030  1.576393     2398.00     2419.90       48.97
      3493   58.5180  1.576024     2397.00     2442.63       48.96
      3494   58.5330  1.575656     2365.00     2475.61       48.63
      3495   58.5480  1.575288     2378.00     2516.69       48.76
      3496   58.5630  1.574921     2369.00     2561.45       48.67
      3497   58.5780  1.574553     2368.00     2600.17       48.66
      3498   58.5930  1.574186     2397.00     2630.84       48.96
      3499   58.6080  1.573819     2416.00     2648.30       49.15
      3500   58.6230  1.573452     2450.00     2659.07       49.50
      3501   58.6380  1.573085     2488.00     2677.43       49.88
      3502   58.6530  1.572718     2500.00     2722.44       50.00
      3503   58.6680  1.572352     2622.00     2819.22       51.21
      3504   58.6830  1.571986     2876.00     3002.84       53.63
      3505   58.6980  1.571620     3285.00     3320.52       57.31
      3506   58.7130  1.571254     3901.00     3826.35       62.46
      3507   58.7280  1.570889     4793.00     4568.52       69.23
      3508   58.7430  1.570523     5902.00     5566.83       76.82
      3509   58.7580  1.570158     7155.00     6785.61       84.59
      3510   58.7730  1.569793     8408.00     8107.00       91.70
      3511   58.7880  1.569428     9614.00     9318.89       98.05
      3512   58.8030  1.569064    10469.00    10154.30      102.32
      3513   58.8180  1.568699    10750.00    10410.30      103.68
      3514   58.8330  1.568335    10360.00    10059.40      101.78
      3515   58.8480  1.567971     9424.00     9205.75       97.08
      3516   58.8630  1.567607     8077.00     8007.95       89.87
      3517   58.8780  1.567244     6615.00     6678.31       81.33
      3518   58.8930  1.566880     5307.00     5431.76       72.85
      3519   58.9080  1.566517     4343.00     4413.56       65.90
      3520   58.9230  1.566154     3694.00     3677.33       60.78
      3521   58.9380  1.565791     3275.00     3202.10       57.23
      3522   58.9530  1.565428     3053.00     2928.94       55.25
      3523   58.9680  1.565066     2896.00     2793.65       53.81
      3524   58.9830  1.564704     2777.00     2747.37       52.70
      3525   58.9980  1.564342     2759.00     2762.03       52.53
      3526   59.0130  1.563980     2821.00     2826.95       53.11
      3527   59.0280  1.563618     2942.00     2942.07       54.24
      3528   59.0430  1.563257     3101.00     3109.14       55.69
      3529   59.0580  1.562896     3313.00     3335.82       57.56
      3530   59.0730  1.562535     3541.00     3616.16       59.51
      3531   59.0880  1.562174     3778.00     3935.78       61.47
      3532   59.1030  1.561813     4077.00     4264.10       63.85
      3533   59.1180  1.561453     4362.00     4553.01       66.05
      3534   59.1330  1.561092     4540.00     4745.46       67.38
      3535   59.1480  1.560732     4638.00     4814.03       68.10
      3536   59.1630  1.560372     4569.00     4767.61       67.59
      3537   59.1780  1.560012     4338.00     4639.38       65.86
      3538   59.1930  1.559653     4102.00     4458.59       64.05
      3539   59.2080  1.559294     3888.00     4231.39       62.35
      3540   59.2230  1.558934     3683.00     3961.12       60.69
      3541   59.2380  1.558576     3474.00     3669.64       58.94
      3542   59.2530  1.558217     3243.00     3394.01       56.95
      3543   59.2680  1.557858     3078.00     3170.16       55.48
      3544   59.2830  1.557500     3003.00     3029.45       54.80
      3545   59.2980  1.557142     3052.00     3003.09       55.24
      3546   59.3130  1.556784     3328.00     3125.96       57.69
      3547   59.3280  1.556426     3698.00     3429.17       60.81
      3548   59.3430  1.556068     4089.00     3913.83       63.95
      3549   59.3580  1.555711     4573.00     4526.84       67.62
      3550   59.3730  1.555353     5144.00     5146.41       71.72
      3551   59.3880  1.554996     5640.00     5596.92       75.10
      3552   59.4030  1.554640     5865.00     5712.44       76.58
      3553   59.4180  1.554283     5627.00     5433.50       75.01
      3554   59.4330  1.553926     4997.00     4857.72       70.69
      3555   59.4480  1.553570     4249.00     4168.15       65.18
      3556   59.4630  1.553214     3595.00     3527.76       59.96
      3557   59.4780  1.552858     3163.00     3029.36       56.24
      3558   59.4930  1.552503     2897.00     2693.60       53.82
      3559   59.5080  1.552147     2719.00     2493.46       52.14
      3560   59.5230  1.551792     2600.00     2386.87       50.99
      3561   59.5380  1.551436     2540.00     2333.32       50.40
      3562   59.5530  1.551082     2510.00     2306.80       50.10
      3563   59.5680  1.550727     2469.00     2293.23       49.69
      3564   59.5830  1.550372     2464.00     2286.17       49.64
      3565   59.5980  1.550018     2456.00     2283.04       49.56
      3566   59.6130  1.549664     2443.00     2282.99       49.43
      3567   59.6280  1.549310     2449.00     2285.91       49.49
      3568   59.6430  1.548956     2466.00     2292.05       49.66
      3569   59.6580  1.548602     2477.00     2302.13       49.77
      3570   59.6730  1.548249     2455.00     2317.90       49.55
      3571   59.6880  1.547896     2392.00     2342.44       48.91
      3572   59.7030  1.547542     2382.00     2381.66       48.81
      3573   59.7180  1.547190     2451.00     2445.81       49.51
      3574   59.7330  1.546837     2599.00     2552.15       50.98
      3575   59.7480  1.546484     2836.00     2720.40       53.25
      3576   59.7630  1.546132     3141.00     2975.09       56.04
      3577   59.7780  1.545780     3508.00     3338.75       59.23
      3578   59.7930  1.545428     3990.00     3812.26       63.17
      3579   59.8080  1.545076     4549.00     4366.39       67.45
      3580   59.8230  1.544724     5071.00     4931.76       71.21
      3581   59.8380  1.544373     5505.00     5388.73       74.20
      3582   59.8530  1.544022     5736.00     5607.75       75.74
      3583   59.8680  1.543671     5625.00     5505.67       75.00
      3584   59.8830  1.543320     5216.00     5114.55       72.22
      3585   59.8980  1.542970     4629.00     4561.19       68.04
      3586   59.9130  1.542619     3989.00     3979.97       63.16
      3587   59.9280  1.542269     3467.00     3461.98       58.88
      3588   59.9430  1.541919     3110.00     3051.68       55.77
      3589   59.9580  1.541569     2853.00     2756.05       53.41
      3590   59.9730  1.541219     2687.00     2559.04       51.84
      3591   59.9880  1.540869     2588.00     2435.37       50.87
      3592   60.0030  1.540520     2486.00     2360.19       49.86
      3593   60.0180  1.540171     2452.00     2313.83       49.52
      3594   60.0330  1.539822     2456.00     2285.42       49.56
      3595   60.0480  1.539473     2393.00     2264.76       48.92
      3596   60.0630  1.539125     2347.00     2249.44       48.45
      3597   60.0780  1.538776     2346.00     2236.54       48.44
      3598   60.0930  1.538428     2330.00     2226.89       48.27
      3599   60.1080  1.538080     2298.00     2218.97       47.94
      3600   60.1230  1.537732     2272.00     2212.43       47.67
      3601   60.1380  1.537385     2256.00     2206.98       47.50
      3602   60.1530  1.537037     2221.00     2202.47       47.13
      3603   60.1680  1.536690     2215.00     2198.83       47.06
      3604   60.1830  1.536343     2235.00     2192.28       47.28
      3605   60.1980  1.535995     2208.00     2190.21       46.99
      3606   60.2130  1.535649     2184.00     2188.81       46.73
      3607   60.2280  1.535302     2190.00     2188.06       46.80
      3608   60.2430  1.534956     2201.00     2187.91       46.91
      3609   60.2580  1.534610     2219.00     2188.27       47.11
      3610   60.2730  1.534263     2216.00     2189.11       47.07
      3611   60.2880  1.533918     2190.00     2190.43       46.80
      3612   60.3030  1.533572     2188.00     2192.33       46.78
      3613   60.3180  1.533226     2201.00     2194.95       46.91
      3614   60.3330  1.532881     2185.00     2198.45       46.74
      3615   60.3480  1.532536     2161.00     2203.02       46.49
      3616   60.3630  1.532191     2150.00     2208.88       46.37
      3617   60.3780  1.531846     2150.00     2216.31       46.37
      3618   60.3930  1.531502     2154.00     2225.73       46.41
      3619   60.4080  1.531157     2179.00     2237.77       46.68
      3620   60.4230  1.530813     2216.00     2253.43       47.07
      3621   60.4380  1.530469     2268.00     2274.39       47.62
      3622   60.4530  1.530125     2289.00     2303.58       47.84
      3623   60.4680  1.529781     2314.00     2346.54       48.10
      3624   60.4830  1.529438     2391.00     2413.10       48.90
      3625   60.4980  1.529095     2525.00     2519.35       50.25
      3626   60.5130  1.528751     2719.00     2689.07       52.14
      3627   60.5280  1.528409     3032.00     2951.43       55.06
      3628   60.5430  1.528066     3463.00     3332.28       58.85
      3629   60.5580  1.527723     3957.00     3837.85       62.90
      3630   60.5730  1.527381     4499.00     4436.52       67.07
      3631   60.5880  1.527038     4995.00     5048.38       70.68
      3632   60.6030  1.526696     5460.00     5549.83       73.89
      3633   60.6180  1.526355     5804.00     5801.38       76.18
      3634   60.6330  1.526013     5865.00     5721.03       76.58
      3635   60.6480  1.525671     5552.00     5352.33       74.51
      3636   60.6630  1.525330     4930.00     4851.13       70.21
      3637   60.6780  1.524989     4313.00     4386.74       65.67
      3638   60.6930  1.524648     3950.00     4081.80       62.85
      3639   60.7080  1.524307     3954.00     3999.17       62.88
      3640   60.7230  1.523966     4288.00     4150.63       65.48
      3641   60.7380  1.523626     4731.00     4503.90       68.78
      3642   60.7530  1.523286     5141.00     4995.30       71.70
      3643   60.7680  1.522945     5584.00     5531.59       74.73
      3644   60.7830  1.522606     6046.00     5988.57       77.76
      3645   60.7980  1.522266     6326.00     6238.14       79.54
      3646   60.8130  1.521926     6344.00     6192.09       79.65
      3647   60.8280  1.521587     6123.00     5872.98       78.25
      3648   60.8430  1.521248     5684.00     5407.06       75.39
      3649   60.8580  1.520909     5193.00     4952.37       72.06
      3650   60.8730  1.520570     4821.00     4643.53       69.43
      3651   60.8880  1.520231     4712.00     4570.10       68.64
      3652   60.9030  1.519893     4841.00     4762.68       69.58
      3653   60.9180  1.519554     5112.00     5174.26       71.50
      3654   60.9330  1.519216     5381.00     5672.86       73.36
      3655   60.9480  1.518878     5703.00     6064.13       75.52
      3656   60.9630  1.518540     5919.00     6156.30       76.93
      3657   60.9780  1.518203     5763.00     5864.12       75.91
      3658   60.9930  1.517865     5226.00     5269.47       72.29
      3659   61.0080  1.517528     4470.00     4554.14       66.86
      3660   61.0230  1.517191     3834.00     3890.54       61.92
      3661   61.0380  1.516854     3460.00     3388.50       58.82
      3662   61.0530  1.516517     3272.00     3076.05       57.20
      3663   61.0680  1.516181     3136.00     2930.55       56.00
      3664   61.0830  1.515844     2995.00     2895.80       54.73
      3665   61.0980  1.515508     2953.00     2909.14       54.34
      3666   61.1130  1.515172     2975.00     2917.67       54.54
      3667   61.1280  1.514836     2932.00     2891.95       54.15
      3668   61.1430  1.514501     2869.00     2834.08       53.56
      3669   61.1580  1.514165     2766.00     2769.25       52.59
      3670   61.1730  1.513830     2694.00     2728.59       51.90
      3671   61.1880  1.513495     2705.00     2740.07       52.01
      3672   61.2030  1.513160     2820.00     2826.24       53.10
      3673   61.2180  1.512825     3014.00     3003.31       54.90
      3674   61.2330  1.512490     3228.00     3279.37       56.82
      3675   61.2480  1.512156     3593.00     3650.10       59.94
      3676   61.2630  1.511821     4025.00     4090.18       63.44
      3677   61.2780  1.511487     4412.00     4553.43       66.42
      3678   61.2930  1.511153     4817.00     4956.59       69.40
      3679   61.3080  1.510820     5045.00     5197.89       71.03
      3680   61.3230  1.510486     5124.00     5197.58       71.58
      3681   61.3380  1.510152     4988.00     4955.50       70.63
      3682   61.3530  1.509819     4569.00     4555.77       67.59
      3683   61.3680  1.509486     3997.00     4107.16       63.22
      3684   61.3830  1.509153     3462.00     3695.73       58.84
      3685   61.3980  1.508821     3167.00     3372.01       56.28
      3686   61.4130  1.508488     3004.00     3163.92       54.81
      3687   61.4280  1.508156     2970.00     3080.74       54.50
      3688   61.4430  1.507823     3083.00     3119.76       55.52
      3689   61.4580  1.507491     3287.00     3268.85       57.33
      3690   61.4730  1.507159     3482.00     3506.12       59.01
      3691   61.4880  1.506828     3709.00     3796.40       60.90
      3692   61.5030  1.506496     3963.00     4086.62       62.95
      3693   61.5180  1.506165     4200.00     4307.45       64.81
      3694   61.5330  1.505834     4363.00     4387.78       66.05
      3695   61.5480  1.505503     4296.00     4292.03       65.54
      3696   61.5630  1.505172     4054.00     4046.36       63.67
      3697   61.5780  1.504841     3654.00     3719.46       60.45
      3698   61.5930  1.504511     3260.00     3379.50       57.10
      3699   61.6080  1.504180     2956.00     3071.59       54.37
      3700   61.6230  1.503850     2705.00     2818.05       52.01
      3701   61.6380  1.503520     2544.00     2624.89       50.44
      3702   61.6530  1.503190     2432.00     2487.06       49.32
      3703   61.6680  1.502861     2365.00     2393.99       48.63
      3704   61.6830  1.502531     2305.00     2333.84       48.01
      3705   61.6980  1.502202     2237.00     2296.21       47.30
      3706   61.7130  1.501873     2247.00     2273.17       47.40
      3707   61.7280  1.501544     2276.00     2259.25       47.71
      3708   61.7430  1.501215     2264.00     2250.72       47.58
      3709   61.7580  1.500887     2242.00     2244.87       47.35
      3710   61.7730  1.500558     2249.00     2239.64       47.42
      3711   61.7880  1.500230     2224.00     2233.44       47.16
      3712   61.8030  1.499902     2224.00     2225.76       47.16
      3713   61.8180  1.499574     2239.00     2217.25       47.32
      3714   61.8330  1.499246     2174.00     2209.14       46.63
      3715   61.8480  1.498918     2141.00     2202.63       46.27
      3716   61.8630  1.498591     2196.00     2198.76       46.86
      3717   61.8780  1.498264     2183.00     2198.61       46.72
      3718   61.8930  1.497936     2193.00     2205.51       46.83
      3719   61.9080  1.497609     2157.00     2218.99       46.44
      3720   61.9230  1.497283     2172.00     2244.00       46.60
      3721   61.9380  1.496956     2243.00     2283.27       47.36
      3722   61.9530  1.496630     2350.00     2343.32       48.48
      3723   61.9680  1.496304     2490.00     2424.11       49.90
      3724   61.9830  1.495977     2528.00     2522.51       50.28
      3725   61.9980  1.495651     2599.00     2629.44       50.98
      3726   62.0130  1.495325     2661.00     2729.92       51.58
      3727   62.0280  1.495000     2765.00     2806.50       52.58
      3728   62.0430  1.494675     2847.00     2849.41       53.36
      3729   62.0580  1.494349     2918.00     2867.53       54.02
      3730   62.0730  1.494024     2914.00     2885.27       53.98
      3731   62.0880  1.493699     2906.00     2926.34       53.91
      3732   62.1030  1.493374     2978.00     3001.91       54.57
      3733   62.1180  1.493050     3093.00     3106.23       55.61
      3734   62.1330  1.492726     3189.00     3215.94       56.47
      3735   62.1480  1.492401     3249.00     3293.82       57.00
      3736   62.1630  1.492077     3317.00     3302.87       57.59
      3737   62.1780  1.491753     3269.00     3229.34       57.18
      3738   62.1930  1.491430     3088.00     3092.57       55.57
      3739   62.2080  1.491106     2878.00     2927.57       53.65
      3740   62.2230  1.490782     2729.00     2768.32       52.24
      3741   62.2380  1.490459     2554.00     2633.79       50.54
      3742   62.2530  1.490136     2439.00     2534.62       49.39
      3743   62.2680  1.489813     2335.00     2475.51       48.32
      3744   62.2830  1.489491     2354.00     2460.35       48.52
      3745   62.2980  1.489168     2460.00     2493.13       49.60
      3746   62.3130  1.488845     2592.00     2585.01       50.91
      3747   62.3280  1.488523     2840.00     2758.21       53.29
      3748   62.3430  1.488201     3142.00     3034.47       56.05
      3749   62.3580  1.487879     3589.00     3432.69       59.91
      3750   62.3730  1.487557     4193.00     3953.78       64.75
      3751   62.3880  1.487236     4791.00     4566.38       69.22
      3752   62.4030  1.486914     5364.00     5194.03       73.24
      3753   62.4180  1.486593     5918.00     5712.51       76.93
      3754   62.4330  1.486272     6258.00     5975.66       79.11
      3755   62.4480  1.485951     6174.00     5885.88       78.57
      3756   62.4630  1.485630     5625.00     5470.63       75.00
      3757   62.4780  1.485309     4849.00     4869.25       69.63
      3758   62.4930  1.484989     4226.00     4228.33       65.01
      3759   62.5080  1.484669     3597.00     3652.54       59.97
      3760   62.5230  1.484349     3143.00     3197.76       56.06
      3761   62.5380  1.484029     2867.00     2879.19       53.54
      3762   62.5530  1.483709     2749.00     2691.85       52.43
      3763   62.5680  1.483389     2684.00     2623.56       51.81
      3764   62.5830  1.483070     2770.00     2666.40       52.63
      3765   62.5980  1.482750     3004.00     2819.28       54.81
      3766   62.6130  1.482431     3275.00     3080.09       57.23
      3767   62.6280  1.482112     3605.00     3431.67       60.04
      3768   62.6430  1.481793     3949.00     3828.56       62.84
      3769   62.6580  1.481475     4307.00     4191.47       65.63
      3770   62.6730  1.481156     4581.00     4420.65       67.68
      3771   62.6880  1.480838     4622.00     4433.28       67.99
      3772   62.7030  1.480520     4425.00     4215.95       66.52
      3773   62.7180  1.480202     3951.00     3842.62       62.86
      3774   62.7330  1.479884     3493.00     3418.28       59.10
      3775   62.7480  1.479566     3124.00     3026.99       55.89
      3776   62.7630  1.479249     2825.00     2715.28       53.15
      3777   62.7780  1.478931     2546.00     2494.92       50.46
      3778   62.7930  1.478614     2371.00     2354.39       48.69
      3779   62.8080  1.478297     2329.00     2271.72       48.26
      3780   62.8230  1.477980     2315.00     2225.45       48.11
      3781   62.8380  1.477663     2288.00     2197.30       47.83
      3782   62.8530  1.477347     2276.00     2182.02       47.71
      3783   62.8680  1.477030     2284.00     2171.96       47.79
      3784   62.8830  1.476714     2265.00     2164.54       47.59
      3785   62.8980  1.476398     2230.00     2158.61       47.22
      3786   62.9130  1.476082     2179.00     2153.66       46.68
      3787   62.9280  1.475766     2155.00     2149.45       46.42
      3788   62.9430  1.475451     2149.00     2145.86       46.36
      3789   62.9580  1.475135     2132.00     2142.80       46.17
      3790   62.9730  1.474820     2106.00     2140.27       45.89
      3791   62.9880  1.474505     2104.00     2138.22       45.87
      3792   63.0030  1.474190     2117.00     2136.64       46.01
      3793   63.0180  1.473875     2128.00     2135.61       46.13
      3794   63.0330  1.473560     2139.00     2135.08       46.25
      3795   63.0480  1.473246     2092.00     2136.47       45.74
      3796   63.0630  1.472932     2090.00     2136.86       45.72
      3797   63.0780  1.472618     2102.00     2136.65       45.85
      3798   63.0930  1.472304     2110.00     2138.57       45.93
      3799   63.1080  1.471990     2060.00     2141.28       45.39
      3800   63.1230  1.471676     2116.00     2144.93       46.00
      3801   63.1380  1.471362     2171.00     2150.04       46.59
      3802   63.1530  1.471049     2182.00     2157.24       46.71
      3803   63.1680  1.470736     2129.00     2167.72       46.14
      3804   63.1830  1.470423     2191.00     2183.20       46.81
      3805   63.1980  1.470110     2252.00     2205.90       47.46
      3806   63.2130  1.469797     2268.00     2238.23       47.62
      3807   63.2280  1.469485     2267.00     2282.38       47.61
      3808   63.2430  1.469172     2355.00     2340.35       48.53
      3809   63.2580  1.468860     2402.00     2412.00       49.01
      3810   63.2730  1.468548     2502.00     2498.47       50.02
      3811   63.2880  1.468236     2583.00     2602.00       50.82
      3812   63.3030  1.467924     2722.00     2728.69       52.17
      3813   63.3180  1.467613     2914.00     2888.03       53.98
      3814   63.3330  1.467301     3123.00     3088.18       55.88
      3815   63.3480  1.466990     3360.00     3331.20       57.97
      3816   63.3630  1.466679     3599.00     3609.09       59.99
      3817   63.3780  1.466368     3897.00     3900.54       62.43
      3818   63.3930  1.466057     4130.00     4169.76       64.27
      3819   63.4080  1.465746     4424.00     4378.31       66.51
      3820   63.4230  1.465436     4673.00     4514.91       68.36
      3821   63.4380  1.465125     4812.00     4621.89       69.37
      3822   63.4530  1.464815     4914.00     4771.91       70.10
      3823   63.4680  1.464505     5062.00     5006.70       71.15
      3824   63.4830  1.464195     5183.00     5292.78       71.99
      3825   63.4980  1.463885     5445.00     5524.05       73.79
      3826   63.5130  1.463576     5561.00     5566.04       74.57
      3827   63.5280  1.463266     5338.00     5334.27       73.06
      3828   63.5430  1.462957     4898.00     4861.73       69.99
      3829   63.5580  1.462648     4351.00     4272.92       65.96
      3830   63.5730  1.462339     3791.00     3699.34       61.57
      3831   63.5880  1.462030     3331.00     3227.03       57.71
      3832   63.6030  1.461721     3067.00     2883.65       55.38
      3833   63.6180  1.461413     2887.00     2654.01       53.73
      3834   63.6330  1.461104     2700.00     2504.53       51.96
      3835   63.6480  1.460796     2548.00     2403.46       50.48
      3836   63.6630  1.460488     2456.00     2330.34       49.56
      3837   63.6780  1.460180     2444.00     2275.49       49.44
      3838   63.6930  1.459872     2368.00     2234.62       48.66
      3839   63.7080  1.459565     2306.00     2204.61       48.02
      3840   63.7230  1.459258     2289.00     2184.95       47.84
      3841   63.7380  1.458950     2316.00     2172.45       48.12
      3842   63.7530  1.458643     2245.00     2164.98       47.38
      3843   63.7680  1.458336     2241.00     2160.92       47.34
      3844   63.7830  1.458030     2238.00     2159.24       47.31
      3845   63.7980  1.457723     2272.00     2159.51       47.67
      3846   63.8130  1.457416     2231.00     2161.64       47.23
      3847   63.8280  1.457110     2210.00     2166.07       47.01
      3848   63.8430  1.456804     2234.00     2173.67       47.27
      3849   63.8580  1.456498     2241.00     2186.73       47.34
      3850   63.8730  1.456192     2302.00     2207.36       47.98
      3851   63.8880  1.455886     2337.00     2248.17       48.34
      3852   63.9030  1.455581     2364.00     2319.26       48.62
      3853   63.9180  1.455275     2526.00     2437.91       50.26
      3854   63.9330  1.454970     2720.00     2620.27       52.15
      3855   63.9480  1.454665     2990.00     2879.06       54.68
      3856   63.9630  1.454360     3250.00     3209.39       57.01
      3857   63.9780  1.454055     3574.00     3584.94       59.78
      3858   63.9930  1.453750     3990.00     3952.46       63.17
      3859   64.0080  1.453446     4354.00     4239.26       65.98
      3860   64.0230  1.453141     4476.00     4383.62       66.90
      3861   64.0380  1.452837     4524.00     4362.22       67.26
      3862   64.0530  1.452533     4313.00     4195.51       65.67
      3863   64.0680  1.452229     3926.00     3922.65       62.66
      3864   64.0830  1.451926     3680.00     3593.14       60.66
      3865   64.0980  1.451622     3366.00     3259.88       58.02
      3866   64.1130  1.451319     2982.00     2963.39       54.61
      3867   64.1280  1.451015     2800.00     2722.00       52.92
      3868   64.1430  1.450712     2653.00     2537.47       51.51
      3869   64.1580  1.450409     2508.00     2402.97       50.08
      3870   64.1730  1.450107     2412.00     2310.72       49.11
      3871   64.1880  1.449804     2331.00     2247.10       48.28
      3872   64.2030  1.449501     2353.00     2204.99       48.51
      3873   64.2180  1.449199     2365.00     2177.46       48.63
      3874   64.2330  1.448897     2313.00     2159.35       48.09
      3875   64.2480  1.448594     2279.00     2147.17       47.74
      3876   64.2630  1.448293     2305.00     2138.74       48.01
      3877   64.2780  1.447991     2249.00     2132.77       47.42
      3878   64.2930  1.447689     2212.00     2128.52       47.03
      3879   64.3080  1.447388     2245.00     2125.56       47.38
      3880   64.3230  1.447086     2271.00     2123.64       47.65
      3881   64.3380  1.446785     2262.00     2122.53       47.56
      3882   64.3530  1.446484     2265.00     2122.15       47.59
      3883   64.3680  1.446183     2266.00     2122.41       47.60
      3884   64.3830  1.445883     2267.00     2124.17       47.61
      3885   64.3980  1.445582     2265.00     2125.56       47.59
      3886   64.4130  1.445282     2231.00     2127.48       47.23
      3887   64.4280  1.444981     2362.00     2129.96       48.60
      3888   64.4430  1.444681     2413.00     2133.09       49.12
      3889   64.4580  1.444381     2335.00     2136.96       48.32
      3890   64.4730  1.444082     2357.00     2141.75       48.55
      3891   64.4880  1.443782     2408.00     2147.75       49.07
      3892   64.5030  1.443482     2434.00     2155.32       49.34
      3893   64.5180  1.443183     2458.00     2165.10       49.58
      3894   64.5330  1.442884     2487.00     2178.20       49.87
      3895   64.5480  1.442585     2496.00     2196.17       49.96
      3896   64.5630  1.442286     2502.00     2221.58       50.02
      3897   64.5780  1.441987     2528.00     2258.03       50.28
      3898   64.5930  1.441688     2597.00     2310.34       50.96
      3899   64.6080  1.441390     2652.00     2384.17       51.50
      3900   64.6230  1.441091     2751.00     2485.22       52.45
      3901   64.6380  1.440793     2917.00     2618.03       54.01
      3902   64.6530  1.440495     3051.00     2784.11       55.24
      3903   64.6680  1.440197     3317.00     2978.38       57.59
      3904   64.6830  1.439899     3443.00     3188.31       58.68
      3905   64.6980  1.439602     3567.00     3389.69       59.72
      3906   64.7130  1.439305     3675.00     3546.42       60.62
      3907   64.7280  1.439007     3750.00     3619.93       61.24
      3908   64.7430  1.438710     3742.00     3587.12       61.17
      3909   64.7580  1.438413     3657.00     3460.90       60.47
      3910   64.7730  1.438116     3444.00     3279.33       58.69
      3911   64.7880  1.437819     3142.00     3082.51       56.05
      3912   64.8030  1.437523     2955.00     2901.83       54.36
      3913   64.8180  1.437226     2797.00     2754.02       52.89
      3914   64.8330  1.436930     2689.00     2647.41       51.86
      3915   64.8480  1.436634     2617.00     2583.75       51.16
      3916   64.8630  1.436338     2582.00     2560.16       50.81
      3917   64.8780  1.436042     2609.00     2570.27       51.08
      3918   64.8930  1.435747     2641.00     2605.23       51.39
      3919   64.9080  1.435451     2635.00     2653.35       51.33
      3920   64.9230  1.435156     2746.00     2700.11       52.40
      3921   64.9380  1.434860     2773.00     2729.92       52.66
      3922   64.9530  1.434565     2838.00     2731.63       53.27
      3923   64.9680  1.434270     2804.00     2703.13       52.95
      3924   64.9830  1.433975     2710.00     2655.92       52.06
      3925   64.9980  1.433681     2645.00     2598.57       51.43
      3926   65.0130  1.433386     2580.00     2537.36       50.79
      3927   65.0280  1.433092     2483.00     2475.82       49.83
      3928   65.0430  1.432798     2392.00     2419.97       48.91
      3929   65.0580  1.432504     2396.00     2372.85       48.95
      3930   65.0730  1.432210     2325.00     2342.33       48.22
      3931   65.0880  1.431916     2288.00     2333.48       47.83
      3932   65.1030  1.431622     2314.00     2350.29       48.10
      3933   65.1180  1.431329     2421.00     2396.73       49.20
      3934   65.1330  1.431035     2497.00     2478.25       49.97
      3935   65.1480  1.430742     2688.00     2603.09       51.85
      3936   65.1630  1.430449     2930.00     2782.73       54.13
      3937   65.1780  1.430156     3256.00     3030.24       57.06
      3938   65.1930  1.429863     3615.00     3354.56       60.12
      3939   65.2080  1.429571     3994.00     3747.59       63.20
      3940   65.2230  1.429278     4465.00     4169.97       66.82
      3941   65.2380  1.428986     4855.00     4546.49       69.68
      3942   65.2530  1.428694     5099.00     4787.59       71.41
      3943   65.2680  1.428402     5184.00     4826.82       72.00
      3944   65.2830  1.428110     4978.00     4650.07       70.55
      3945   65.2980  1.427818     4518.00     4298.59       67.22
      3946   65.3130  1.427526     3929.00     3856.31       62.68
      3947   65.3280  1.427235     3513.00     3413.58       59.27
      3948   65.3430  1.426943     3175.00     3033.67       56.35
      3949   65.3580  1.426652     2833.00     2744.10       53.23
      3950   65.3730  1.426361     2609.00     2546.46       51.08
      3951   65.3880  1.426070     2463.00     2425.68       49.63
      3952   65.4030  1.425780     2368.00     2358.01       48.66
      3953   65.4180  1.425489     2366.00     2328.06       48.64
      3954   65.4330  1.425198     2326.00     2326.43       48.23
      3955   65.4480  1.424908     2387.00     2352.55       48.86
      3956   65.4630  1.424618     2419.00     2414.64       49.18
      3957   65.4780  1.424328     2497.00     2529.03       49.97
      3958   65.4930  1.424038     2720.00     2717.75       52.15
      3959   65.5080  1.423748     3002.00     3002.44       54.79
      3960   65.5230  1.423458     3405.00     3395.23       58.35
      3961   65.5380  1.423169     3900.00     3886.59       62.45
      3962   65.5530  1.422880     4388.00     4434.04       66.24
      3963   65.5680  1.422591     4856.00     4955.18       69.68
      3964   65.5830  1.422302     5220.00     5333.86       72.25
      3965   65.5980  1.422013     5418.00     5453.84       73.61
      3966   65.6130  1.421724     5349.00     5272.98       73.14
      3967   65.6280  1.421435     4815.00     4854.92       69.39
      3968   65.6430  1.421147     4211.00     4321.86       64.89
      3969   65.6580  1.420858     3717.00     3782.74       60.97
      3970   65.6730  1.420570     3224.00     3310.15       56.78
      3971   65.6880  1.420282     2883.00     2938.29       53.69
      3972   65.7030  1.419994     2671.00     2670.78       51.68
      3973   65.7180  1.419706     2518.00     2492.43       50.18
      3974   65.7330  1.419419     2402.00     2380.89       49.01
      3975   65.7480  1.419131     2298.00     2315.03       47.94
      3976   65.7630  1.418844     2244.00     2279.06       47.37
      3977   65.7780  1.418557     2241.00     2263.49       47.34
      3978   65.7930  1.418270     2253.00     2264.45       47.47
      3979   65.8080  1.417983     2280.00     2282.40       47.75
      3980   65.8230  1.417696     2329.00     2320.89       48.26
      3981   65.8380  1.417409     2352.00     2385.20       48.50
      3982   65.8530  1.417123     2485.00     2480.50       49.85
      3983   65.8680  1.416836     2663.00     2609.45       51.60
      3984   65.8830  1.416550     2812.00     2769.47       53.03
      3985   65.8980  1.416264     3014.00     2949.81       54.90
      3986   65.9130  1.415978     3153.00     3128.73       56.15
      3987   65.9280  1.415692     3287.00     3272.74       57.33
      3988   65.9430  1.415406     3394.00     3343.49       58.26
      3989   65.9580  1.415121     3392.00     3317.36       58.24
      3990   65.9730  1.414835     3289.00     3203.64       57.35
      3991   65.9880  1.414550     3107.00     3038.24       55.74
      3992   66.0030  1.414265     2809.00     2860.01       53.00
      3993   66.0180  1.413980     2626.00     2696.96       51.24
      3994   66.0330  1.413695     2527.00     2564.87       50.27
      3995   66.0480  1.413411     2449.00     2469.90       49.49
      3996   66.0630  1.413126     2413.00     2411.59       49.12
      3997   66.0780  1.412842     2335.00     2385.77       48.32
      3998   66.0930  1.412557     2355.00     2387.21       48.53
      3999   66.1080  1.412273     2407.00     2412.18       49.06
      4000   66.1230  1.411989     2461.00     2459.96       49.61
      4001   66.1380  1.411705     2597.00     2532.41       50.96
      4002   66.1530  1.411422     2708.00     2629.54       52.04
      4003   66.1680  1.411138     2845.00     2743.68       53.34
      4004   66.1830  1.410854     2937.00     2861.80       54.19
      4005   66.1980  1.410571     2999.00     2958.47       54.76
      4006   66.2130  1.410288     3048.00     3002.10       55.21
      4007   66.2280  1.410005     3019.00     2971.79       54.95
      4008   66.2430  1.409722     2906.00     2874.78       53.91
      4009   66.2580  1.409439     2747.00     2741.32       52.41
      4010   66.2730  1.409156     2642.00     2602.62       51.40
      4011   66.2880  1.408874     2500.00     2478.25       50.00
      4012   66.3030  1.408592     2368.00     2377.13       48.66
      4013   66.3180  1.408309     2299.00     2299.75       47.95
      4014   66.3330  1.408027     2226.00     2243.95       47.18
      4015   66.3480  1.407745     2180.00     2205.36       46.69
      4016   66.3630  1.407464     2135.00     2179.45       46.21
      4017   66.3780  1.407182     2123.00     2162.23       46.08
      4018   66.3930  1.406900     2147.00     2150.92       46.34
      4019   66.4080  1.406619     2133.00     2143.57       46.18
      4020   66.4230  1.406338     2106.00     2139.05       45.89
      4021   66.4380  1.406057     2105.00     2135.35       45.88
      4022   66.4530  1.405776     2133.00     2134.89       46.18
      4023   66.4680  1.405495     2114.00     2136.15       45.98
      4024   66.4830  1.405214     2147.00     2139.13       46.34
      4025   66.4980  1.404934     2160.00     2143.96       46.48
      4026   66.5130  1.404653     2120.00     2150.90       46.04
      4027   66.5280  1.404373     2109.00     2160.37       45.92
      4028   66.5430  1.404093     2139.00     2173.43       46.25
      4029   66.5580  1.403813     2158.00     2191.27       46.45
      4030   66.5730  1.403533     2150.00     2216.09       46.37
      4031   66.5880  1.403253     2181.00     2251.03       46.70
      4032   66.6030  1.402973     2241.00     2299.88       47.34
      4033   66.6180  1.402694     2250.00     2369.45       47.43
      4034   66.6330  1.402414     2336.00     2465.55       48.33
      4035   66.6480  1.402135     2458.00     2593.68       49.58
      4036   66.6630  1.401856     2630.00     2759.02       51.28
      4037   66.6780  1.401577     2869.00     2962.13       53.56
      4038   66.6930  1.401298     3144.00     3195.85       56.07
      4039   66.7080  1.401020     3377.00     3446.33       58.11
      4040   66.7230  1.400741     3570.00     3676.91       59.75
      4041   66.7380  1.400463     3683.00     3847.27       60.69
      4042   66.7530  1.400185     3810.00     3914.58       61.73
      4043   66.7680  1.399906     3837.00     3861.03       61.94
      4044   66.7830  1.399628     3687.00     3708.57       60.72
      4045   66.7980  1.399351     3427.00     3504.85       58.54
      4046   66.8130  1.399073     3152.00     3298.15       56.14
      4047   66.8280  1.398795     2949.00     3125.27       54.30
      4048   66.8430  1.398517     2830.00     3011.69       53.20
      4049   66.8580  1.398240     2774.00     2974.34       52.67
      4050   66.8730  1.397963     2866.00     3022.79       53.53
      4051   66.8880  1.397686     3048.00     3158.14       55.21
      4052   66.9030  1.397409     3248.00     3371.25       56.99
      4053   66.9180  1.397132     3466.00     3638.75       58.87
      4054   66.9330  1.396856     3754.00     3920.60       61.27
      4055   66.9480  1.396579     4059.00     4157.86       63.71
      4056   66.9630  1.396303     4185.00     4282.75       64.69
      4057   66.9780  1.396026     4112.00     4249.62       64.12
      4058   66.9930  1.395750     3927.00     4067.85       62.67
      4059   67.0080  1.395474     3630.00     3795.38       60.25
      4060   67.0230  1.395198     3295.00     3500.39       57.40
      4061   67.0380  1.394922     3078.00     3235.33       55.48
      4062   67.0530  1.394647     2903.00     3031.34       53.88
      4063   67.0680  1.394372     2817.00     2906.37       53.08
      4064   67.0830  1.394096     2815.00     2860.70       53.06
      4065   67.0980  1.393821     2811.00     2884.54       53.02
      4066   67.1130  1.393546     2884.00     2958.96       53.70
      4067   67.1280  1.393271     2986.00     3056.43       54.64
      4068   67.1430  1.392996     3077.00     3142.07       55.47
      4069   67.1580  1.392721     3076.00     3178.95       55.46
      4070   67.1730  1.392447     3038.00     3143.65       55.12
      4071   67.1880  1.392172     2975.00     3040.03       54.54
      4072   67.2030  1.391898     2848.00     2894.29       53.37
      4073   67.2180  1.391624     2670.00     2736.20       51.67
      4074   67.2330  1.391350     2512.00     2587.77       50.12
      4075   67.2480  1.391076     2348.00     2461.23       48.46
      4076   67.2630  1.390802     2255.00     2361.34       47.49
      4077   67.2780  1.390529     2190.00     2287.47       46.80
      4078   67.2930  1.390255     2188.00     2236.06       46.78
      4079   67.3080  1.389982     2171.00     2202.05       46.59
      4080   67.3230  1.389709     2199.00     2180.62       46.89
      4081   67.3380  1.389436     2186.00     2167.86       46.75
      4082   67.3530  1.389163     2127.00     2161.01       46.12
      4083   67.3680  1.388890     2102.00     2158.36       45.85
      4084   67.3830  1.388617     2121.00     2159.97       46.05
      4085   67.3980  1.388344     2108.00     2165.59       45.91
      4086   67.4130  1.388072     2100.00     2173.04       45.83
      4087   67.4280  1.387800     2100.00     2185.54       45.83
      4088   67.4430  1.387527     2154.00     2206.19       46.41
      4089   67.4580  1.387256     2177.00     2240.63       46.66
      4090   67.4730  1.386984     2231.00     2298.08       47.23
      4091   67.4880  1.386712     2330.00     2391.59       48.27
      4092   67.5030  1.386440     2505.00     2536.50       50.05
      4093   67.5180  1.386169     2750.00     2747.13       52.44
      4094   67.5330  1.385897     3081.00     3029.43       55.51
      4095   67.5480  1.385626     3478.00     3377.50       58.97
      4096   67.5630  1.385355     3854.00     3761.37       62.08
      4097   67.5780  1.385084     4142.00     4127.23       64.36
      4098   67.5930  1.384813     4411.00     4400.62       66.42
      4099   67.6080  1.384542     4574.00     4513.32       67.63
      4100   67.6230  1.384272     4562.00     4446.33       67.54
      4101   67.6380  1.384001     4384.00     4250.61       66.21
      4102   67.6530  1.383731     4120.00     4004.17       64.19
      4103   67.6680  1.383460     3858.00     3767.63       62.11
      4104   67.6830  1.383190     3645.00     3567.46       60.37
      4105   67.6980  1.382920     3433.00     3399.19       58.59
      4106   67.7130  1.382650     3309.00     3241.85       57.52
      4107   67.7280  1.382381     3194.00     3079.39       56.52
      4108   67.7430  1.382111     3026.00     2911.95       55.01
      4109   67.7580  1.381842     2806.00     2751.71       52.97
      4110   67.7730  1.381572     2613.00     2608.55       51.12
      4111   67.7880  1.381303     2462.00     2488.54       49.62
      4112   67.8030  1.381034     2363.00     2394.59       48.61
      4113   67.8180  1.380765     2297.00     2325.61       47.93
      4114   67.8330  1.380496     2232.00     2278.57       47.24
      4115   67.8480  1.380228     2206.00     2249.95       46.97
      4116   67.8630  1.379959     2226.00     2234.81       47.18
      4117   67.8780  1.379691     2228.00     2230.61       47.20
      4118   67.8930  1.379422     2203.00     2235.64       46.94
      4119   67.9080  1.379154     2133.00     2249.46       46.18
      4120   67.9230  1.378886     2129.00     2272.75       46.14
      4121   67.9380  1.378618     2152.00     2306.92       46.39
      4122   67.9530  1.378350     2196.00     2353.73       46.86
      4123   67.9680  1.378083     2290.00     2414.85       47.85
      4124   67.9830  1.377815     2385.00     2491.60       48.84
      4125   67.9980  1.377548     2456.00     2584.90       49.56
      4126   68.0130  1.377280     2514.00     2695.55       50.14
      4127   68.0280  1.377013     2580.00     2825.33       50.79
      4128   68.0430  1.376746     2699.00     2978.99       51.95
      4129   68.0580  1.376479     2951.00     3169.57       54.32
      4130   68.0730  1.376213     3295.00     3423.31       57.40
      4131   68.0880  1.375946     3685.00     3778.31       60.70
      4132   68.1030  1.375679     4232.00     4269.43       65.05
      4133   68.1180  1.375413     4868.00     4906.59       69.77
      4134   68.1330  1.375147     5487.00     5656.43       74.07
      4135   68.1480  1.374881     6176.00     6430.18       78.59
      4136   68.1630  1.374615     6876.00     7081.86       82.92
      4137   68.1780  1.374349     7319.00     7435.88       85.55
      4138   68.1930  1.374083     7301.00     7371.45       85.45
      4139   68.2080  1.373817     6908.00     6917.83       83.11
      4140   68.2230  1.373552     6202.00     6239.84       78.75
      4141   68.2380  1.373287     5428.00     5533.71       73.68
      4142   68.2530  1.373021     4862.00     4952.78       69.73
      4143   68.2680  1.372756     4556.00     4588.31       67.50
      4144   68.2830  1.372491     4392.00     4461.61       66.27
      4145   68.2980  1.372226     4429.00     4521.92       66.55
      4146   68.3130  1.371961     4602.00     4658.89       67.84
      4147   68.3280  1.371697     4726.00     4734.77       68.75
      4148   68.3430  1.371432     4642.00     4638.63       68.13
      4149   68.3580  1.371168     4393.00     4345.71       66.28
      4150   68.3730  1.370904     4017.00     3916.93       63.38
      4151   68.3880  1.370640     3524.00     3452.02       59.36
      4152   68.4030  1.370376     3118.00     3033.65       55.84
      4153   68.4180  1.370112     2825.00     2708.37       53.15
      4154   68.4330  1.369848     2616.00     2484.86       51.15
      4155   68.4480  1.369584     2472.00     2346.79       49.72
      4156   68.4630  1.369321     2350.00     2268.31       48.48
      4157   68.4780  1.369058     2283.00     2225.87       47.78
      4158   68.4930  1.368794     2255.00     2201.45       47.49
      4159   68.5080  1.368531     2230.00     2189.03       47.22
      4160   68.5230  1.368268     2185.00     2182.45       46.74
      4161   68.5380  1.368005     2149.00     2179.92       46.36
      4162   68.5530  1.367742     2169.00     2181.07       46.57
      4163   68.5680  1.367480     2198.00     2185.68       46.88
      4164   68.5830  1.367217     2199.00     2196.99       46.89
      4165   68.5980  1.366955     2208.00     2217.97       46.99
      4166   68.6130  1.366693     2235.00     2255.62       47.28
      4167   68.6280  1.366431     2323.00     2320.82       48.20
      4168   68.6430  1.366169     2471.00     2430.47       49.71
      4169   68.6580  1.365907     2673.00     2604.28       51.70
      4170   68.6730  1.365645     2962.00     2859.34       54.42
      4171   68.6880  1.365383     3325.00     3200.83       57.66
      4172   68.7030  1.365122     3699.00     3611.94       60.82
      4173   68.7180  1.364860     4154.00     4047.25       64.45
      4174   68.7330  1.364599     4591.00     4434.08       67.76
      4175   68.7480  1.364338     4911.00     4690.41       70.08
      4176   68.7630  1.364077     5024.00     4769.65       70.88
      4177   68.7780  1.363816     4946.00     4706.75       70.33
      4178   68.7930  1.363555     4824.00     4609.22       69.46
      4179   68.8080  1.363295     4784.00     4592.44       69.17
      4180   68.8230  1.363034     4888.00     4738.62       69.91
      4181   68.8380  1.362774     5183.00     5076.38       71.99
      4182   68.8530  1.362513     5616.00     5570.75       74.94
      4183   68.8680  1.362253     6080.00     6120.37       77.97
      4184   68.8830  1.361993     6452.00     6577.03       80.32
      4185   68.8980  1.361733     6684.00     6800.93       81.76
      4186   68.9130  1.361474     6697.00     6722.66       81.84
      4187   68.9280  1.361214     6295.00     6346.10       79.34
      4188   68.9430  1.360954     5603.00     5731.54       74.85
      4189   68.9580  1.360695     4885.00     4991.58       69.89
      4190   68.9730  1.360436     4177.00     4248.58       64.63
      4191   68.9880  1.360176     3586.00     3600.96       59.88
      4192   69.0030  1.359918     3144.00     3097.93       56.07
      4193   69.0180  1.359658     2858.00     2748.90       53.46
      4194   69.0330  1.359400     2674.00     2537.31       51.71
      4195   69.0480  1.359141     2584.00     2437.57       50.83
      4196   69.0630  1.358882     2588.00     2430.37       50.87
      4197   69.0780  1.358624     2668.00     2504.57       51.65
      4198   69.0930  1.358365     2828.00     2658.24       53.18
      4199   69.1080  1.358107     3062.00     2880.09       55.34
      4200   69.1230  1.357849     3315.00     3143.92       57.58
      4201   69.1380  1.357591     3524.00     3402.15       59.36
      4202   69.1530  1.357334     3707.00     3590.42       60.89
      4203   69.1680  1.357076     3741.00     3647.59       61.16
      4204   69.1830  1.356818     3596.00     3551.42       59.97
      4205   69.1980  1.356561     3352.00     3335.39       57.90
      4206   69.2130  1.356303     3059.00     3063.37       55.31
      4207   69.2280  1.356046     2790.00     2794.19       52.82
      4208   69.2430  1.355789     2582.00     2565.82       50.81
      4209   69.2580  1.355532     2457.00     2393.70       49.57
      4210   69.2730  1.355275     2372.00     2275.81       48.70
      4211   69.2880  1.355018     2249.00     2200.72       47.42
      4212   69.3030  1.354762     2179.00     2154.84       46.68
      4213   69.3180  1.354505     2167.00     2126.24       46.55
      4214   69.3330  1.354249     2136.00     2108.56       46.22
      4215   69.3480  1.353993     2126.00     2097.22       46.11
      4216   69.3630  1.353737     2126.00     2089.15       46.11
      4217   69.3780  1.353480     2094.00     2083.54       45.76
      4218   69.3930  1.353225     2070.00     2079.71       45.50
      4219   69.4080  1.352969     2079.00     2077.22       45.60
      4220   69.4230  1.352713     2076.00     2075.76       45.56
      4221   69.4380  1.352457     2017.00     2075.48       44.91
      4222   69.4530  1.352202     1991.00     2075.50       44.62
      4223   69.4680  1.351947     2027.00     2076.09       45.02
      4224   69.4830  1.351691     2026.00     2077.16       45.01
      4225   69.4980  1.351436     2016.00     2078.74       44.90
      4226   69.5130  1.351181     2034.00     2080.81       45.10
      4227   69.5280  1.350927     2066.00     2083.37       45.45
      4228   69.5430  1.350672     2060.00     2087.14       45.39
      4229   69.5580  1.350417     2035.00     2090.81       45.11
      4230   69.5730  1.350163     2038.00     2095.16       45.14
      4231   69.5880  1.349908     2036.00     2100.28       45.12
      4232   69.6030  1.349654     2062.00     2106.35       45.41
      4233   69.6180  1.349400     2095.00     2113.58       45.77
      4234   69.6330  1.349146     2080.00     2122.32       45.61
      4235   69.6480  1.348892     2070.00     2132.50       45.50
      4236   69.6630  1.348639     2106.00     2146.63       45.89
      4237   69.6780  1.348385     2137.00     2166.15       46.23
      4238   69.6930  1.348131     2131.00     2191.86       46.16
      4239   69.7080  1.347878     2121.00     2236.61       46.05
      4240   69.7230  1.347625     2201.00     2307.50       46.91
      4241   69.7380  1.347371     2352.00     2418.16       48.50
      4242   69.7530  1.347118     2552.00     2584.65       50.52
      4243   69.7680  1.346866     2867.00     2820.80       53.54
      4244   69.7830  1.346613     3238.00     3130.08       56.90
      4245   69.7980  1.346360     3632.00     3502.91       60.27
      4246   69.8130  1.346107     4039.00     3907.13       63.55
      4247   69.8280  1.345855     4400.00     4284.02       66.33
      4248   69.8430  1.345603     4722.00     4554.01       68.72
      4249   69.8580  1.345350     4908.00     4640.20       70.06
      4250   69.8730  1.345098     4801.00     4518.14       69.29
      4251   69.8880  1.344846     4455.00     4235.43       66.75
      4252   69.9030  1.344594     3965.00     3873.75       62.97
      4253   69.9180  1.344343     3510.00     3504.80       59.25
      4254   69.9330  1.344091     3170.00     3174.37       56.30
      4255   69.9480  1.343840     2896.00     2906.61       53.81
      4256   69.9630  1.343588     2725.00     2710.46       52.20
      4257   69.9780  1.343337     2618.00     2585.08       51.17
      4258   69.9930  1.343086     2568.00     2524.71       50.68
      4259   70.0080  1.342834     2583.00     2522.92       50.82
      4260   70.0230  1.342584     2589.00     2575.07       50.88
      4261   70.0380  1.342333     2660.00     2676.55       51.58
      4262   70.0530  1.342082     2831.00     2824.14       53.21
      4263   70.0680  1.341831     3067.00     3013.03       55.38
      4264   70.0830  1.341581     3379.00     3236.82       58.13
      4265   70.0980  1.341331     3704.00     3487.88       60.86
      4266   70.1130  1.341080     3983.00     3760.31       63.11
      4267   70.1280  1.340830     4157.00     4053.15       64.47
      4268   70.1430  1.340580     4334.00     4360.99       65.83
      4269   70.1580  1.340330     4621.00     4653.63       67.98
      4270   70.1730  1.340081     4900.00     4873.29       70.00
      4271   70.1880  1.339831     5027.00     4951.81       70.90
      4272   70.2030  1.339581     5033.00     4857.09       70.94
      4273   70.2180  1.339332     4759.00     4622.38       68.99
      4274   70.2330  1.339083     4379.00     4331.07       66.17
      4275   70.2480  1.338833     4127.00     4067.79       64.24
      4276   70.2630  1.338584     3974.00     3882.17       63.04
      4277   70.2780  1.338335     3860.00     3775.91       62.13
      4278   70.2930  1.338087     3799.00     3712.65       61.64
      4279   70.3080  1.337838     3779.00     3638.52       61.47
      4280   70.3230  1.337589     3702.00     3521.92       60.84
      4281   70.3380  1.337341     3544.00     3373.69       59.53
      4282   70.3530  1.337092     3338.00     3230.72       57.78
      4283   70.3680  1.336844     3217.00     3124.85       56.72
      4284   70.3830  1.336596     3231.00     3068.06       56.84
      4285   70.3980  1.336348     3234.00     3045.02       56.87
      4286   70.4130  1.336100     3192.00     3027.31       56.50
      4287   70.4280  1.335852     3123.00     2982.57       55.88
      4288   70.4430  1.335604     3041.00     2902.23       55.15
      4289   70.4580  1.335357     2920.00     2800.82       54.04
      4290   70.4730  1.335109     2772.00     2700.42       52.65
      4291   70.4880  1.334862     2631.00     2616.25       51.29
      4292   70.5030  1.334615     2535.00     2555.74       50.35
      4293   70.5180  1.334368     2511.00     2516.83       50.11
      4294   70.5330  1.334121     2442.00     2494.62       49.42
      4295   70.5480  1.333874     2428.00     2483.05       49.27
      4296   70.5630  1.333627     2449.00     2479.92       49.49
      4297   70.5780  1.333380     2424.00     2488.05       49.23
      4298   70.5930  1.333134     2416.00     2514.92       49.15
      4299   70.6080  1.332887     2448.00     2570.45       49.48
      4300   70.6230  1.332641     2547.00     2664.92       50.47
      4301   70.6380  1.332395     2732.00     2807.46       52.27
      4302   70.6530  1.332149     2944.00     3004.27       54.26
      4303   70.6680  1.331903     3157.00     3254.44       56.19
      4304   70.6830  1.331657     3409.00     3545.70       58.39
      4305   70.6980  1.331411     3714.00     3848.33       60.94
      4306   70.7130  1.331166     4013.00     4114.70       63.35
      4307   70.7280  1.330920     4226.00     4290.73       65.01
      4308   70.7430  1.330675     4382.00     4340.01       66.20
      4309   70.7580  1.330429     4380.00     4267.21       66.18
      4310   70.7730  1.330184     4268.00     4124.26       65.33
      4311   70.7880  1.329939     4122.00     3989.54       64.20
      4312   70.8030  1.329694     4053.00     3932.85       63.66
      4313   70.8180  1.329449     4118.00     3988.83       64.17
      4314   70.8330  1.329204     4210.00     4144.06       64.88
      4315   70.8480  1.328960     4323.00     4336.44       65.75
      4316   70.8630  1.328715     4421.00     4469.45       66.49
      4317   70.8780  1.328471     4465.00     4449.58       66.82
      4318   70.8930  1.328226     4304.00     4239.75       65.60
      4319   70.9080  1.327982     3942.00     3882.52       62.79
      4320   70.9230  1.327738     3450.00     3462.61       58.74
      4321   70.9380  1.327494     3041.00     3060.30       55.15
      4322   70.9530  1.327250     2761.00     2727.52       52.55
      4323   70.9680  1.327007     2587.00     2484.16       50.86
      4324   70.9830  1.326763     2469.00     2324.66       49.69
      4325   70.9980  1.326520     2335.00     2230.13       48.32
      4326   71.0130  1.326276     2232.00     2180.46       47.24
      4327   71.0280  1.326033     2201.00     2158.20       46.91
      4328   71.0430  1.325790     2171.00     2155.82       46.59
      4329   71.0580  1.325547     2174.00     2169.82       46.63
      4330   71.0730  1.325304     2229.00     2202.78       47.21
      4331   71.0880  1.325061     2301.00     2258.44       47.97
      4332   71.1030  1.324818     2356.00     2339.19       48.54
      4333   71.1180  1.324576     2409.00     2442.69       49.08
      4334   71.1330  1.324333     2482.00     2559.28       49.82
      4335   71.1480  1.324091     2548.00     2670.87       50.48
      4336   71.1630  1.323848     2621.00     2752.80       51.20
      4337   71.1780  1.323606     2628.00     2781.89       51.26
      4338   71.1930  1.323364     2529.00     2750.87       50.29
      4339   71.2080  1.323122     2467.00     2675.24       49.67
      4340   71.2230  1.322881     2433.00     2582.78       49.33
      4341   71.2380  1.322639     2334.00     2500.34       48.31
      4342   71.2530  1.322397     2258.00     2448.17       47.52
      4343   71.2680  1.322156     2282.00     2439.72       47.77
      4344   71.2830  1.321914     2328.00     2482.73       48.25
      4345   71.2980  1.321673     2429.00     2580.68       49.28
      4346   71.3130  1.321432     2586.00     2733.53       50.85
      4347   71.3280  1.321191     2764.00     2936.81       52.57
      4348   71.3430  1.320950     2958.00     3179.56       54.39
      4349   71.3580  1.320709     3192.00     3440.77       56.50
      4350   71.3730  1.320468     3478.00     3684.88       58.97
      4351   71.3880  1.320228     3673.00     3868.83       60.61
      4352   71.4030  1.319987     3756.00     3945.17       61.29
      4353   71.4180  1.319747     3762.00     3891.81       61.34
      4354   71.4330  1.319507     3641.00     3727.84       60.34
      4355   71.4480  1.319266     3398.00     3494.92       58.29
      4356   71.4630  1.319026     3119.00     3244.14       55.85
      4357   71.4780  1.318787     2852.00     3013.83       53.40
      4358   71.4930  1.318547     2651.00     2827.78       51.49
      4359   71.5080  1.318307     2558.00     2697.21       50.58
      4360   71.5230  1.318067     2480.00     2621.89       49.80
      4361   71.5380  1.317828     2451.00     2590.90       49.51
      4362   71.5530  1.317588     2480.00     2586.82       49.80
      4363   71.5680  1.317349     2520.00     2586.57       50.20
      4364   71.5830  1.317110     2506.00     2569.49       50.06
      4365   71.5980  1.316871     2469.00     2526.05       49.69
      4366   71.6130  1.316632     2416.00     2461.99       49.15
      4367   71.6280  1.316393     2357.00     2392.07       48.55
      4368   71.6430  1.316154     2288.00     2333.10       47.83
      4369   71.6580  1.315916     2303.00     2298.83       47.99
      4370   71.6730  1.315677     2333.00     2298.08       48.30
      4371   71.6880  1.315439     2381.00     2335.32       48.80
      4372   71.7030  1.315200     2399.00     2409.93       48.98
      4373   71.7180  1.314962     2477.00     2516.27       49.77
      4374   71.7330  1.314724     2568.00     2641.51       50.68
      4375   71.7480  1.314486     2689.00     2769.45       51.86
      4376   71.7630  1.314248     2839.00     2882.00       53.28
      4377   71.7780  1.314011     2956.00     2969.76       54.37
      4378   71.7930  1.313773     3042.00     3040.14       55.15
      4379   71.8080  1.313535     3140.00     3118.71       56.04
      4380   71.8230  1.313298     3166.00     3226.08       56.27
      4381   71.8380  1.313061     3215.00     3363.85       56.70
      4382   71.8530  1.312823     3347.00     3507.14       57.85
      4383   71.8680  1.312586     3455.00     3609.48       58.78
      4384   71.8830  1.312349     3584.00     3622.97       59.87
      4385   71.8980  1.312112     3538.00     3530.10       59.48
      4386   71.9130  1.311875     3323.00     3358.70       57.65
      4387   71.9280  1.311639     3133.00     3155.67       55.97
      4388   71.9430  1.311402     2895.00     2965.34       53.81
      4389   71.9580  1.311166     2728.00     2814.18       52.23
      4390   71.9730  1.310929     2641.00     2709.75       51.39
      4391   71.9880  1.310693     2591.00     2643.87       50.90
      4392   72.0030  1.310457     2563.00     2599.17       50.63
      4393   72.0180  1.310221     2541.00     2558.48       50.41
      4394   72.0330  1.309985     2476.00     2511.94       49.76
      4395   72.0480  1.309749     2442.00     2458.54       49.42
      4396   72.0630  1.309513     2374.00     2402.39       48.72
      4397   72.0780  1.309278     2330.00     2348.47       48.27
      4398   72.0930  1.309042     2228.00     2300.50       47.20
      4399   72.1080  1.308807     2148.00     2260.67       46.35
      4400   72.1230  1.308572     2129.00     2229.29       46.14
      4401   72.1380  1.308336     2114.00     2206.23       45.98
      4402   72.1530  1.308101     2152.00     2190.40       46.39
      4403   72.1680  1.307867     2131.00     2180.23       46.16
      4404   72.1830  1.307632     2064.00     2173.67       45.43
      4405   72.1980  1.307397     2066.00     2170.45       45.45
      4406   72.2130  1.307162     2073.00     2170.03       45.53
      4407   72.2280  1.306928     2059.00     2172.40       45.38
      4408   72.2430  1.306693     2112.00     2179.54       45.96
      4409   72.2580  1.306459     2094.00     2191.01       45.76
      4410   72.2730  1.306225     2131.00     2206.39       46.16
      4411   72.2880  1.305991     2130.00     2224.47       46.15
      4412   72.3030  1.305757     2100.00     2243.01       45.83
      4413   72.3180  1.305523     2142.00     2258.73       46.28
      4414   72.3330  1.305289     2147.00     2268.08       46.34
      4415   72.3480  1.305055     2132.00     2268.87       46.17
      4416   72.3630  1.304822     2159.00     2261.87       46.47
      4417   72.3780  1.304588     2208.00     2249.31       46.99
      4418   72.3930  1.304355     2165.00     2235.39       46.53
      4419   72.4080  1.304121     2124.00     2220.93       46.09
      4420   72.4230  1.303888     2114.00     2207.13       45.98
      4421   72.4380  1.303655     2059.00     2193.40       45.38
      4422   72.4530  1.303422     2047.00     2179.08       45.24
      4423   72.4680  1.303190     2080.00     2164.50       45.61
      4424   72.4830  1.302957     2039.00     2150.88       45.16
      4425   72.4980  1.302724     2042.00     2139.66       45.19
      4426   72.5130  1.302492     2059.00     2131.81       45.38
      4427   72.5280  1.302259     2063.00     2126.45       45.42
      4428   72.5430  1.302027     2062.00     2126.37       45.41
      4429   72.5580  1.301795     2011.00     2129.94       44.84
      4430   72.5730  1.301563     2025.00     2136.84       45.00
      4431   72.5880  1.301331     2037.00     2146.80       45.13
      4432   72.6030  1.301099     1994.00     2159.42       44.65
      4433   72.6180  1.300867     1984.00     2175.46       44.54
      4434   72.6330  1.300635     2037.00     2195.12       45.13
      4435   72.6480  1.300404     2107.00     2219.46       45.90
      4436   72.6630  1.300172     2137.00     2250.33       46.23
      4437   72.6780  1.299941     2159.00     2290.70       46.47
      4438   72.6930  1.299710     2201.00     2344.32       46.91
      4439   72.7080  1.299478     2263.00     2415.21       47.57
      4440   72.7230  1.299247     2347.00     2507.10       48.45
      4441   72.7380  1.299016     2470.00     2623.06       49.70
      4442   72.7530  1.298786     2608.00     2765.85       51.07
      4443   72.7680  1.298555     2720.00     2936.04       52.15
      4444   72.7830  1.298324     2864.00     3131.41       53.52
      4445   72.7980  1.298094     3083.00     3343.35       55.52
      4446   72.8130  1.297863     3247.00     3555.33       56.98
      4447   72.8280  1.297633     3417.00     3744.45       58.46
      4448   72.8430  1.297403     3579.00     3890.57       59.82
      4449   72.8580  1.297172     3756.00     3992.79       61.29
      4450   72.8730  1.296942     3919.00     4076.43       62.60
      4451   72.8880  1.296713     4056.00     4185.69       63.69
      4452   72.9030  1.296483     4235.00     4359.07       65.08
      4453   72.9180  1.296253     4382.00     4610.47       66.20
      4454   72.9330  1.296023     4710.00     4919.47       68.63
      4455   72.9480  1.295794     5146.00     5228.50       71.74
      4456   72.9630  1.295565     5427.00     5448.25       73.67
      4457   72.9780  1.295335     5552.00     5485.79       74.51
      4458   72.9930  1.295106     5405.00     5301.81       73.52
      4459   73.0080  1.294877     4939.00     4943.14       70.28
      4460   73.0230  1.294648     4481.00     4507.04       66.94
      4461   73.0380  1.294419     4049.00     4086.53       63.63
      4462   73.0530  1.294190     3742.00     3745.26       61.17
      4463   73.0680  1.293962     3539.00     3515.23       59.49
      4464   73.0830  1.293733     3438.00     3401.81       58.63
      4465   73.0980  1.293505     3420.00     3384.24       58.48
      4466   73.1130  1.293276     3514.00     3421.90       59.28
      4467   73.1280  1.293048     3620.00     3459.48       60.17
      4468   73.1430  1.292820     3635.00     3442.12       60.29
      4469   73.1580  1.292592     3551.00     3340.44       59.59
      4470   73.1730  1.292364     3367.00     3165.50       58.03
      4471   73.1880  1.292136     3130.00     2953.62       55.95
      4472   73.2030  1.291908     2821.00     2741.73       53.11
      4473   73.2180  1.291681     2528.00     2556.73       50.28
      4474   73.2330  1.291453     2335.00     2411.64       48.32
      4475   73.2480  1.291226     2223.00     2308.16       47.15
      4476   73.2630  1.290998     2179.00     2240.21       46.68
      4477   73.2780  1.290771     2122.00     2198.96       46.07
      4478   73.2930  1.290544     2128.00     2175.82       46.13
      4479   73.3080  1.290317     2153.00     2163.69       46.40
      4480   73.3230  1.290090     2109.00     2159.69       45.92
      4481   73.3380  1.289863     2137.00     2162.55       46.23
      4482   73.3530  1.289637     2120.00     2169.03       46.04
      4483   73.3680  1.289410     2071.00     2180.96       45.51
      4484   73.3830  1.289183     2071.00     2199.79       45.51
      4485   73.3980  1.288957     2129.00     2228.02       46.14
      4486   73.4130  1.288731     2215.00     2269.12       47.06
      4487   73.4280  1.288504     2287.00     2329.38       47.82
      4488   73.4430  1.288278     2330.00     2415.53       48.27
      4489   73.4580  1.288052     2469.00     2535.15       49.69
      4490   73.4730  1.287826     2624.00     2694.09       51.22
      4491   73.4880  1.287601     2824.00     2893.36       53.14
      4492   73.5030  1.287375     3027.00     3126.00       55.02
      4493   73.5180  1.287149     3265.00     3373.73       57.14
      4494   73.5330  1.286924     3502.00     3604.71       59.18
      4495   73.5480  1.286698     3762.00     3778.46       61.34
      4496   73.5630  1.286473     3894.00     3852.30       62.40
      4497   73.5780  1.286248     3816.00     3808.69       61.77
      4498   73.5930  1.286023     3659.00     3660.07       60.49
      4499   73.6080  1.285798     3379.00     3447.01       58.13
      4500   73.6230  1.285573     3163.00     3217.37       56.24
      4501   73.6380  1.285348     2853.00     3008.76       53.41
      4502   73.6530  1.285123     2585.00     2845.30       50.84
      4503   73.6680  1.284899     2508.00     2733.50       50.08
      4504   73.6830  1.284674     2499.00     2675.81       49.99
      4505   73.6980  1.284450     2530.00     2667.42       50.30
      4506   73.7130  1.284225     2560.00     2700.20       50.60
      4507   73.7280  1.284001     2564.00     2763.41       50.64
      4508   73.7430  1.283777     2615.00     2844.24       51.14
      4509   73.7580  1.283553     2737.00     2927.07       52.32
      4510   73.7730  1.283329     2797.00     2995.12       52.89
      4511   73.7880  1.283105     2890.00     3031.93       53.76
      4512   73.8030  1.282882     2878.00     3029.96       53.65
      4513   73.8180  1.282658     2814.00     2990.12       53.05
      4514   73.8330  1.282435     2817.00     2919.65       53.08
      4515   73.8480  1.282211     2690.00     2828.97       51.87
      4516   73.8630  1.281988     2569.00     2729.96       50.69
      4517   73.8780  1.281765     2441.00     2634.03       49.41
      4518   73.8930  1.281542     2355.00     2550.35       48.53
      4519   73.9080  1.281319     2304.00     2485.21       48.00
      4520   73.9230  1.281096     2278.00     2441.93       47.73
      4521   73.9380  1.280873     2278.00     2421.38       47.73
      4522   73.9530  1.280650     2267.00     2421.96       47.61
      4523   73.9680  1.280428     2280.00     2439.54       47.75
      4524   73.9830  1.280205     2331.00     2467.16       48.28
      4525   73.9980  1.279983     2359.00     2494.73       48.57
      4526   74.0130  1.279760     2398.00     2509.73       48.97
      4527   74.0280  1.279538     2406.00     2502.85       49.05
      4528   74.0430  1.279316     2439.00     2471.29       49.39
      4529   74.0580  1.279094     2270.00     2421.65       47.64
      4530   74.0730  1.278872     2309.00     2364.22       48.05
      4531   74.0880  1.278651     2246.00     2308.06       47.39
      4532   74.1030  1.278429     2175.00     2259.31       46.64
      4533   74.1180  1.278207     2120.00     2222.68       46.04
      4534   74.1330  1.277986     2099.00     2199.40       45.81
      4535   74.1480  1.277764     2109.00     2193.06       45.92
      4536   74.1630  1.277543     2092.00     2207.74       45.74
      4537   74.1780  1.277322     2175.00     2249.30       46.64
      4538   74.1930  1.277101     2326.00     2324.71       48.23
      4539   74.2080  1.276880     2422.00     2439.61       49.21
      4540   74.2230  1.276659     2581.00     2594.48       50.80
      4541   74.2380  1.276438     2732.00     2780.36       52.27
      4542   74.2530  1.276217     3033.00     2977.33       55.07
      4543   74.2680  1.275996     3278.00     3151.29       57.25
      4544   74.2830  1.275776     3426.00     3264.92       58.53
      4545   74.2980  1.275555     3465.00     3291.94       58.86
      4546   74.3130  1.275335     3393.00     3237.08       58.25
      4547   74.3280  1.275115     3297.00     3133.08       57.42
      4548   74.3430  1.274895     3087.00     3018.17       55.56
      4549   74.3580  1.274675     2907.00     2921.21       53.92
      4550   74.3730  1.274455     2871.00     2855.27       53.58
      4551   74.3880  1.274235     2841.00     2818.45       53.30
      4552   74.4030  1.274015     2734.00     2797.22       52.29
      4553   74.4180  1.273795     2849.00     2774.19       53.38
      4554   74.4330  1.273576     2780.00     2737.21       52.73
      4555   74.4480  1.273357     2731.00     2684.61       52.26
      4556   74.4630  1.273137     2670.00     2623.08       51.67
      4557   74.4780  1.272918     2584.00     2561.85       50.83
      4558   74.4930  1.272699     2460.00     2508.61       49.60
      4559   74.5080  1.272480     2395.00     2467.90       48.94
      4560   74.5230  1.272261     2351.00     2441.31       48.49
      4561   74.5380  1.272042     2354.00     2425.77       48.52
      4562   74.5530  1.271823     2355.00     2421.16       48.53
      4563   74.5680  1.271604     2402.00     2419.12       49.01
      4564   74.5830  1.271386     2384.00     2411.93       48.83
      4565   74.5980  1.271167     2435.00     2393.16       49.35
      4566   74.6130  1.270949     2390.00     2362.83       48.89
      4567   74.6280  1.270731     2363.00     2324.19       48.61
      4568   74.6430  1.270513     2253.00     2282.66       47.47
      4569   74.6580  1.270294     2183.00     2243.38       46.72
      4570   74.6730  1.270076     2143.00     2208.23       46.29
      4571   74.6880  1.269858     2116.00     2177.63       46.00
      4572   74.7030  1.269641     2123.00     2155.17       46.08
      4573   74.7180  1.269423     2122.00     2139.05       46.07
      4574   74.7330  1.269205     2049.00     2128.67       45.27
      4575   74.7480  1.268988     2105.00     2123.34       45.88
      4576   74.7630  1.268771     2115.00     2122.65       45.99
      4577   74.7780  1.268553     2115.00     2126.87       45.99
      4578   74.7930  1.268336     2204.00     2137.51       46.95
      4579   74.8080  1.268119     2226.00     2157.98       47.18
      4580   74.8230  1.267902     2293.00     2194.00       47.89
      4581   74.8380  1.267685     2346.00     2253.09       48.44
      4582   74.8530  1.267468     2389.00     2342.64       48.88
      4583   74.8680  1.267251     2502.00     2467.33       50.02
      4584   74.8830  1.267035     2663.00     2620.62       51.60
      4585   74.8980  1.266818     2743.00     2788.11       52.37
      4586   74.9130  1.266601     2882.00     2944.29       53.68
      4587   74.9280  1.266385     3014.00     3060.01       54.90
      4588   74.9430  1.266169     3089.00     3116.78       55.58
      4589   74.9580  1.265953     3070.00     3123.88       55.41
      4590   74.9730  1.265737     3088.00     3119.96       55.57
      4591   74.9880  1.265521     3040.00     3154.19       55.14
      4592   75.0030  1.265305     3151.00     3270.90       56.13
      4593   75.0180  1.265089     3388.00     3496.63       58.21
      4594   75.0330  1.264873     3623.00     3832.73       60.19
      4595   75.0480  1.264658     3991.00     4252.75       63.17
      4596   75.0630  1.264442     4432.00     4702.08       66.57
      4597   75.0780  1.264227     4892.00     5102.05       69.94
      4598   75.0930  1.264012     5227.00     5369.36       72.30
      4599   75.1080  1.263796     5369.00     5457.31       73.27
      4600   75.1230  1.263581     5232.00     5390.35       72.33
      4601   75.1380  1.263366     5022.00     5238.17       70.87
      4602   75.1530  1.263151     4824.00     5066.41       69.46
      4603   75.1680  1.262936     4734.00     4910.87       68.80
      4604   75.1830  1.262722     4720.00     4777.71       68.70
      4605   75.1980  1.262507     4694.00     4660.13       68.51
      4606   75.2130  1.262292     4580.00     4557.74       67.68
      4607   75.2280  1.262078     4507.00     4480.65       67.13
      4608   75.2430  1.261864     4448.00     4435.71       66.69
      4609   75.2580  1.261649     4378.00     4409.64       66.17
      4610   75.2730  1.261435     4335.00     4367.34       65.84
      4611   75.2880  1.261221     4204.00     4261.63       64.84
      4612   75.3030  1.261007     4016.00     4073.29       63.37
      4613   75.3180  1.260793     3944.00     3830.20       62.80
      4614   75.3330  1.260579     3731.00     3584.02       61.08
      4615   75.3480  1.260366     3529.00     3376.51       59.41
      4616   75.3630  1.260152     3352.00     3229.06       57.90
      4617   75.3780  1.259938     3305.00     3145.81       57.49
      4618   75.3930  1.259725     3216.00     3119.18       56.71
      4619   75.4080  1.259512     3189.00     3132.60       56.47
      4620   75.4230  1.259298     3199.00     3162.49       56.56
      4621   75.4380  1.259085     3225.00     3181.18       56.79
      4622   75.4530  1.258872     3134.00     3163.16       55.98
      4623   75.4680  1.258659     3165.00     3094.88       56.26
      4624   75.4830  1.258446     3064.00     2981.87       55.35
      4625   75.4980  1.258234     2902.00     2843.24       53.87
      4626   75.5130  1.258021     2719.00     2699.74       52.14
      4627   75.5280  1.257808     2570.00     2566.32       50.70
      4628   75.5430  1.257596     2364.00     2451.95       48.62
      4629   75.5580  1.257384     2317.00     2359.96       48.14
      4630   75.5730  1.257171     2249.00     2290.08       47.42
      4631   75.5880  1.256959     2194.00     2239.66       46.84
      4632   75.6030  1.256747     2126.00     2205.08       46.11
      4633   75.6180  1.256535     2078.00     2182.72       45.59
      4634   75.6330  1.256323     2044.00     2169.77       45.21
      4635   75.6480  1.256111     2026.00     2164.67       45.01
      4636   75.6630  1.255899     2073.00     2168.03       45.53
      4637   75.6780  1.255688     2099.00     2180.37       45.81
      4638   75.6930  1.255476     2087.00     2206.04       45.68
      4639   75.7080  1.255265     2109.00     2250.31       45.92
      4640   75.7230  1.255053     2196.00     2320.48       46.86
      4641   75.7380  1.254842     2360.00     2422.38       48.58
      4642   75.7530  1.254631     2505.00     2558.89       50.05
      4643   75.7680  1.254420     2662.00     2728.43       51.59
      4644   75.7830  1.254209     2915.00     2919.52       53.99
      4645   75.7980  1.253998     2997.00     3110.15       54.74
      4646   75.8130  1.253787     3160.00     3266.51       56.21
      4647   75.8280  1.253576     3306.00     3351.22       57.50
      4648   75.8430  1.253366     3295.00     3337.09       57.40
      4649   75.8580  1.253155     3214.00     3229.24       56.69
      4650   75.8730  1.252945     2957.00     3060.29       54.38
      4651   75.8880  1.252734     2821.00     2869.85       53.11
      4652   75.9030  1.252524     2643.00     2688.02       51.41
      4653   75.9180  1.252314     2439.00     2533.87       49.39
      4654   75.9330  1.252104     2303.00     2415.92       47.99
      4655   75.9480  1.251894     2293.00     2334.85       47.89
      4656   75.9630  1.251684     2214.00     2286.25       47.05
      4657   75.9780  1.251474     2165.00     2263.33       46.53
      4658   75.9930  1.251264     2112.00     2259.13       45.96
      4659   76.0080  1.251055     2078.00     2268.05       45.59
      4660   76.0230  1.250845     2110.00     2286.89       45.93
      4661   76.0380  1.250636     2150.00     2314.93       46.37
      4662   76.0530  1.250426     2209.00     2353.03       47.00
      4663   76.0680  1.250217     2266.00     2401.97       47.60
      4664   76.0830  1.250008     2336.00     2461.53       48.33
      4665   76.0980  1.249799     2376.00     2530.74       48.74
      4666   76.1130  1.249590     2417.00     2605.08       49.16
      4667   76.1280  1.249381     2520.00     2679.64       50.20
      4668   76.1430  1.249172     2592.00     2744.31       50.91
      4669   76.1580  1.248964     2645.00     2785.71       51.43
      4670   76.1730  1.248755     2718.00     2793.60       52.13
      4671   76.1880  1.248546     2667.00     2764.57       51.64
      4672   76.2030  1.248338     2585.00     2704.87       50.84
      4673   76.2180  1.248130     2543.00     2626.63       50.43
      4674   76.2330  1.247921     2423.00     2541.90       49.22
      4675   76.2480  1.247713     2318.00     2459.65       48.15
      4676   76.2630  1.247505     2257.00     2385.38       47.51
      4677   76.2780  1.247297     2176.00     2321.97       46.65
      4678   76.2930  1.247089     2091.00     2270.71       45.73
      4679   76.3080  1.246881     2098.00     2231.86       45.80
      4680   76.3230  1.246674     2088.00     2205.15       45.69
      4681   76.3380  1.246466     2066.00     2191.16       45.45
      4682   76.3530  1.246259     2065.00     2190.32       45.44
      4683   76.3680  1.246051     2115.00     2203.74       45.99
      4684   76.3830  1.245844     2167.00     2232.52       46.55
      4685   76.3980  1.245637     2226.00     2276.73       47.18
      4686   76.4130  1.245429     2247.00     2334.21       47.40
      4687   76.4280  1.245222     2353.00     2399.65       48.51
      4688   76.4430  1.245015     2439.00     2464.06       49.39
      4689   76.4580  1.244808     2513.00     2515.60       50.13
      4690   76.4730  1.244602     2541.00     2544.09       50.41
      4691   76.4880  1.244395     2554.00     2544.50       50.54
      4692   76.5030  1.244188     2460.00     2523.45       49.60
      4693   76.5180  1.243982     2449.00     2494.34       49.49
      4694   76.5330  1.243775     2433.00     2471.76       49.33
      4695   76.5480  1.243569     2431.00     2469.83       49.31
      4696   76.5630  1.243363     2435.00     2498.63       49.35
      4697   76.5780  1.243156     2433.00     2567.34       49.33
      4698   76.5930  1.242950     2507.00     2681.12       50.07
      4699   76.6080  1.242744     2659.00     2841.49       51.57
      4700   76.6230  1.242539     2865.00     3045.52       53.53
      4701   76.6380  1.242333     3093.00     3284.23       55.61
      4702   76.6530  1.242127     3361.00     3540.63       57.97
      4703   76.6680  1.241921     3577.00     3785.66       59.81
      4704   76.6830  1.241716     3788.00     3988.00       61.55
      4705   76.6980  1.241510     3967.00     4111.67       62.98
      4706   76.7130  1.241305     4083.00     4132.29       63.90
      4707   76.7280  1.241100     4042.00     4044.48       63.58
      4708   76.7430  1.240895     3886.00     3862.72       62.34
      4709   76.7580  1.240689     3641.00     3622.32       60.34
      4710   76.7730  1.240484     3400.00     3361.36       58.31
      4711   76.7880  1.240280     3086.00     3109.54       55.55
      4712   76.8030  1.240075     2788.00     2884.92       52.80
      4713   76.8180  1.239870     2597.00     2695.92       50.96
      4714   76.8330  1.239665     2490.00     2544.40       49.90
      4715   76.8480  1.239461     2433.00     2428.14       49.33
      4716   76.8630  1.239256     2370.00     2343.01       48.68
      4717   76.8780  1.239052     2346.00     2284.40       48.44
      4718   76.8930  1.238847     2334.00     2247.02       48.31
      4719   76.9080  1.238643     2323.00     2227.05       48.20
      4720   76.9230  1.238439     2324.00     2220.78       48.21
      4721   76.9380  1.238235     2341.00     2222.85       48.38
      4722   76.9530  1.238031     2306.00     2232.91       48.02
      4723   76.9680  1.237827     2341.00     2245.94       48.38
      4724   76.9830  1.237623     2326.00     2256.92       48.23
      4725   76.9980  1.237420     2330.00     2264.16       48.27
      4726   77.0130  1.237216     2356.00     2268.28       48.54
      4727   77.0280  1.237013     2350.00     2272.65       48.48
      4728   77.0430  1.236809     2295.00     2281.08       47.91
      4729   77.0580  1.236606     2340.00     2296.19       48.37
      4730   77.0730  1.236403     2382.00     2317.63       48.81
      4731   77.0880  1.236200     2386.00     2347.87       48.85
      4732   77.1030  1.235997     2413.00     2384.15       49.12
      4733   77.1180  1.235793     2470.00     2423.37       49.70
      4734   77.1330  1.235591     2527.00     2460.01       50.27
      4735   77.1480  1.235388     2572.00     2486.40       50.71
      4736   77.1630  1.235185     2607.00     2494.36       51.06
      4737   77.1780  1.234982     2602.00     2481.22       51.01
      4738   77.1930  1.234780     2600.00     2448.04       50.99
      4739   77.2080  1.234577     2562.00     2400.91       50.62
      4740   77.2230  1.234375     2515.00     2347.15       50.15
      4741   77.2380  1.234173     2435.00     2293.18       49.35
      4742   77.2530  1.233971     2399.00     2242.85       48.98
      4743   77.2680  1.233769     2360.00     2198.67       48.58
      4744   77.2830  1.233566     2295.00     2161.72       47.91
      4745   77.2980  1.233365     2263.00     2132.20       47.57
      4746   77.3130  1.233163     2278.00     2109.39       47.73
      4747   77.3280  1.232961     2260.00     2092.55       47.54
      4748   77.3430  1.232759     2206.00     2080.96       46.97
      4749   77.3580  1.232558     2240.00     2073.63       47.33
      4750   77.3730  1.232356     2301.00     2070.72       47.97
      4751   77.3880  1.232155     2275.00     2069.80       47.70
      4752   77.4030  1.231954     2280.00     2071.58       47.75
      4753   77.4180  1.231752     2273.00     2076.22       47.68
      4754   77.4330  1.231551     2274.00     2083.76       47.69
      4755   77.4480  1.231350     2332.00     2098.11       48.29
      4756   77.4630  1.231149     2421.00     2121.61       49.20
      4757   77.4780  1.230948     2504.00     2160.93       50.04
      4758   77.4930  1.230747     2589.00     2225.43       50.88
      4759   77.5080  1.230547     2733.00     2326.83       52.28
      4760   77.5230  1.230346     2957.00     2476.70       54.38
      4761   77.5380  1.230145     3192.00     2682.20       56.50
      4762   77.5530  1.229945     3463.00     2940.45       58.85
      4763   77.5680  1.229745     3781.00     3233.71       61.49
      4764   77.5830  1.229544     4080.00     3527.00       63.87
      4765   77.5980  1.229344     4357.00     3770.15       66.01
      4766   77.6130  1.229144     4601.00     3909.84       67.83
      4767   77.6280  1.228944     4627.00     3918.34       68.02
      4768   77.6430  1.228744     4456.00     3815.11       66.75
      4769   77.6580  1.228544     4245.00     3652.92       65.15
      4770   77.6730  1.228345     3975.00     3488.13       63.05
      4771   77.6880  1.228145     3758.00     3357.76       61.30
      4772   77.7030  1.227945     3631.00     3283.02       60.26
      4773   77.7180  1.227746     3578.00     3265.82       59.82
      4774   77.7330  1.227546     3637.00     3295.97       60.31
      4775   77.7480  1.227347     3734.00     3359.05       61.11
      4776   77.7630  1.227148     3785.00     3443.14       61.52
      4777   77.7780  1.226948     3859.00     3540.04       62.12
      4778   77.7930  1.226750     3938.00     3639.87       62.75
      4779   77.8080  1.226550     4017.00     3725.46       63.38
      4780   77.8230  1.226352     4031.00     3771.97       63.49
      4781   77.8380  1.226153     4019.00     3756.02       63.40
      4782   77.8530  1.225954     3899.00     3666.90       62.44
      4783   77.8680  1.225755     3720.00     3511.66       60.99
      4784   77.8830  1.225557     3515.00     3312.33       59.29
      4785   77.8980  1.225358     3309.00     3096.79       57.52
      4786   77.9130  1.225160     3091.00     2888.84       55.60
      4787   77.9280  1.224962     2878.00     2704.05       53.65
      4788   77.9430  1.224763     2696.00     2550.52       51.92
      4789   77.9580  1.224565     2518.00     2430.72       50.18
      4790   77.9730  1.224367     2439.00     2343.97       49.39
      4791   77.9880  1.224169     2373.00     2287.63       48.71
      4792   78.0030  1.223971     2283.00     2259.28       47.78
      4793   78.0180  1.223774     2276.00     2258.01       47.71
      4794   78.0330  1.223576     2342.00     2284.84       48.39
      4795   78.0480  1.223378     2424.00     2341.97       49.23
      4796   78.0630  1.223181     2549.00     2431.20       50.49
      4797   78.0780  1.222983     2671.00     2551.62       51.68
      4798   78.0930  1.222786     2785.00     2697.28       52.77
      4799   78.1080  1.222589     2909.00     2854.80       53.94
      4800   78.1230  1.222391     3132.00     3002.51       55.96
      4801   78.1380  1.222194     3323.00     3110.53       57.65
      4802   78.1530  1.221997     3382.00     3148.96       58.15
      4803   78.1680  1.221800     3308.00     3104.57       57.52
      4804   78.1830  1.221603     3165.00     2991.28       56.26
      4805   78.1980  1.221407     2978.00     2839.81       54.57
      4806   78.2130  1.221210     2760.00     2681.03       52.54
      4807   78.2280  1.221013     2607.00     2538.40       51.06
      4808   78.2430  1.220817     2504.00     2426.71       50.04
      4809   78.2580  1.220620     2460.00     2356.73       49.60
      4810   78.2730  1.220424     2444.00     2331.90       49.44
      4811   78.2880  1.220228     2419.00     2352.39       49.18
      4812   78.3030  1.220031     2452.00     2414.16       49.52
      4813   78.3180  1.219835     2544.00     2508.18       50.44
      4814   78.3330  1.219639     2635.00     2619.38       51.33
      4815   78.3480  1.219443     2752.00     2726.41       52.46
      4816   78.3630  1.219247     2821.00     2803.02       53.11
      4817   78.3780  1.219052     2811.00     2826.11       53.02
      4818   78.3930  1.218856     2773.00     2788.39       52.66
      4819   78.4080  1.218660     2707.00     2704.08       52.03
      4820   78.4230  1.218465     2621.00     2598.38       51.20
      4821   78.4380  1.218269     2522.00     2496.77       50.22
      4822   78.4530  1.218074     2429.00     2417.18       49.28
      4823   78.4680  1.217879     2388.00     2370.79       48.87
      4824   78.4830  1.217684     2375.00     2362.32       48.73
      4825   78.4980  1.217489     2378.00     2391.85       48.76
      4826   78.5130  1.217294     2403.00     2456.23       49.02
      4827   78.5280  1.217099     2497.00     2550.52       49.97
      4828   78.5430  1.216904     2622.00     2668.00       51.21
      4829   78.5580  1.216709     2746.00     2799.69       52.40
      4830   78.5730  1.216514     2876.00     2932.90       53.63
      4831   78.5880  1.216320     3017.00     3050.52       54.93
      4832   78.6030  1.216125     3105.00     3132.84       55.72
      4833   78.6180  1.215931     3137.00     3170.87       56.01
      4834   78.6330  1.215736     3182.00     3165.62       56.41
      4835   78.6480  1.215542     3171.00     3133.44       56.31
      4836   78.6630  1.215348     3109.00     3090.57       55.76
      4837   78.6780  1.215154     3066.00     3044.53       55.37
      4838   78.6930  1.214960     3014.00     2993.30       54.90
      4839   78.7080  1.214766     2951.00     2932.28       54.32
      4840   78.7230  1.214572     2897.00     2863.18       53.82
      4841   78.7380  1.214378     2910.00     2803.85       53.94
      4842   78.7530  1.214185     2947.00     2780.54       54.29
      4843   78.7680  1.213991     2968.00     2815.90       54.48
      4844   78.7830  1.213797     3047.00     2917.76       55.20
      4845   78.7980  1.213604     3220.00     3074.30       56.74
      4846   78.8130  1.213410     3419.00     3249.93       58.47
      4847   78.8280  1.213217     3604.00     3393.65       60.03
      4848   78.8430  1.213024     3704.00     3454.08       60.86
      4849   78.8580  1.212831     3637.00     3404.24       60.31
      4850   78.8730  1.212638     3479.00     3256.71       58.98
      4851   78.8880  1.212445     3240.00     3052.86       56.92
      4852   78.9030  1.212252     2974.00     2839.77       54.53
      4853   78.9180  1.212059     2776.00     2655.72       52.69
      4854   78.9330  1.211866     2613.00     2522.62       51.12
      4855   78.9480  1.211674     2504.00     2446.42       50.04
      4856   78.9630  1.211481     2454.00     2421.33       49.54
      4857   78.9780  1.211289     2446.00     2436.02       49.46
      4858   78.9930  1.211097     2461.00     2477.98       49.61
      4859   79.0080  1.210904     2530.00     2535.04       50.30
      4860   79.0230  1.210712     2596.00     2595.55       50.95
      4861   79.0380  1.210520     2591.00     2647.33       50.90
      4862   79.0530  1.210328     2624.00     2678.52       51.22
      4863   79.0680  1.210136     2656.00     2680.60       51.54
      4864   79.0830  1.209944     2655.00     2652.24       51.53
      4865   79.0980  1.209752     2609.00     2599.87       51.08
      4866   79.1130  1.209561     2513.00     2533.23       50.13
      4867   79.1280  1.209369     2441.00     2463.63       49.41
      4868   79.1430  1.209177     2387.00     2397.56       48.86
      4869   79.1580  1.208986     2305.00     2339.52       48.01
      4870   79.1730  1.208794     2221.00     2291.94       47.13
      4871   79.1880  1.208603     2171.00     2255.90       46.59
      4872   79.2030  1.208412     2160.00     2231.59       46.48
      4873   79.2180  1.208220     2162.00     2218.58       46.50
      4874   79.2330  1.208030     2136.00     2216.27       46.22
      4875   79.2480  1.207839     2126.00     2223.49       46.11
      4876   79.2630  1.207648     2129.00     2240.17       46.14
      4877   79.2780  1.207457     2125.00     2265.74       46.10
      4878   79.2930  1.207266     2147.00     2298.50       46.34
      4879   79.3080  1.207075     2180.00     2338.15       46.69
      4880   79.3230  1.206885     2217.00     2383.96       47.08
      4881   79.3380  1.206694     2256.00     2436.62       47.50
      4882   79.3530  1.206504     2286.00     2495.73       47.81
      4883   79.3680  1.206314     2361.00     2564.57       48.59
      4884   79.3830  1.206123     2435.00     2646.15       49.35
      4885   79.3980  1.205933     2495.00     2742.06       49.95
      4886   79.4130  1.205743     2567.00     2851.71       50.67
      4887   79.4280  1.205553     2667.00     2971.09       51.64
      4888   79.4430  1.205363     2815.00     3092.26       53.06
      4889   79.4580  1.205173     2929.00     3204.48       54.12
      4890   79.4730  1.204983     3048.00     3298.56       55.21
      4891   79.4880  1.204794     3185.00     3372.63       56.44
      4892   79.5030  1.204604     3282.00     3434.26       57.29
      4893   79.5180  1.204414     3360.00     3495.22       57.97
      4894   79.5330  1.204225     3403.00     3563.70       58.34
      4895   79.5480  1.204036     3430.00     3638.43       58.57
      4896   79.5630  1.203846     3480.00     3705.61       58.99
      4897   79.5780  1.203657     3541.00     3742.77       59.51
      4898   79.5930  1.203468     3571.00     3722.89       59.76
      4899   79.6080  1.203279     3543.00     3631.56       59.52
      4900   79.6230  1.203090     3411.00     3477.69       58.40
      4901   79.6380  1.202901     3197.00     3284.81       56.54
      4902   79.6530  1.202712     2967.00     3079.34       54.47
      4903   79.6680  1.202523     2753.00     2881.63       52.47
      4904   79.6830  1.202335     2612.00     2703.76       51.11
      4905   79.6980  1.202146     2491.00     2551.72       49.91
      4906   79.7130  1.201958     2349.00     2427.06       48.47
      4907   79.7280  1.201769     2264.00     2328.46       47.58
      4908   79.7430  1.201581     2224.00     2252.79       47.16
      4909   79.7580  1.201393     2194.00     2196.13       46.84
      4910   79.7730  1.201205     2177.00     2154.49       46.66
      4911   79.7880  1.201016     2122.00     2123.64       46.07
      4912   79.8030  1.200828     2091.00     2102.47       45.73
      4913   79.8180  1.200640     2118.00     2087.12       46.02
      4914   79.8330  1.200453     2143.00     2076.29       46.29
      4915   79.8480  1.200265     2124.00     2067.77       46.09
      4916   79.8630  1.200077     2119.00     2061.50       46.03
      4917   79.8780  1.199889     2151.00     2055.55       46.38
      4918   79.8930  1.199702     2146.00     2049.64       46.32
      4919   79.9080  1.199515     2073.00     2041.95       45.53
      4920   79.9230  1.199327     2026.00     2033.59       45.01
      4921   79.9380  1.199140     2054.00     2025.30       45.32
      4922   79.9530  1.198953     2073.00     2017.78       45.53
      4923   79.9680  1.198765     2031.00     2011.52       45.07
      4924   79.9830  1.198578     2022.00     2006.81       44.97
      4925   79.9980  1.198391     2071.00     2003.75       45.51
      4926   80.0130  1.198204     2056.00     2002.43       45.34
      4927   80.0280  1.198017     1976.00     2003.08       44.45
      4928   80.0430  1.197831     1956.00     2006.35       44.23
      4929   80.0580  1.197644     2004.00     2013.71       44.77
      4930   80.0730  1.197457     2064.00     2027.87       45.43
      4931   80.0880  1.197271     2107.00     2053.21       45.90
      4932   80.1030  1.197085     2132.00     2095.87       46.17
      4933   80.1180  1.196898     2183.00     2163.08       46.72
      4934   80.1330  1.196712     2281.00     2261.30       47.76
      4935   80.1480  1.196526     2425.00     2394.41       49.24
      4936   80.1630  1.196339     2602.00     2556.78       51.01
      4937   80.1780  1.196154     2761.00     2735.97       52.55
      4938   80.1930  1.195968     2924.00     2907.07       54.07
      4939   80.2080  1.195782     3068.00     3038.47       55.39
      4940   80.2230  1.195596     3116.00     3098.68       55.82
      4941   80.2380  1.195410     3092.00     3074.98       55.61
      4942   80.2530  1.195224     2977.00     2982.84       54.56
      4943   80.2680  1.195039     2839.00     2857.13       53.28
      4944   80.2830  1.194853     2751.00     2731.05       52.45
      4945   80.2980  1.194668     2693.00     2627.67       51.89
      4946   80.3130  1.194482     2634.00     2555.21       51.32
      4947   80.3280  1.194297     2616.00     2509.78       51.15
      4948   80.3430  1.194112     2580.00     2478.07       50.79
      4949   80.3580  1.193927     2541.00     2444.49       50.41
      4950   80.3730  1.193742     2503.00     2399.67       50.03
      4951   80.3880  1.193557     2433.00     2344.85       49.33
      4952   80.4030  1.193372     2393.00     2288.36       48.92
      4953   80.4180  1.193187     2338.00     2239.45       48.35
      4954   80.4330  1.193002     2289.00     2204.75       47.84
      4955   80.4480  1.192818     2252.00     2186.96       47.46
      4956   80.4630  1.192633     2248.00     2184.69       47.41
      4957   80.4780  1.192449     2252.00     2192.95       47.46
      4958   80.4930  1.192264     2209.00     2204.59       47.00
      4959   80.5080  1.192080     2227.00     2212.39       47.19
      4960   80.5230  1.191896     2256.00     2211.52       47.50
      4961   80.5380  1.191712     2214.00     2205.14       47.05
      4962   80.5530  1.191527     2155.00     2197.20       46.42
      4963   80.5680  1.191343     2136.00     2193.27       46.22
      4964   80.5830  1.191159     2161.00     2199.46       46.49
      4965   80.5980  1.190976     2198.00     2215.68       46.88
      4966   80.6130  1.190792     2205.00     2245.15       46.96
      4967   80.6280  1.190608     2249.00     2289.04       47.42
      4968   80.6430  1.190425     2288.00     2348.99       47.83
      4969   80.6580  1.190241     2332.00     2428.00       48.29
      4970   80.6730  1.190057     2429.00     2529.94       49.28
      4971   80.6880  1.189874     2564.00     2658.21       50.64
      4972   80.7030  1.189691     2749.00     2813.11       52.43
      4973   80.7180  1.189507     2939.00     2989.01       54.21
      4974   80.7330  1.189324     3112.00     3173.01       55.79
      4975   80.7480  1.189141     3300.00     3346.21       57.45
      4976   80.7630  1.188958     3488.00     3486.00       59.06
      4977   80.7780  1.188775     3605.00     3567.10       60.04
      4978   80.7930  1.188592     3648.00     3565.00       60.40
      4979   80.8080  1.188410     3592.00     3469.60       59.93
      4980   80.8230  1.188227     3398.00     3297.46       58.29
      4981   80.8380  1.188044     3119.00     3084.35       55.85
      4982   80.8530  1.187862     2887.00     2867.54       53.73
      4983   80.8680  1.187679     2684.00     2676.01       51.81
      4984   80.8830  1.187497     2562.00     2528.30       50.62
      4985   80.8980  1.187314     2491.00     2433.62       49.91
      4986   80.9130  1.187132     2405.00     2393.52       49.04
      4987   80.9280  1.186950     2418.00     2403.33       49.17
      4988   80.9430  1.186768     2482.00     2455.77       49.82
      4989   80.9580  1.186586     2531.00     2540.26       50.31
      4990   80.9730  1.186404     2634.00     2644.48       51.32
      4991   80.9880  1.186222     2771.00     2753.05       52.64
      4992   81.0030  1.186040     2898.00     2852.79       53.83
      4993   81.0180  1.185858     2961.00     2935.75       54.42
      4994   81.0330  1.185677     3028.00     3004.36       55.03
      4995   81.0480  1.185495     3131.00     3065.13       55.96
      4996   81.0630  1.185314     3261.00     3123.35       57.11
      4997   81.0780  1.185132     3349.00     3173.88       57.87
      4998   81.0930  1.184951     3387.00     3200.11       58.20
      4999   81.1080  1.184770     3377.00     3181.18       58.11
      5000   81.1230  1.184588     3366.00     3106.62       58.02
      5001   81.1380  1.184407     3250.00     2985.01       57.01
      5002   81.1530  1.184226     3090.00     2837.15       55.59
      5003   81.1680  1.184045     2883.00     2684.33       53.69
      5004   81.1830  1.183864     2726.00     2541.24       52.21
      5005   81.1980  1.183684     2592.00     2418.80       50.91
      5006   81.2130  1.183503     2429.00     2320.05       49.28
      5007   81.2280  1.183322     2327.00     2245.77       48.24
      5008   81.2430  1.183141     2292.00     2194.85       47.87
      5009   81.2580  1.182961     2259.00     2162.09       47.53
      5010   81.2730  1.182781     2227.00     2144.51       47.19
      5011   81.2880  1.182600     2239.00     2138.63       47.32
      5012   81.3030  1.182420     2249.00     2141.60       47.42
      5013   81.3180  1.182240     2258.00     2151.40       47.52
      5014   81.3330  1.182060     2287.00     2166.69       47.82
      5015   81.3480  1.181880     2293.00     2186.89       47.89
      5016   81.3630  1.181700     2278.00     2212.27       47.73
      5017   81.3780  1.181520     2322.00     2244.62       48.19
      5018   81.3930  1.181340     2392.00     2288.20       48.91
      5019   81.4080  1.181160     2461.00     2350.28       49.61
      5020   81.4230  1.180980     2564.00     2440.39       50.64
      5021   81.4380  1.180801     2723.00     2567.73       52.18
      5022   81.4530  1.180621     2906.00     2737.89       53.91
      5023   81.4680  1.180442     3081.00     2948.52       55.51
      5024   81.4830  1.180262     3314.00     3187.84       57.57
      5025   81.4980  1.180083     3620.00     3429.91       60.17
      5026   81.5130  1.179904     3885.00     3636.51       62.33
      5027   81.5280  1.179724     4094.00     3760.55       63.98
      5028   81.5430  1.179545     4131.00     3763.53       64.27
      5029   81.5580  1.179366     4052.00     3646.01       63.66
      5030   81.5730  1.179187     3809.00     3441.03       61.72
      5031   81.5880  1.179009     3483.00     3196.09       59.02
      5032   81.6030  1.178830     3180.00     2951.85       56.39
      5033   81.6180  1.178651     2949.00     2739.30       54.30
      5034   81.6330  1.178472     2776.00     2575.07       52.69
      5035   81.6480  1.178294     2661.00     2467.41       51.58
      5036   81.6630  1.178115     2654.00     2417.63       51.52
      5037   81.6780  1.177937     2712.00     2422.14       52.08
      5038   81.6930  1.177758     2768.00     2474.04       52.61
      5039   81.7080  1.177580     2857.00     2563.75       53.45
      5040   81.7230  1.177402     3021.00     2679.05       54.96
      5041   81.7380  1.177224     3146.00     2804.51       56.09
      5042   81.7530  1.177046     3269.00     2922.78       57.18
      5043   81.7680  1.176868     3408.00     3021.75       58.38
      5044   81.7830  1.176690     3511.00     3096.89       59.25
      5045   81.7980  1.176512     3553.00     3148.92       59.61
      5046   81.8130  1.176334     3559.00     3174.68       59.66
      5047   81.8280  1.176157     3560.00     3165.70       59.67
      5048   81.8430  1.175979     3543.00     3117.01       59.52
      5049   81.8580  1.175802     3429.00     3037.16       58.56
      5050   81.8730  1.175624     3256.00     2945.67       57.06
      5051   81.8880  1.175447     3109.00     2862.15       55.76
      5052   81.9030  1.175269     2989.00     2800.46       54.67
      5053   81.9180  1.175092     2901.00     2766.46       53.86
      5054   81.9330  1.174915     2855.00     2759.19       53.43
      5055   81.9480  1.174738     2862.00     2773.23       53.50
      5056   81.9630  1.174561     2859.00     2802.96       53.47
      5057   81.9780  1.174384     2841.00     2846.70       53.30
      5058   81.9930  1.174207     2919.00     2907.90       54.03
      5059   82.0080  1.174030     3004.00     2992.72       54.81
      5060   82.0230  1.173854     3099.00     3106.47       55.67
      5061   82.0380  1.173677     3234.00     3250.97       56.87
      5062   82.0530  1.173500     3373.00     3422.94       58.08
      5063   82.0680  1.173324     3511.00     3613.09       59.25
      5064   82.0830  1.173147     3659.00     3805.02       60.49
      5065   82.0980  1.172971     3883.00     3978.06       62.31
      5066   82.1130  1.172795     4082.00     4115.32       63.89
      5067   82.1280  1.172619     4198.00     4217.34       64.79
      5068   82.1430  1.172442     4305.00     4306.03       65.61
      5069   82.1580  1.172266     4411.00     4414.01       66.42
      5070   82.1730  1.172090     4533.00     4564.58       67.33
      5071   82.1880  1.171914     4707.00     4763.79       68.61
      5072   82.2030  1.171739     4874.00     4992.29       69.81
      5073   82.2180  1.171563     5133.00     5200.85       71.64
      5074   82.2330  1.171387     5235.00     5325.36       72.35
      5075   82.2480  1.171211     5301.00     5309.06       72.81
      5076   82.2630  1.171036     5202.00     5140.60       72.12
      5077   82.2780  1.170860     4948.00     4858.45       70.34
      5078   82.2930  1.170685     4512.00     4522.27       67.17
      5079   82.3080  1.170510     4109.00     4179.81       64.10
      5080   82.3230  1.170334     3803.00     3860.53       61.67
      5081   82.3380  1.170159     3597.00     3579.68       59.97
      5082   82.3530  1.169984     3344.00     3348.78       57.83
      5083   82.3680  1.169809     3205.00     3178.62       56.61
      5084   82.3830  1.169634     3156.00     3083.22       56.18
      5085   82.3980  1.169459     3228.00     3077.90       56.82
      5086   82.4130  1.169284     3294.00     3176.35       57.39
      5087   82.4280  1.169109     3382.00     3384.88       58.15
      5088   82.4430  1.168935     3610.00     3694.40       60.08
      5089   82.4580  1.168760     3922.00     4072.36       62.63
      5090   82.4730  1.168586     4315.00     4460.24       65.69
      5091   82.4880  1.168411     4690.00     4775.36       68.48
      5092   82.5030  1.168237     4953.00     4929.65       70.38
      5093   82.5180  1.168062     4857.00     4867.91       69.69
      5094   82.5330  1.167888     4674.00     4604.91       68.37
      5095   82.5480  1.167714     4292.00     4212.29       65.51
      5096   82.5630  1.167540     3817.00     3775.83       61.78
      5097   82.5780  1.167366     3440.00     3364.79       58.65
      5098   82.5930  1.167192     3104.00     3022.61       55.71
      5099   82.6080  1.167018     2848.00     2767.46       53.37
      5100   82.6230  1.166844     2715.00     2597.14       52.11
      5101   82.6380  1.166670     2595.00     2496.34       50.94
      5102   82.6530  1.166497     2554.00     2445.15       50.54
      5103   82.6680  1.166323     2516.00     2420.10       50.16
      5104   82.6830  1.166150     2501.00     2404.79       50.01
      5105   82.6980  1.165976     2496.00     2388.82       49.96
      5106   82.7130  1.165803     2432.00     2370.30       49.32
      5107   82.7280  1.165630     2391.00     2354.23       48.90
      5108   82.7430  1.165456     2366.00     2345.63       48.64
      5109   82.7580  1.165283     2352.00     2353.00       48.50
      5110   82.7730  1.165110     2439.00     2384.79       49.39
      5111   82.7880  1.164937     2585.00     2450.54       50.84
      5112   82.8030  1.164764     2654.00     2560.67       51.52
      5113   82.8180  1.164591     2763.00     2724.63       52.56
      5114   82.8330  1.164418     3002.00     2947.84       54.79
      5115   82.8480  1.164245     3248.00     3228.09       56.99
      5116   82.8630  1.164073     3582.00     3550.42       59.85
      5117   82.8780  1.163900     3966.00     3883.02       62.98
      5118   82.8930  1.163728     4333.00     4179.25       65.83
      5119   82.9080  1.163555     4568.00     4390.10       67.59
      5120   82.9230  1.163383     4615.00     4481.80       67.93
      5121   82.9380  1.163210     4506.00     4447.39       67.13
      5122   82.9530  1.163038     4337.00     4302.48       65.86
      5123   82.9680  1.162866     4127.00     4081.34       64.24
      5124   82.9830  1.162694     3879.00     3825.21       62.28
      5125   82.9980  1.162522     3631.00     3568.70       60.26
      5126   83.0130  1.162350     3388.00     3334.86       58.21
      5127   83.0280  1.162178     3190.00     3136.01       56.48
      5128   83.0430  1.162006     3004.00     2974.21       54.81
      5129   83.0580  1.161834     2876.00     2842.14       53.63
      5130   83.0730  1.161663     2835.00     2728.61       53.24
      5131   83.0880  1.161491     2707.00     2624.81       52.03
      5132   83.1030  1.161319     2580.00     2527.31       50.79
      5133   83.1180  1.161148     2460.00     2436.70       49.60
      5134   83.1330  1.160976     2413.00     2354.84       49.12
      5135   83.1480  1.160805     2291.00     2283.10       47.86
      5136   83.1630  1.160634     2240.00     2221.94       47.33
      5137   83.1780  1.160463     2169.00     2171.11       46.57
      5138   83.1930  1.160292     2189.00     2129.93       46.79
      5139   83.2080  1.160121     2157.00     2096.48       46.44
      5140   83.2230  1.159950     2150.00     2072.04       46.37
      5141   83.2380  1.159779     2157.00     2054.83       46.44
      5142   83.2530  1.159608     2130.00     2044.27       46.15
      5143   83.2680  1.159437     2121.00     2040.06       46.05
      5144   83.2830  1.159266     2099.00     2042.04       45.81
      5145   83.2980  1.159096     2146.00     2049.91       46.32
      5146   83.3130  1.158925     2159.00     2064.40       46.47
      5147   83.3280  1.158755     2149.00     2083.70       46.36
      5148   83.3430  1.158584     2154.00     2107.07       46.41
      5149   83.3580  1.158414     2103.00     2132.39       45.86
      5150   83.3730  1.158244     2126.00     2156.38       46.11
      5151   83.3880  1.158073     2117.00     2174.36       46.01
      5152   83.4030  1.157903     2182.00     2182.70       46.71
      5153   83.4180  1.157733     2211.00     2179.11       47.02
      5154   83.4330  1.157563     2203.00     2165.38       46.94
      5155   83.4480  1.157393     2154.00     2146.35       46.41
      5156   83.4630  1.157223     2100.00     2126.10       45.83
      5157   83.4780  1.157054     2063.00     2108.88       45.42
      5158   83.4930  1.156884     2023.00     2097.45       44.98
      5159   83.5080  1.156714     2064.00     2093.61       45.43
      5160   83.5230  1.156545     2058.00     2098.43       45.37
      5161   83.5380  1.156375     2047.00     2112.35       45.24
      5162   83.5530  1.156206     2049.00     2135.16       45.27
      5163   83.5680  1.156036     2101.00     2166.57       45.84
      5164   83.5830  1.155867     2143.00     2205.81       46.29
      5165   83.5980  1.155698     2236.00     2250.16       47.29
      5166   83.6130  1.155529     2218.00     2297.17       47.10
      5167   83.6280  1.155360     2302.00     2342.50       47.98
      5168   83.6430  1.155190     2347.00     2380.34       48.45
      5169   83.6580  1.155021     2323.00     2404.70       48.20
      5170   83.6730  1.154853     2386.00     2410.66       48.85
      5171   83.6880  1.154684     2403.00     2398.48       49.02
      5172   83.7030  1.154515     2357.00     2372.58       48.55
      5173   83.7180  1.154346     2285.00     2339.66       47.80
      5174   83.7330  1.154178     2315.00     2306.32       48.11
      5175   83.7480  1.154009     2225.00     2277.84       47.17
      5176   83.7630  1.153841     2168.00     2258.05       46.56
      5177   83.7780  1.153672     2159.00     2250.00       46.47
      5178   83.7930  1.153504     2205.00     2254.36       46.96
      5179   83.8080  1.153336     2233.00     2272.23       47.25
      5180   83.8230  1.153167     2278.00     2303.07       47.73
      5181   83.8380  1.152999     2340.00     2346.73       48.37
      5182   83.8530  1.152831     2406.00     2403.54       49.05
      5183   83.8680  1.152663     2492.00     2475.88       49.92
      5184   83.8830  1.152495     2574.00     2568.75       50.73
      5185   83.8980  1.152328     2690.00     2688.54       51.87
      5186   83.9130  1.152160     2808.00     2840.62       52.99
      5187   83.9280  1.151992     2975.00     3025.46       54.54
      5188   83.9430  1.151824     3216.00     3240.75       56.71
      5189   83.9580  1.151657     3386.00     3471.15       58.19
      5190   83.9730  1.151489     3623.00     3689.93       60.19
      5191   83.9880  1.151322     3853.00     3871.51       62.07
      5192   84.0030  1.151154     3949.00     4005.63       62.84
      5193   84.0180  1.150987     4085.00     4108.67       63.91
      5194   84.0330  1.150820     4205.00     4206.47       64.85
      5195   84.0480  1.150653     4282.00     4314.74       65.44
      5196   84.0630  1.150486     4450.00     4426.92       66.71
      5197   84.0780  1.150319     4617.00     4522.99       67.95
      5198   84.0930  1.150151     4696.00     4582.31       68.53
      5199   84.1080  1.149985     4791.00     4597.71       69.22
      5200   84.1230  1.149818     4779.00     4564.88       69.13
      5201   84.1380  1.149651     4624.00     4476.04       68.00
      5202   84.1530  1.149484     4488.00     4321.05       66.99
      5203   84.1680  1.149318     4266.00     4102.10       65.31
      5204   84.1830  1.149151     3957.00     3837.72       62.90
      5205   84.1980  1.148985     3693.00     3557.15       60.77
      5206   84.2130  1.148818     3453.00     3289.91       58.76
      5207   84.2280  1.148652     3168.00     3058.25       56.28
      5208   84.2430  1.148486     2936.00     2875.93       54.18
      5209   84.2580  1.148319     2826.00     2749.93       53.16
      5210   84.2730  1.148153     2784.00     2685.18       52.76
      5211   84.2880  1.147987     2770.00     2682.15       52.63
      5212   84.3030  1.147821     2829.00     2741.96       53.19
      5213   84.3180  1.147655     2935.00     2861.30       54.18
      5214   84.3330  1.147489     3118.00     3030.82       55.84
      5215   84.3480  1.147323     3331.00     3233.00       57.71
      5216   84.3630  1.147158     3625.00     3440.63       60.21
      5217   84.3780  1.146992     3809.00     3614.05       61.72
      5218   84.3930  1.146826     3963.00     3712.55       62.95
      5219   84.4080  1.146661     3979.00     3709.08       63.08
      5220   84.4230  1.146495     3867.00     3607.93       62.19
      5221   84.4380  1.146330     3643.00     3439.18       60.36
      5222   84.4530  1.146165     3359.00     3240.84       57.96
      5223   84.4680  1.145999     3175.00     3044.52       56.35
      5224   84.4830  1.145834     2896.00     2873.56       53.81
      5225   84.4980  1.145669     2751.00     2743.02       52.45
      5226   84.5130  1.145504     2638.00     2662.18       51.36
      5227   84.5280  1.145339     2594.00     2632.00       50.93
      5228   84.5430  1.145174     2613.00     2650.03       51.12
      5229   84.5580  1.145009     2607.00     2707.36       51.06
      5230   84.5730  1.144844     2706.00     2794.78       52.02
      5231   84.5880  1.144680     2847.00     2898.19       53.36
      5232   84.6030  1.144515     2952.00     3002.01       54.33
      5233   84.6180  1.144350     3004.00     3084.19       54.81
      5234   84.6330  1.144186     3087.00     3122.33       55.56
      5235   84.6480  1.144021     3122.00     3102.58       55.87
      5236   84.6630  1.143857     3109.00     3026.47       55.76
      5237   84.6780  1.143693     2975.00     2909.54       54.54
      5238   84.6930  1.143528     2845.00     2772.36       53.34
      5239   84.7080  1.143364     2689.00     2632.36       51.86
      5240   84.7230  1.143200     2594.00     2501.39       50.93
      5241   84.7380  1.143036     2430.00     2386.47       49.29
      5242   84.7530  1.142872     2246.00     2290.72       47.39
      5243   84.7680  1.142708     2173.00     2214.71       46.62
      5244   84.7830  1.142544     2131.00     2157.19       46.16
      5245   84.7980  1.142380     2089.00     2115.96       45.71
      5246   84.8130  1.142217     2077.00     2088.74       45.57
      5247   84.8280  1.142053     2037.00     2072.61       45.13
      5248   84.8430  1.141889     2021.00     2066.94       44.96
      5249   84.8580  1.141726     2114.00     2071.21       45.98
      5250   84.8730  1.141562     2150.00     2086.61       46.37
      5251   84.8880  1.141399     2192.00     2115.71       46.82
      5252   84.9030  1.141236     2231.00     2161.64       47.23
      5253   84.9180  1.141072     2287.00     2226.70       47.82
      5254   84.9330  1.140909     2389.00     2311.17       48.88
      5255   84.9480  1.140746     2450.00     2411.63       49.50
      5256   84.9630  1.140583     2597.00     2520.24       50.96
      5257   84.9780  1.140420     2676.00     2623.73       51.73
      5258   84.9930  1.140257     2826.00     2703.76       53.16
      5259   85.0080  1.140094     2861.00     2740.98       53.49
      5260   85.0230  1.139931     2881.00     2724.69       53.67
      5261   85.0380  1.139768     2784.00     2660.30       52.76
      5262   85.0530  1.139606     2677.00     2565.49       51.74
      5263   85.0680  1.139443     2469.00     2460.03       49.69
      5264   85.0830  1.139281     2344.00     2359.78       48.41
      5265   85.0980  1.139118     2254.00     2275.59       47.48
      5266   85.1130  1.138956     2180.00     2214.30       46.69
      5267   85.1280  1.138793     2200.00     2179.64       46.90
      5268   85.1430  1.138631     2191.00     2173.85       46.81
      5269   85.1580  1.138469     2181.00     2198.80       46.70
      5270   85.1730  1.138307     2245.00     2256.83       47.38
      5271   85.1880  1.138144     2371.00     2350.71       48.69
      5272   85.2030  1.137983     2492.00     2483.00       49.92
      5273   85.2180  1.137821     2587.00     2654.58       50.86
      5274   85.2330  1.137659     2746.00     2862.71       52.40
      5275   85.2480  1.137497     2982.00     3097.96       54.61
      5276   85.2630  1.137335     3304.00     3343.73       57.48
      5277   85.2780  1.137174     3574.00     3572.92       59.78
      5278   85.2930  1.137012     3732.00     3756.37       61.09
      5279   85.3080  1.136850     3773.00     3875.99       61.42
      5280   85.3230  1.136689     3878.00     3930.26       62.27
      5281   85.3380  1.136527     3961.00     3926.73       62.94
      5282   85.3530  1.136366     3906.00     3873.44       62.50
      5283   85.3680  1.136205     3826.00     3784.25       61.85
      5284   85.3830  1.136044     3718.00     3679.26       60.98
      5285   85.3980  1.135882     3642.00     3574.04       60.35
      5286   85.4130  1.135721     3623.00     3469.64       60.19
      5287   85.4280  1.135560     3487.00     3353.00       59.05
      5288   85.4430  1.135399     3433.00     3208.30       58.59
      5289   85.4580  1.135238     3318.00     3032.44       57.60
      5290   85.4730  1.135077     3034.00     2839.34       55.08
      5291   85.4880  1.134917     2792.00     2650.69       52.84
      5292   85.5030  1.134756     2590.00     2486.05       50.89
      5293   85.5180  1.134595     2496.00     2359.16       49.96
      5294   85.5330  1.134435     2437.00     2276.88       49.37
      5295   85.5480  1.134274     2342.00     2239.18       48.39
      5296   85.5630  1.134114     2350.00     2240.77       48.48
      5297   85.5780  1.133953     2364.00     2272.71       48.62
      5298   85.5930  1.133793     2403.00     2323.70       49.02
      5299   85.6080  1.133633     2440.00     2381.12       49.40
      5300   85.6230  1.133473     2496.00     2431.59       49.96
      5301   85.6380  1.133312     2582.00     2463.30       50.81
      5302   85.6530  1.133152     2588.00     2470.19       50.87
      5303   85.6680  1.132993     2584.00     2453.03       50.83
      5304   85.6830  1.132833     2550.00     2416.83       50.50
      5305   85.6980  1.132673     2477.00     2370.02       49.77
      5306   85.7130  1.132513     2396.00     2322.81       48.95
      5307   85.7280  1.132353     2311.00     2283.21       48.07
      5308   85.7430  1.132193     2190.00     2257.23       46.80
      5309   85.7580  1.132034     2150.00     2247.43       46.37
      5310   85.7730  1.131874     2206.00     2253.82       46.97
      5311   85.7880  1.131715     2191.00     2273.47       46.81
      5312   85.8030  1.131555     2189.00     2305.86       46.79
      5313   85.8180  1.131396     2217.00     2346.01       47.08
      5314   85.8330  1.131237     2240.00     2389.66       47.33
      5315   85.8480  1.131077     2262.00     2434.08       47.56
      5316   85.8630  1.130918     2329.00     2477.22       48.26
      5317   85.8780  1.130759     2362.00     2521.43       48.60
      5318   85.8930  1.130600     2379.00     2570.11       48.78
      5319   85.9080  1.130441     2438.00     2627.27       49.38
      5320   85.9230  1.130282     2465.00     2696.68       49.65
      5321   85.9380  1.130123     2531.00     2775.86       50.31
      5322   85.9530  1.129965     2676.00     2859.01       51.73
      5323   85.9680  1.129806     2733.00     2934.55       52.28
      5324   85.9830  1.129647     2840.00     2986.81       53.29
      5325   85.9980  1.129489     2869.00     3001.04       53.56
      5326   86.0130  1.129330     2850.00     2970.83       53.39
      5327   86.0280  1.129172     2779.00     2901.99       52.72
      5328   86.0430  1.129013     2718.00     2809.33       52.13
      5329   86.0580  1.128855     2586.00     2709.43       50.85
      5330   86.0730  1.128697     2452.00     2616.44       49.52
      5331   86.0880  1.128538     2374.00     2540.45       48.72
      5332   86.1030  1.128380     2325.00     2491.91       48.22
      5333   86.1180  1.128222     2302.00     2476.87       47.98
      5334   86.1330  1.128064     2327.00     2501.18       48.24
      5335   86.1480  1.127906     2363.00     2569.19       48.61
      5336   86.1630  1.127748     2456.00     2682.94       49.56
      5337   86.1780  1.127591     2610.00     2840.68       51.09
      5338   86.1930  1.127433     2773.00     3038.60       52.66
      5339   86.2080  1.127275     2949.00     3261.79       54.30
      5340   86.2230  1.127118     3195.00     3492.94       56.52
      5341   86.2380  1.126960     3484.00     3707.48       59.03
      5342   86.2530  1.126802     3720.00     3882.53       60.99
      5343   86.2680  1.126645     3825.00     4005.83       61.85
      5344   86.2830  1.126488     3905.00     4076.65       62.49
      5345   86.2980  1.126330     3964.00     4096.91       62.96
      5346   86.3130  1.126173     3932.00     4067.39       62.71
      5347   86.3280  1.126016     3861.00     3992.24       62.14
      5348   86.3430  1.125859     3777.00     3883.35       61.46
      5349   86.3580  1.125702     3684.00     3756.68       60.70
      5350   86.3730  1.125545     3563.00     3624.36       59.69
      5351   86.3880  1.125388     3343.00     3491.93       57.82
      5352   86.4030  1.125231     3206.00     3362.56       56.62
      5353   86.4180  1.125074     3122.00     3242.01       55.87
      5354   86.4330  1.124917     3004.00     3136.77       54.81
      5355   86.4480  1.124761     2856.00     3050.41       53.44
      5356   86.4630  1.124604     2788.00     2981.29       52.80
      5357   86.4780  1.124448     2752.00     2923.95       52.46
      5358   86.4930  1.124291     2716.00     2868.19       52.12
      5359   86.5080  1.124135     2655.00     2808.28       51.53
      5360   86.5230  1.123978     2648.00     2742.26       51.46
      5361   86.5380  1.123822     2609.00     2672.82       51.08
      5362   86.5530  1.123666     2469.00     2604.92       49.69
      5363   86.5680  1.123509     2383.00     2543.45       48.82
      5364   86.5830  1.123353     2343.00     2492.18       48.40
      5365   86.5980  1.123197     2303.00     2453.93       47.99
      5366   86.6130  1.123041     2284.00     2430.17       47.79
      5367   86.6280  1.122885     2207.00     2421.87       46.98
      5368   86.6430  1.122730     2245.00     2428.00       47.38
      5369   86.6580  1.122574     2270.00     2449.62       47.64
      5370   86.6730  1.122418     2291.00     2483.45       47.86
      5371   86.6880  1.122262     2328.00     2526.56       48.25
      5372   86.7030  1.122107     2383.00     2574.52       48.82
      5373   86.7180  1.121951     2416.00     2622.86       49.15
      5374   86.7330  1.121796     2450.00     2667.68       49.50
      5375   86.7480  1.121640     2543.00     2708.70       50.43
      5376   86.7630  1.121485     2560.00     2746.17       50.60
      5377   86.7780  1.121329     2567.00     2781.47       50.67
      5378   86.7930  1.121174     2564.00     2814.87       50.64
      5379   86.8080  1.121019     2604.00     2845.07       51.03
      5380   86.8230  1.120864     2701.00     2870.03       51.97
      5381   86.8380  1.120709     2755.00     2888.60       52.49
      5382   86.8530  1.120554     2802.00     2902.02       52.93
      5383   86.8680  1.120399     2822.00     2912.64       53.12
      5384   86.8830  1.120244     2803.00     2921.11       52.94
      5385   86.8980  1.120089     2801.00     2923.73       52.92
      5386   86.9130  1.119934     2780.00     2911.78       52.73
      5387   86.9280  1.119780     2762.00     2874.96       52.55
      5388   86.9430  1.119625     2739.00     2808.32       52.34
      5389   86.9580  1.119471     2640.00     2718.44       51.38
      5390   86.9730  1.119316     2512.00     2618.28       50.12
      5391   86.9880  1.119162     2476.00     2520.36       49.76
      5392   87.0030  1.119007     2411.00     2433.32       49.10
      5393   87.0180  1.118853     2330.00     2360.56       48.27
      5394   87.0330  1.118699     2296.00     2302.51       47.92
      5395   87.0480  1.118545     2252.00     2255.09       47.46
      5396   87.0630  1.118390     2203.00     2213.99       46.94
      5397   87.0780  1.118236     2214.00     2176.13       47.05
      5398   87.0930  1.118082     2176.00     2140.51       46.65
      5399   87.1080  1.117928     2095.00     2107.57       45.77
      5400   87.1230  1.117774     2064.00     2078.38       45.43
      5401   87.1380  1.117621     2073.00     2054.01       45.53
      5402   87.1530  1.117467     2056.00     2037.10       45.34
      5403   87.1680  1.117313     2012.00     2029.76       44.86
      5404   87.1830  1.117160     2023.00     2035.30       44.98
      5405   87.1980  1.117006     2066.00     2057.64       45.45
      5406   87.2130  1.116853     2128.00     2100.59       46.13
      5407   87.2280  1.116699     2211.00     2166.45       47.02
      5408   87.2430  1.116546     2251.00     2254.80       47.44
      5409   87.2580  1.116392     2332.00     2359.91       48.29
      5410   87.2730  1.116239     2482.00     2470.40       49.82
      5411   87.2880  1.116086     2655.00     2568.92       51.53
      5412   87.3030  1.115933     2782.00     2634.06       52.74
      5413   87.3180  1.115780     2782.00     2647.11       52.74
      5414   87.3330  1.115627     2724.00     2602.55       52.19
      5415   87.3480  1.115474     2579.00     2511.94       50.78
      5416   87.3630  1.115321     2460.00     2396.15       49.60
      5417   87.3780  1.115168     2347.00     2275.19       48.45
      5418   87.3930  1.115015     2195.00     2163.89       46.85
      5419   87.4080  1.114862     2110.00     2070.99       45.93
      5420   87.4230  1.114710     2056.00     1999.57       45.34
      5421   87.4380  1.114557     2019.00     1948.48       44.93
      5422   87.4530  1.114404     1975.00     1914.08       44.44
      5423   87.4680  1.114252     1946.00     1891.97       44.11
      5424   87.4830  1.114100     1927.00     1878.14       43.90
      5425   87.4980  1.113947     1911.00     1869.51       43.72
      5426   87.5130  1.113795     1896.00     1863.99       43.54
      5427   87.5280  1.113643     1882.00     1860.33       43.38
      5428   87.5430  1.113491     1869.00     1857.80       43.23
      5429   87.5580  1.113338     1880.00     1855.85       43.36
      5430   87.5730  1.113186     1911.00     1854.64       43.72
      5431   87.5880  1.113034     1906.00     1853.93       43.66
      5432   87.6030  1.112882     1898.00     1853.66       43.57
      5433   87.6180  1.112731     1900.00     1853.87       43.59
      5434   87.6330  1.112579     1870.00     1854.70       43.24
      5435   87.6480  1.112427     1853.00     1856.44       43.05
      5436   87.6630  1.112275     1883.00     1859.68       43.39
      5437   87.6780  1.112124     1933.00     1865.90       43.97
      5438   87.6930  1.111972     1937.00     1875.64       44.01
      5439   87.7080  1.111821     1918.00     1891.30       43.79
      5440   87.7230  1.111669     1934.00     1915.35       43.98
      5441   87.7380  1.111518     1985.00     1948.22       44.55
      5442   87.7530  1.111367     2018.00     1990.13       44.92
      5443   87.7680  1.111215     2039.00     2038.40       45.16
      5444   87.7830  1.111064     2049.00     2087.59       45.27
      5445   87.7980  1.110913     2139.00     2129.67       46.25
      5446   87.8130  1.110762     2155.00     2155.84       46.42
      5447   87.8280  1.110611     2159.00     2159.62       46.47
      5448   87.8430  1.110460     2133.00     2140.91       46.18
      5449   87.8580  1.110309     2075.00     2105.94       45.55
      5450   87.8730  1.110158     2061.00     2063.69       45.40
      5451   87.8880  1.110007     2026.00     2022.31       45.01
      5452   87.9030  1.109856     1993.00     1987.64       44.64
      5453   87.9180  1.109706     1969.00     1962.78       44.37
      5454   87.9330  1.109555     1954.00     1948.39       44.20
      5455   87.9480  1.109405     1938.00     1943.60       44.02
      5456   87.9630  1.109254     1923.00     1946.41       43.85
      5457   87.9780  1.109104     1904.00     1956.64       43.63
      5458   87.9930  1.108953     1917.00     1973.05       43.78
      5459   88.0080  1.108803     1921.00     1995.67       43.83
      5460   88.0230  1.108653     1963.00     2025.09       44.31
      5461   88.0380  1.108503     1983.00     2062.40       44.53
      5462   88.0530  1.108353     1980.00     2108.20       44.50
      5463   88.0680  1.108202     2017.00     2165.73       44.91
      5464   88.0830  1.108052     2078.00     2235.51       45.59
      5465   88.0980  1.107903     2155.00     2319.66       46.42
      5466   88.1130  1.107753     2249.00     2418.43       47.42
      5467   88.1280  1.107603     2325.00     2531.45       48.22
      5468   88.1430  1.107453     2448.00     2656.69       49.48
      5469   88.1580  1.107303     2584.00     2791.15       50.83
      5470   88.1730  1.107154     2701.00     2930.06       51.97
      5471   88.1880  1.107004     2831.00     3070.26       53.21
      5472   88.2030  1.106854     3018.00     3207.66       54.94
      5473   88.2180  1.106705     3137.00     3334.82       56.01
      5474   88.2330  1.106556     3213.00     3438.21       56.68
      5475   88.2480  1.106406     3347.00     3498.71       57.85
      5476   88.2630  1.106257     3402.00     3500.29       58.33
      5477   88.2780  1.106108     3366.00     3437.77       58.02
      5478   88.2930  1.105958     3282.00     3322.16       57.29
      5479   88.3080  1.105809     3093.00     3173.65       55.61
      5480   88.3230  1.105660     2879.00     3012.35       53.66
      5481   88.3380  1.105511     2749.00     2852.94       52.43
      5482   88.3530  1.105362     2588.00     2705.63       50.87
      5483   88.3680  1.105214     2452.00     2577.11       49.52
      5484   88.3830  1.105065     2355.00     2471.54       48.53
      5485   88.3980  1.104916     2294.00     2391.21       47.90
      5486   88.4130  1.104767     2274.00     2335.86       47.69
      5487   88.4280  1.104619     2218.00     2303.83       47.10
      5488   88.4430  1.104470     2190.00     2292.29       46.80
      5489   88.4580  1.104321     2230.00     2296.45       47.22
      5490   88.4730  1.104173     2226.00     2311.16       47.18
      5491   88.4880  1.104025     2173.00     2330.30       46.62
      5492   88.5030  1.103876     2174.00     2348.39       46.63
      5493   88.5180  1.103728     2190.00     2361.84       46.80
      5494   88.5330  1.103580     2173.00     2370.55       46.62
      5495   88.5480  1.103432     2160.00     2375.14       46.48
      5496   88.5630  1.103283     2200.00     2381.01       46.90
      5497   88.5780  1.103135     2264.00     2389.90       47.58
      5498   88.5930  1.102987     2290.00     2404.66       47.85
      5499   88.6080  1.102839     2277.00     2426.89       47.72
      5500   88.6230  1.102692     2283.00     2456.04       47.78
      5501   88.6380  1.102544     2300.00     2489.20       47.96
      5502   88.6530  1.102396     2283.00     2521.41       47.78
      5503   88.6680  1.102248     2319.00     2546.85       48.16
      5504   88.6830  1.102101     2406.00     2560.85       49.05
      5505   88.6980  1.101953     2463.00     2561.25       49.63
      5506   88.7130  1.101805     2474.00     2548.53       49.74
      5507   88.7280  1.101658     2438.00     2524.40       49.38
      5508   88.7430  1.101511     2426.00     2490.19       49.25
      5509   88.7580  1.101363     2399.00     2449.38       48.98
      5510   88.7730  1.101216     2334.00     2404.49       48.31
      5511   88.7880  1.101069     2260.00     2359.70       47.54
      5512   88.8030  1.100922     2189.00     2319.84       46.79
      5513   88.8180  1.100775     2182.00     2287.72       46.71
      5514   88.8330  1.100627     2188.00     2266.45       46.78
      5515   88.8480  1.100480     2154.00     2257.64       46.41
      5516   88.8630  1.100333     2136.00     2262.03       46.22
      5517   88.8780  1.100186     2138.00     2279.84       46.24
      5518   88.8930  1.100040     2177.00     2309.75       46.66
      5519   88.9080  1.099893     2220.00     2350.26       47.12
      5520   88.9230  1.099746     2276.00     2398.11       47.71
      5521   88.9380  1.099599     2369.00     2449.50       48.67
      5522   88.9530  1.099453     2463.00     2497.88       49.63
      5523   88.9680  1.099306     2480.00     2535.63       49.80
      5524   88.9830  1.099160     2451.00     2555.39       49.51
      5525   88.9980  1.099013     2465.00     2552.46       49.65
      5526   89.0130  1.098867     2466.00     2526.95       49.66
      5527   89.0280  1.098721     2423.00     2484.30       49.22
      5528   89.0430  1.098575     2410.00     2433.85       49.09
      5529   89.0580  1.098428     2394.00     2386.47       48.93
      5530   89.0730  1.098282     2368.00     2352.85       48.66
      5531   89.0880  1.098136     2368.00     2342.79       48.66
      5532   89.1030  1.097990     2371.00     2361.39       48.69
      5533   89.1180  1.097844     2392.00     2410.83       48.91
      5534   89.1330  1.097698     2485.00     2486.22       49.85
      5535   89.1480  1.097552     2668.00     2575.63       51.65
      5536   89.1630  1.097407     2835.00     2661.31       53.24
      5537   89.1780  1.097261     2924.00     2723.51       54.07
      5538   89.1930  1.097115     2988.00     2747.89       54.66
      5539   89.2080  1.096970     2986.00     2733.94       54.64
      5540   89.2230  1.096824     2926.00     2697.26       54.09
      5541   89.2380  1.096678     2861.00     2657.68       53.49
      5542   89.2530  1.096533     2787.00     2630.15       52.79
      5543   89.2680  1.096388     2732.00     2619.91       52.27
      5544   89.2830  1.096242     2717.00     2620.36       52.12
      5545   89.2980  1.096097     2701.00     2615.40       51.97
      5546   89.3130  1.095952     2666.00     2585.98       51.63
      5547   89.3280  1.095807     2559.00     2525.09       50.59
      5548   89.3430  1.095662     2454.00     2436.54       49.54
      5549   89.3580  1.095516     2400.00     2333.36       48.99
      5550   89.3730  1.095372     2309.00     2229.57       48.05
      5551   89.3880  1.095227     2204.00     2135.95       46.95
      5552   89.4030  1.095082     2082.00     2059.30       45.63
      5553   89.4180  1.094937     2007.00     2002.65       44.80
      5554   89.4330  1.094792     1997.00     1965.90       44.69
      5555   89.4480  1.094647     1986.00     1947.39       44.56
      5556   89.4630  1.094503     1970.00     1944.98       44.38
      5557   89.4780  1.094358     1978.00     1957.09       44.47
      5558   89.4930  1.094214     2027.00     1983.07       45.02
      5559   89.5080  1.094069     2083.00     2022.25       45.64
      5560   89.5230  1.093925     2111.00     2074.43       45.95
      5561   89.5380  1.093780     2151.00     2138.51       46.38
      5562   89.5530  1.093636     2254.00     2211.77       47.48
      5563   89.5680  1.093492     2362.00     2289.37       48.60
      5564   89.5830  1.093348     2464.00     2363.52       49.64
      5565   89.5980  1.093204     2546.00     2423.53       50.46
      5566   89.6130  1.093059     2566.00     2458.02       50.66
      5567   89.6280  1.092915     2567.00     2460.21       50.67
      5568   89.6430  1.092771     2538.00     2432.34       50.38
      5569   89.6580  1.092628     2475.00     2384.58       49.75
      5570   89.6730  1.092484     2424.00     2329.64       49.23
      5571   89.6880  1.092340     2366.00     2278.60       48.64
      5572   89.7030  1.092196     2302.00     2239.57       47.98
      5573   89.7180  1.092052     2247.00     2217.64       47.40
      5574   89.7330  1.091909     2213.00     2215.45       47.04
      5575   89.7480  1.091765     2215.00     2232.85       47.06
      5576   89.7630  1.091622     2273.00     2266.92       47.68
      5577   89.7780  1.091478     2384.00     2310.52       48.83
      5578   89.7930  1.091335     2454.00     2354.46       49.54
      5579   89.8080  1.091192     2442.00     2387.86       49.42
      5580   89.8230  1.091048     2439.00     2401.45       49.39
      5581   89.8380  1.090905     2473.00     2394.29       49.73
      5582   89.8530  1.090762     2456.00     2374.27       49.56
      5583   89.8680  1.090619     2419.00     2353.25       49.18
      5584   89.8830  1.090476     2417.00     2341.05       49.16
      5585   89.8980  1.090333     2453.00     2342.13       49.53
      5586   89.9130  1.090190     2464.00     2354.67       49.64
      5587   89.9280  1.090047     2440.00     2370.91       49.40
      5588   89.9430  1.089904     2469.00     2379.04       49.69
      5589   89.9580  1.089761     2467.00     2367.81       49.67
      5590   89.9730  1.089618     2407.00     2331.90       49.06
      5591   89.9880  1.089476     2371.00     2274.04       48.69
      5592   90.0030  1.089333     2294.00     2202.50       47.90
      5593   90.0180  1.089191     2199.00     2127.26       46.89
      5594   90.0330  1.089048     2140.00     2057.05       46.26
      5595   90.0480  1.088906     2060.00     1997.68       45.39
      5596   90.0630  1.088763     2001.00     1951.78       44.73
      5597   90.0780  1.088621     1983.00     1919.26       44.53
      5598   90.0930  1.088479     1955.00     1898.26       44.22
      5599   90.1080  1.088336     1928.00     1886.01       43.91
      5600   90.1230  1.088194     1900.00     1880.13       43.59
      5601   90.1380  1.088052     1915.00     1878.84       43.76
      5602   90.1530  1.087910     1943.00     1881.20       44.08
      5603   90.1680  1.087768     1922.00     1886.86       43.84
      5604   90.1830  1.087626     1910.00     1896.12       43.70
      5605   90.1980  1.087484     1924.00     1909.32       43.86
      5606   90.2130  1.087343     1932.00     1927.58       43.95
      5607   90.2280  1.087201     1944.00     1951.59       44.09
      5608   90.2430  1.087059     1961.00     1982.73       44.28
      5609   90.2580  1.086917     1999.00     2022.27       44.71
      5610   90.2730  1.086776     2065.00     2071.21       45.44
      5611   90.2880  1.086634     2104.00     2129.96       45.87
      5612   90.3030  1.086493     2152.00     2197.78       46.39
      5613   90.3180  1.086351     2211.00     2272.61       47.02
      5614   90.3330  1.086210     2267.00     2350.45       47.61
      5615   90.3480  1.086068     2354.00     2424.72       48.52
      5616   90.3630  1.085927     2458.00     2493.06       49.58
      5617   90.3780  1.085786     2486.00     2552.50       49.86
      5618   90.3930  1.085645     2494.00     2604.88       49.94
      5619   90.4080  1.085504     2571.00     2654.14       50.71
      5620   90.4230  1.085363     2641.00     2702.54       51.39
      5621   90.4380  1.085222     2699.00     2750.24       51.95
      5622   90.4530  1.085081     2765.00     2795.34       52.58
      5623   90.4680  1.084940     2815.00     2832.04       53.06
      5624   90.4830  1.084799     2865.00     2852.57       53.53
      5625   90.4980  1.084658     2942.00     2847.63       54.24
      5626   90.5130  1.084517     2954.00     2808.14       54.35
      5627   90.5280  1.084377     2849.00     2731.46       53.38
      5628   90.5430  1.084236     2732.00     2626.36       52.27
      5629   90.5580  1.084096     2618.00     2505.35       51.17
      5630   90.5730  1.083955     2457.00     2384.60       49.57
      5631   90.5880  1.083815     2312.00     2275.70       48.08
      5632   90.6030  1.083674     2244.00     2186.12       47.37
      5633   90.6180  1.083534     2152.00     2117.75       46.39
      5634   90.6330  1.083394     2076.00     2069.95       45.56
      5635   90.6480  1.083253     2048.00     2039.08       45.25
      5636   90.6630  1.083113     2024.00     2020.04       44.99
      5637   90.6780  1.082973     2016.00     2007.38       44.90
      5638   90.6930  1.082833     2058.00     1996.35       45.37
      5639   90.7080  1.082693     2042.00     1983.85       45.19
      5640   90.7230  1.082553     1982.00     1968.56       44.52
      5641   90.7380  1.082413     1953.00     1951.35       44.19
      5642   90.7530  1.082273     1949.00     1933.24       44.15
      5643   90.7680  1.082134     1955.00     1916.10       44.22
      5644   90.7830  1.081994     1944.00     1899.68       44.09
      5645   90.7980  1.081854     1915.00     1885.17       43.76
      5646   90.8130  1.081715     1906.00     1872.91       43.66
      5647   90.8280  1.081575     1903.00     1863.09       43.62
      5648   90.8430  1.081435     1889.00     1855.93       43.46
      5649   90.8580  1.081296     1875.00     1852.02       43.30
      5650   90.8730  1.081156     1855.00     1851.71       43.07
      5651   90.8880  1.081017     1838.00     1856.66       42.87
      5652   90.9030  1.080878     1808.00     1869.06       42.52
      5653   90.9180  1.080739     1853.00     1891.74       43.05
      5654   90.9330  1.080599     1938.00     1927.60       44.02
      5655   90.9480  1.080460     2000.00     1978.35       44.72
      5656   90.9630  1.080321     2064.00     2044.03       45.43
      5657   90.9780  1.080182     2155.00     2120.29       46.42
      5658   90.9930  1.080043     2212.00     2198.98       47.03
      5659   91.0080  1.079904     2264.00     2268.55       47.58
      5660   91.0230  1.079765     2340.00     2316.32       48.37
      5661   91.0380  1.079627     2395.00     2332.85       48.94
      5662   91.0530  1.079488     2398.00     2319.13       48.97
      5663   91.0680  1.079349     2325.00     2282.05       48.22
      5664   91.0830  1.079210     2274.00     2234.70       47.69
      5665   91.0980  1.079072     2221.00     2187.72       47.13
      5666   91.1130  1.078933     2185.00     2147.68       46.74
      5667   91.1280  1.078795     2154.00     2116.50       46.41
      5668   91.1430  1.078656     2123.00     2093.22       46.08
      5669   91.1580  1.078518     2105.00     2076.67       45.88
      5670   91.1730  1.078380     2069.00     2067.14       45.49
      5671   91.1880  1.078241     2043.00     2065.53       45.20
      5672   91.2030  1.078103     2058.00     2074.98       45.37
      5673   91.2180  1.077965     2079.00     2096.88       45.60
      5674   91.2330  1.077827     2064.00     2132.99       45.43
      5675   91.2480  1.077689     2089.00     2184.57       45.71
      5676   91.2630  1.077551     2132.00     2251.95       46.17
      5677   91.2780  1.077413     2192.00     2335.25       46.82
      5678   91.2930  1.077275     2275.00     2431.06       47.70
      5679   91.3080  1.077137     2354.00     2536.58       48.52
      5680   91.3230  1.076999     2511.00     2646.45       50.11
      5681   91.3380  1.076862     2659.00     2753.68       51.57
      5682   91.3530  1.076724     2764.00     2850.33       52.57
      5683   91.3680  1.076586     2869.00     2929.00       53.56
      5684   91.3830  1.076449     2939.00     2984.42       54.21
      5685   91.3980  1.076311     2984.00     3014.35       54.63
      5686   91.4130  1.076174     3064.00     3019.38       55.35
      5687   91.4280  1.076036     3053.00     3001.59       55.25
      5688   91.4430  1.075899     2958.00     2962.25       54.39
[truncated: 346,629 more chars]
