# Supplementary material for: Sodium Tetraazidoaurate(III)—From Na[AuCl4]·2H2O to Na[Au(N3)4] and Beyond One Step at a Time
Source: Chemistry. 2026 Mar 26;32(22):e02800. doi: 10.1002/chem.202502800 (PMC13250357; doi:10.1002/chem.202502800)
Supplement: Supplementary file 2 — Supporting File: 2 chem70886‐sup‐0002‐data.zip [file CHEM-32-e02800-s001.zip › yupr_2523_NaAuN12.cif]

#------------------ SECTION 1. GLOBAL INFORMATION ---------------------------#

data_NaAuN12_PH_ZK3145

#------------------ SUBMISSION DETAILS --------------------------------------#


# Name and address of author for correspondence

_publ_contact_author_name        'Peter H\"ohn'
_publ_contact_author_address     
;
Max-Planck-Institut f\"ur Chemische Physik fester Stoffe
N\"othnitzer Str. 40
01187 Dresden
Germany
;
_publ_contact_author_email       Peter.Hoehn@cpfs.mpg.de
_publ_contact_author_phone       '+49 (0)351 4646 2229'
_publ_contact_author_fax         '+49 (0)351 4646 2260'

loop_
_publ_author_name
_publ_author_address
'Mehmet Somer'
;
Chemistry Department
Ko\,c University
Rumelifeneri Yolu  
TR-34450 Sariyer-Istanbul  
T\"urkiye
;
'Joannis Psilitelis'
;
Eberhard-Karls-Universit\"at T\"ubingen
current address: 
Unterrain 18  
9053 Teufen  
Switzerland
;
'Raul Cardoso'
;
Max-Planck-Institut f\"ur Chemische Physik fester Stoffe
N\"othnitzer Stra\&se 40
01187 Dresden
Germany
;
'Thomas Doert'
;
Faculty of Chemistry and Food Chemistry
Dresden University of Technology
01062 Dresden 
Germany
;
'Franziska Jach'
;
Department Energy Materials and Test Devices
Fraunhofer Institute for Integrated Systems and Device Technology IISB
Schottkystrasse 10 
Erlangen 91058 
Germany
;
'Ayberk Yilmaz'
;
Istanbul \"Universitesi
Fen Fak\"ultesi Fizik B\"ol\"um\"u
34134 Vezneciler, Istanbul, 
T\"urkiye
;
'Alexander Ovchinnikov'
;
Faculty of Chemistry and Food Chemistry
Dresden University of Technology
01062 Dresden 
Germany
;
'Yurii Prots'
;
Max-Planck-Institut f\"ur Chemische Physik fester Stoffe
N\"othnitzer Stra\&se 40
01187 Dresden
Germany
;
'Helge Rosner'
;
Max-Planck-Institut f\"ur Chemische Physik fester Stoffe
N\"othnitzer Stra\&se 40
01187 Dresden
Germany
;
'Marcus P. Schmidt'
;
Max-Planck-Institut f\"ur Chemische Physik fester Stoffe
N\"othnitzer Stra\&se 40
01187 Dresden
Germany
;
'Peter H\"ohn'
;
Max-Planck-Institut f\"ur Chemische Physik fester Stoffe
N\"othnitzer Stra\&se 40
01187 Dresden
Germany
;
_publ_requested_journal          'Chem. Eur. J.'    
_publ_requested_coeditor_name    ?

_publ_contact_letter             
;
;
#------------------ TITLE, AUTHOR LIST AND TEXT------------------------------#

_publ_section_title              
;
Sodium Tetraazidoaurate(III) - from Na[AuCl~4~]*2H~2~O to Na[Au(N~3~)~4~] 
and beyond one step at a time
;
_publ_section_exptl_prep         
;
;
_publ_section_exptl_refinement   
;
;
_publ_section_comment            
;
;
_publ_section_acknowledgements   
;
;
_publ_section_references         
;
;
_publ_section_abstract 
;
;

#=======================================================================

_audit_creation_method                   'Jana2020 1.3.59'

#=======================================================================

# 5. CHEMICAL DATA

_chemical_name_systematic
; ?
;
_chemical_name_common                    ?
_chemical_formula_moiety                 ?
_chemical_formula_structural             ?
_chemical_formula_analytical             ?
_chemical_formula_iupac                  ?
_chemical_formula_sum                    'Au1 N12 Na1'
_chemical_formula_weight                 388
_chemical_melting_point                  ?
_chemical_compound_source                ?
_chemical_absolute_configuration         .

#=======================================================================

# 6. POWDER SPECIMEN AND CRYSTAL DATA

_symmetry_cell_setting                   monoclinic
_symmetry_space_group_name_H-M           'P 1 21/c 1'
_symmetry_space_group_name_Hall          '-P 2ycb'
_symmetry_Int_Tables_number              14

loop_
 _space_group_symop_id
 _space_group_symop_operation_xyz
 1   x,y,z
 2   -x,y+1/2,-z+1/2
 3   -x,-y,-z
 4   x,-y+1/2,z+1/2

_cell_length_a                           7.8139(4)
_cell_length_b                           8.0939(4)
_cell_length_c                           6.9026(4)
_cell_angle_alpha                        90
_cell_angle_beta                         111.829(5)
_cell_angle_gamma                        90
_cell_volume                             405.25(4)


_cell_formula_units_Z                    2
_cell_measurement_temperature            293
_cell_special_details
; ?
;

_exptl_crystal_density_diffrn            3.18
_exptl_crystal_density_meas              ?
_exptl_crystal_density_method            ?
_exptl_crystal_F_000                     112

_pd_spec_size_axial                      ?
_pd_spec_size_equat                      ?
_pd_spec_size_thick                      ?
_pd_spec_mounting                        ?
_pd_spec_mount_mode                      ?
_pd_spec_shape                           ?
_pd_char_particle_morphology             ?
_pd_char_colour                          ?
_pd_prep_cool_rate                       ?
_pd_prep_pressure                        ?
_pd_prep_temperature                     ?

_exptl_absorpt_coefficient_mu            34.604
_exptl_absorpt_correction_type           ?
_exptl_absorpt_process_details           ?
_exptl_absorpt_correction_T_min          ?
_exptl_absorpt_correction_T_max          ?
loop_
 _exptl_crystal_face_index_h
 _exptl_crystal_face_index_k
 _exptl_crystal_face_index_l
 _exptl_crystal_face_perp_dist
 ? ? ? ?

#=======================================================================

# 7. EXPERIMENTAL DATA

_exptl_special_details                   ?
_pd_instr_location
; ?
;
_pd_calibration_special_details
; ?
;

_diffrn_ambient_temperature              293
_diffrn_source                           ?
_diffrn_source_target                    ?
_diffrn_source_type                      ?
_diffrn_radiation_type                   ?
_diffrn_radiation_wavelength             1.54056
_diffrn_radiation_monochromator          ?
_diffrn_measurement_details              ?
_diffrn_measurement_device               'STOE STADI MP'
_diffrn_measurement_device_type          'powder diffractometer'
_diffrn_detector                         'Dectris Mythen2'
_diffrn_detector_type                    ?
_pd_meas_scan_method                     ?
_pd_meas_special_details
; ?
;
_pd_meas_number_of_points                4873
_pd_meas_2theta_range_min                4.840
_pd_meas_2theta_range_max                102.280
_pd_meas_2theta_range_inc                0.02

_diffrn_radiation_probe                  X-ray

#=======================================================================

# 8. REFINEMENT DATA

_pd_proc_ls_special_details
; ?
;
_pd_proc_ls_profile_function             'Pseudo-Voigt'
_pd_proc_ls_background_function
'Manual background combined with 5 Legendre polynoms'
_pd_proc_ls_pref_orient_corr             none
_pd_proc_ls_prof_R_factor                0.059521
_pd_proc_ls_prof_wR_factor               0.076652
_pd_proc_ls_prof_wR_expected             0.048775

_refine_special_details
; ?
;

_refine_ls_R_factor_gt                   0.0418
_refine_ls_wR_factor_gt                  0.0495
_refine_ls_R_factor_all                  0.0426
_refine_ls_wR_factor_all                 0.0496
_refine_ls_goodness_of_fit_all           1.5717
_refine_ls_restrained_S_gt               ?
_refine_ls_restrained_S_all              ?
_refine_ls_number_parameters             42
_refine_ls_number_restraints             10
_refine_ls_number_constraints            1
_refine_ls_weighting_scheme              sigma
_refine_ls_weighting_details             ?
_refine_ls_hydrogen_treatment            ?
_refine_ls_shift/su_max                  0.0479
_refine_ls_shift/su_mean                 0.0049
_refine_diff_density_max                 0.16
_refine_diff_density_min                 -0.16
_refine_ls_extinction_method             ?
_refine_ls_extinction_coef               ?
_refine_ls_extinction_expression         ?

_pd_proc_2theta_range_min                4.84
_pd_proc_2theta_range_max                102.28
_pd_proc_2theta_range_inc                0.02
_pd_proc_wavelength                      ?

_pd_block_diffractogram_id               ?

loop_
_pd_proc_info_excluded_regions
 'from 10.33 to 11.130'
 'from 13.33 to 14.240'
 'from 21.05 to 21.670'
 'from 23.07 to 24.050'
 'from 30.27 to 30.860'
 'from 37.89 to 38.670'
 'from 49.06 to 49.320'
_pd_proc_info_data_reduction             ?

loop_
 _atom_type_symbol
 _atom_type_scat_dispersion_real
 _atom_type_scat_dispersion_imag
 _atom_type_scat_source
 Au  -4.4197  7.2980
 'International Tables Vol C tables 4.2.6.8 and 6.1.1.1'
 N    0.0311  0.0180
 'International Tables Vol C tables 4.2.6.8 and 6.1.1.1'
 Na   0.1353  0.1239
 'International Tables Vol C tables 4.2.6.8 and 6.1.1.1'

_computing_data_collection               ?
_computing_cell_refinement               ?
_computing_data_reduction                ?
_computing_structure_solution            ?
_computing_structure_refinement          ?
_computing_molecular_graphics            ?
_computing_publication_material          ?

loop_
 _restr_distance_atom_site_label_1
 _restr_distance_site_symmetry_1
 _restr_distance_atom_site_label_2
 _restr_distance_site_symmetry_2
 _restr_distance_target
 _restr_distance_target_weight_param
Au1 . N1 . 2.02 0.005
Au1 . N2 . 2.02 0.005
N1 . N1a . 1.13 0.005
N2 . N2a . 1.13 0.005
N1a . N1b . 1.22 0.005
N2a . N2b . 1.22 0.005

loop_
 _restr_angle_atom_site_label_1
 _restr_angle_site_symmetry_1
 _restr_angle_atom_site_label_2
 _restr_angle_site_symmetry_2
 _restr_angle_atom_site_label_3
 _restr_angle_site_symmetry_3
 _restr_angle_target
 _restr_angle_target_weight_param
Au1 . N1 . N1a . 120 2
N1 . N1a . N1b . 175 2
Au1 . N2 . N2a . 120 2
N2 . N2a . N2b . 175 2

loop_
 _restr_torsion_atom_site_label_1
 _restr_torsion_site_symmetry_1
 _restr_torsion_atom_site_label_2
 _restr_torsion_site_symmetry_2
 _restr_torsion_atom_site_label_3
 _restr_torsion_site_symmetry_3
 _restr_torsion_atom_site_label_4
 _restr_torsion_site_symmetry_4
 _restr_torsion_angle_target
 _restr_torsion_weight_param
 ? ? ? ? ? ? ? ? ? ?

loop_
 _restr_equal_distance_atom_site_label_1
 _restr_equal_distance_site_symmetry_1
 _restr_equal_distance_atom_site_label_2
 _restr_equal_distance_site_symmetry_2
 _restr_equal_distance_class_class_id
 _restr_equal_distance_class_target_weight_param
 ? ? ? ? ? ?

loop_
 _restr_equal_angle_atom_site_label_1
 _restr_equal_angle_site_symmetry_1
 _restr_equal_angle_atom_site_label_2
 _restr_equal_angle_site_symmetry_2
 _restr_equal_angle_atom_site_label_3
 _restr_equal_angle_site_symmetry_3
 _restr_equal_angle_class_class_id
 _restr_equal_angle_class_target_weight_param
 ? ? ? ? ? ? ? ?

loop_
 _restr_equal_torsion_atom_site_label_1
 _restr_equal_torsion_site_symmetry_1
 _restr_equal_torsion_atom_site_label_2
 _restr_equal_torsion_site_symmetry_2
 _restr_equal_torsion_atom_site_label_3
 _restr_equal_torsion_site_symmetry_3
 _restr_equal_torsion_atom_site_label_4
 _restr_equal_torsion_site_symmetry_4
 _restr_equal_torsion_class_class_id
 _restr_equal_torsion_class_target_weight_param
 ? ? ? ? ? ? ? ? ? ?


#=======================================================================

# 9. ATOMIC COORDINATES AND DISPLACEMENT PARAMETERS

loop_
 _atom_site_label
 _atom_site_type_symbol
 _atom_site_fract_x
 _atom_site_fract_y
 _atom_site_fract_z
 _atom_site_adp_type
 _atom_site_U_iso_or_equiv
 _atom_site_site_symmetry_multiplicity
 _atom_site_occupancy
 _atom_site_calc_flag
 _atom_site_refinement_flags
 _atom_site_disorder_assembly
 _atom_site_disorder_group
  Au1 Au 0 0.5 0 Uani 0.0115(12) 2 1 d . . .
  Na1 Na 0.5 0 0.5 Uiso 0.007(5) 2 1 d . . .
  N1 N 0.273(2) 0.507(4) 0.198(2) Uiso 0.011(9) 4 1 d . . .
  N1a N 0.327(4) 0.610(3) 0.317(4) Uiso 0.004(11) 4 1 d . . .
  N1b N 0.395(4) 0.718(3) 0.440(5) Uiso 0.006(11) 4 1 d . . .
  N2 N 0.046(4) 0.245(2) -0.014(3) Uiso 0.005(7) 4 1 d . . .
  N2a N 0.171(3) 0.171(3) 0.087(4) Uiso 0.005(7) 4 1 d . . .
  N2b N 0.299(4) 0.097(4) 0.209(5) Uiso 0.043(14) 4 1 d . . .

loop_
 _atom_site_aniso_label
 _atom_site_aniso_type_symbol
 _atom_site_aniso_U_11
 _atom_site_aniso_U_22
 _atom_site_aniso_U_33
 _atom_site_aniso_U_12
 _atom_site_aniso_U_13
 _atom_site_aniso_U_23
 Au1 Au 0.0164(17) 0.0097(17) 0.0084(18) 0.003(6) 0.0045(14) 0.004(7)

loop_
 _jana_atom_site_ADP_C_label
 _jana_atom_site_ADP_C_type_symbol
 _jana_atom_site_ADP_C_111
 _jana_atom_site_ADP_C_112
 _jana_atom_site_ADP_C_113
 _jana_atom_site_ADP_C_122
 _jana_atom_site_ADP_C_123
 _jana_atom_site_ADP_C_133
 _jana_atom_site_ADP_C_222
 _jana_atom_site_ADP_C_223
 _jana_atom_site_ADP_C_233
 _jana_atom_site_ADP_C_333
 ? ? ? ? ? ? ? ? ? ? ? ?

loop_
 _jana_atom_site_ADP_D_label
 _jana_atom_site_ADP_D_type_symbol
 _jana_atom_site_ADP_D_1111
 _jana_atom_site_ADP_D_1112
 _jana_atom_site_ADP_D_1113
 _jana_atom_site_ADP_D_1122
 _jana_atom_site_ADP_D_1123
 _jana_atom_site_ADP_D_1133
 _jana_atom_site_ADP_D_1222
 _jana_atom_site_ADP_D_1223
 _jana_atom_site_ADP_D_1233
 _jana_atom_site_ADP_D_1333
 _jana_atom_site_ADP_D_2222
 _jana_atom_site_ADP_D_2223
 _jana_atom_site_ADP_D_2233
 _jana_atom_site_ADP_D_2333
 _jana_atom_site_ADP_D_3333
 ? ? ? ? ? ? ? ? ? ? ? ? ? ? ? ? ?

loop_
 _jana_atom_site_ADP_E_label
 _jana_atom_site_ADP_E_type_symbol
 _jana_atom_site_ADP_E_11111
 _jana_atom_site_ADP_E_11112
 _jana_atom_site_ADP_E_11113
 _jana_atom_site_ADP_E_11122
 _jana_atom_site_ADP_E_11123
 _jana_atom_site_ADP_E_11133
 _jana_atom_site_ADP_E_11222
 _jana_atom_site_ADP_E_11223
 _jana_atom_site_ADP_E_11233
 _jana_atom_site_ADP_E_11333
 _jana_atom_site_ADP_E_12222
 _jana_atom_site_ADP_E_12223
 _jana_atom_site_ADP_E_12233
 _jana_atom_site_ADP_E_12333
 _jana_atom_site_ADP_E_13333
 _jana_atom_site_ADP_E_22222
 _jana_atom_site_ADP_E_22223
 _jana_atom_site_ADP_E_22233
 _jana_atom_site_ADP_E_22333
 _jana_atom_site_ADP_E_23333
 _jana_atom_site_ADP_E_33333
 ? ? ? ? ? ? ? ? ? ? ? ? ? ? ? ? ? ? ? ? ? ? ?

loop_
 _jana_atom_site_ADP_F_label
 _jana_atom_site_ADP_F_type_symbol
 _jana_atom_site_ADP_F_111111
 _jana_atom_site_ADP_F_111112
 _jana_atom_site_ADP_F_111113
 _jana_atom_site_ADP_F_111122
 _jana_atom_site_ADP_F_111123
 _jana_atom_site_ADP_F_111133
 _jana_atom_site_ADP_F_111222
 _jana_atom_site_ADP_F_111223
 _jana_atom_site_ADP_F_111233
 _jana_atom_site_ADP_F_111333
 _jana_atom_site_ADP_F_112222
 _jana_atom_site_ADP_F_112223
 _jana_atom_site_ADP_F_112233
 _jana_atom_site_ADP_F_112333
 _jana_atom_site_ADP_F_113333
 _jana_atom_site_ADP_F_122222
 _jana_atom_site_ADP_F_122223
 _jana_atom_site_ADP_F_122233
 _jana_atom_site_ADP_F_122333
 _jana_atom_site_ADP_F_123333
 _jana_atom_site_ADP_F_133333
 _jana_atom_site_ADP_F_222222
 _jana_atom_site_ADP_F_222223
 _jana_atom_site_ADP_F_222233
 _jana_atom_site_ADP_F_222333
 _jana_atom_site_ADP_F_223333
 _jana_atom_site_ADP_F_233333
 _jana_atom_site_ADP_F_333333
 ? ? ? ? ? ? ? ? ? ? ? ? ? ? ? ? ? ? ? ? ? ? ? ? ? ? ? ? ? ?


#=======================================================================

# 10. MOLECULAR GEOMETRY


loop_
 _geom_bond_atom_site_label_1
 _geom_bond_atom_site_label_2
 _geom_bond_site_symmetry_1
 _geom_bond_site_symmetry_2
 _geom_bond_distance
 _geom_bond_publ_flag
  Au1 Na1 . 2_555 3.9070(4) ?
  Au1 Na1 . 2_655 3.9070(4) ?
  Au1 N1 . . 2.062(13) ?
  Au1 N1 . 3_565 2.062(13) ?
  Au1 N2 . . 2.103(17) ?
  Au1 N2 . 3_565 2.103(17) ?
  Na1 N1 . 2_645 2.612(17) ?
  Na1 N1 . 4_555 2.612(17) ?
  Na1 N1a . 2_645 3.10(3) ?
  Na1 N1a . 4_555 3.10(3) ?
  Na1 N1b . 1_545 2.41(2) ?
  Na1 N1b . 3_666 2.41(2) ?
  Na1 N2b . . 2.18(3) ?
  Na1 N2b . 3_656 2.18(3) ?
  N1 N1a . . 1.14(3) ?
  N1a N1b . . 1.20(4) ?
  N2 N2a . . 1.14(3) ?
  N2a N2b . . 1.20(3) ?

loop_
 _geom_angle_atom_site_label_1
 _geom_angle_atom_site_label_2
 _geom_angle_atom_site_label_3
 _geom_angle_site_symmetry_1
 _geom_angle_site_symmetry_2
 _geom_angle_site_symmetry_3
 _geom_angle
 _geom_angle_publ_flag
  Na1 Au1 Na1 2_555 . 2_655 180 ?
  Na1 Au1 N1 2_555 . . 142.0(5) ?
  Na1 Au1 N1 2_555 . 3_565 38.0(5) ?
  Na1 Au1 N2 2_555 . . 100.8(9) ?
  Na1 Au1 N2 2_555 . 3_565 79.2(9) ?
  Na1 Au1 N1 2_655 . . 38.0(5) ?
  Na1 Au1 N1 2_655 . 3_565 142.0(5) ?
  Na1 Au1 N2 2_655 . . 79.2(9) ?
  Na1 Au1 N2 2_655 . 3_565 100.8(9) ?
  N1 Au1 N1 . . 3_565 180 ?
  N1 Au1 N2 . . . 84.6(11) ?
  N1 Au1 N2 . . 3_565 95.4(11) ?
  N1 Au1 N2 3_565 . . 95.4(11) ?
  N1 Au1 N2 3_565 . 3_565 84.6(11) ?
  N2 Au1 N2 . . 3_565 180 ?
  Au1 Na1 Au1 2_545 . 2_645 180 ?
  Au1 Na1 N1 2_545 . 2_645 150.9(3) ?
  Au1 Na1 N1 2_545 . 4_555 29.1(3) ?
  Au1 Na1 N1a 2_545 . 2_645 134.3(5) ?
  Au1 Na1 N1a 2_545 . 4_555 45.7(5) ?
  Au1 Na1 N1b 2_545 . 1_545 73.9(8) ?
  Au1 Na1 N1b 2_545 . 3_666 106.1(8) ?
  Au1 Na1 N2b 2_545 . . 67.8(10) ?
  Au1 Na1 N2b 2_545 . 3_656 112.2(10) ?
  Au1 Na1 N1 2_645 . 2_645 29.1(3) ?
  Au1 Na1 N1 2_645 . 4_555 150.9(3) ?
  Au1 Na1 N1a 2_645 . 2_645 45.7(5) ?
  Au1 Na1 N1a 2_645 . 4_555 134.3(5) ?
  Au1 Na1 N1b 2_645 . 1_545 106.1(8) ?
  Au1 Na1 N1b 2_645 . 3_666 73.9(8) ?
  Au1 Na1 N2b 2_645 . . 112.2(10) ?
  Au1 Na1 N2b 2_645 . 3_656 67.8(10) ?
  N1 Na1 N1 2_645 . 4_555 180 ?
  N1 Na1 N1a 2_645 . 2_645 20.8(7) ?
  N1 Na1 N1a 2_645 . 4_555 159.2(7) ?
  N1 Na1 N1b 2_645 . 1_545 100.6(11) ?
  N1 Na1 N1b 2_645 . 3_666 79.4(11) ?
  N1 Na1 N2b 2_645 . . 84.7(11) ?
  N1 Na1 N2b 2_645 . 3_656 95.3(11) ?
  N1 Na1 N1a 4_555 . 2_645 159.2(7) ?
  N1 Na1 N1a 4_555 . 4_555 20.8(7) ?
  N1 Na1 N1b 4_555 . 1_545 79.4(11) ?
  N1 Na1 N1b 4_555 . 3_666 100.6(11) ?
  N1 Na1 N2b 4_555 . . 95.3(11) ?
  N1 Na1 N2b 4_555 . 3_656 84.7(11) ?
  N1a Na1 N1a 2_645 . 4_555 180 ?
  N1a Na1 N1b 2_645 . 1_545 111.2(10) ?
  N1a Na1 N1b 2_645 . 3_666 68.8(10) ?
  N1a Na1 N2b 2_645 . . 66.5(11) ?
  N1a Na1 N2b 2_645 . 3_656 113.5(11) ?
  N1a Na1 N1b 4_555 . 1_545 68.8(10) ?
  N1a Na1 N1b 4_555 . 3_666 111.2(10) ?
  N1a Na1 N2b 4_555 . . 113.5(11) ?
  N1a Na1 N2b 4_555 . 3_656 66.5(11) ?
  N1b Na1 N1b 1_545 . 3_666 180 ?
  N1b Na1 N2b 1_545 . . 95.7(10) ?
  N1b Na1 N2b 1_545 . 3_656 84.3(10) ?
  N1b Na1 N2b 3_666 . . 84.3(10) ?
  N1b Na1 N2b 3_666 . 3_656 95.7(10) ?
  N2b Na1 N2b . . 3_656 180 ?
  Au1 N1 Na1 . . 2_655 112.9(6) ?
  Au1 N1 N1a . . . 121(2) ?
  Na1 N1 N1a 2_655 . . 105(2) ?
  Na1 N1a N1 2_655 . . 54.6(17) ?
  Na1 N1a N1b 2_655 . . 121(3) ?
  N1 N1a N1b . . . 175(4) ?
  Na1 N1b N1a 1_565 . . 148(3) ?
  Au1 N2 N2a . . . 127.7(18) ?
  N2 N2a N2b . . . 174(4) ?
  Na1 N2b N2a . . . 162(3) ?

loop_
 _geom_torsion_atom_site_label_1
 _geom_torsion_atom_site_label_2
 _geom_torsion_atom_site_label_3
 _geom_torsion_atom_site_label_4
 _geom_torsion_site_symmetry_1
 _geom_torsion_site_symmetry_2
 _geom_torsion_site_symmetry_3
 _geom_torsion_site_symmetry_4
 _geom_torsion
 _geom_torsion_publ_flag
 ? ? ? ? ? ? ? ? ? ?

loop_
 _geom_hbond_atom_site_label_D
 _geom_hbond_atom_site_label_H
 _geom_hbond_atom_site_label_A
 _geom_hbond_site_symmetry_D
 _geom_hbond_site_symmetry_H
 _geom_hbond_site_symmetry_A
 _geom_hbond_distance_DH
 _geom_hbond_distance_HA
 _geom_hbond_distance_DA
 _geom_hbond_angle_DHA
 _geom_hbond_publ_flag
 ? ? ? ? ? ? ? ? ? ? ?


#=======================================================================

# 11. POWDER PROFILE

loop_
 _pd_proc_point_id
 _pd_proc_2theta_corrected
 _pd_proc_d_spacing
 _pd_proc_intensity_net
 _pd_calc_intensity_net
 _pd_proc_ls_weight
         1    4.8600 18.167501      543.00      498.84       23.30
         2    4.8800 18.093088      481.00      498.70       21.93
         3    4.9000 18.019285      532.00      498.55       23.07
         4    4.9200 17.946079      475.00      498.41       21.80
         5    4.9400 17.873468      470.00      498.26       21.68
         6    4.9600 17.801443      492.00      498.12       22.18
         7    4.9800 17.729996      516.00      497.97       22.72
         8    5.0000 17.659121      487.00      497.83       22.07
         9    5.0200 17.588810      465.00      497.69       21.56
        10    5.0400 17.519058      497.00      497.54       22.29
        11    5.0600 17.449858      467.00      497.40       21.61
        12    5.0800 17.381203      496.00      497.26       22.27
        13    5.1000 17.313086      526.00      497.11       22.93
        14    5.1200 17.245501      459.00      496.97       21.42
        15    5.1400 17.178442      475.00      496.83       21.80
        16    5.1600 17.111904      506.00      496.68       22.49
        17    5.1800 17.045879      538.00      496.54       23.19
        18    5.2000 16.980364      486.00      496.40       22.05
        19    5.2200 16.915350      495.00      496.25       22.25
        20    5.2400 16.850830      483.00      496.11       21.98
        21    5.2600 16.786804      517.00      495.97       22.74
        22    5.2800 16.723263      484.00      495.83       22.00
        23    5.3000 16.660200      511.00      495.68       22.60
        24    5.3200 16.597612      445.00      495.54       21.09
        25    5.3400 16.535494      476.00      495.40       21.82
        26    5.3600 16.473841      511.00      495.26       22.60
        27    5.3800 16.412643      480.00      495.11       21.91
        28    5.4000 16.351900      490.00      494.97       22.14
        29    5.4200 16.291605      467.00      494.83       21.61
        30    5.4400 16.231754      478.00      494.69       21.86
        31    5.4600 16.172344      520.00      494.55       22.80
        32    5.4800 16.113365      472.00      494.40       21.73
        33    5.5000 16.054815      509.00      494.26       22.56
        34    5.5200 15.996690      509.00      494.12       22.56
        35    5.5400 15.938987      474.00      493.98       21.77
        36    5.5600 15.881697      481.00      493.84       21.93
        37    5.5800 15.824818      492.00      493.70       22.18
        38    5.6000 15.768345      512.00      493.56       22.63
        39    5.6200 15.712275      507.00      493.42       22.52
        40    5.6400 15.656603      520.00      493.27       22.80
        41    5.6600 15.601323      510.00      493.13       22.58
        42    5.6800 15.546434      496.00      492.99       22.27
        43    5.7000 15.491930      497.00      492.85       22.29
        44    5.7200 15.437808      454.00      492.71       21.31
        45    5.7400 15.384062      505.00      492.57       22.47
        46    5.7600 15.330688      476.00      492.43       21.82
        47    5.7800 15.277686      474.00      492.29       21.77
        48    5.8000 15.225048      489.00      492.15       22.11
        49    5.8200 15.172775      478.00      492.01       21.86
        50    5.8400 15.120857      506.00      491.87       22.49
        51    5.8600 15.069295      549.00      491.73       23.43
        52    5.8800 15.018084      473.00      491.59       21.75
        53    5.9000 14.967219      467.00      491.45       21.61
        54    5.9200 14.916700      484.00      491.31       22.00
        55    5.9400 14.866521      467.00      491.17       21.61
        56    5.9600 14.816677      460.00      491.03       21.45
        57    5.9800 14.767167      488.00      490.89       22.09
        58    6.0000 14.717988      485.00      490.75       22.02
        59    6.0200 14.669137      466.00      490.61       21.59
        60    6.0400 14.620608      470.00      490.48       21.68
        61    6.0600 14.572400      482.00      490.34       21.95
        62    6.0800 14.524509      471.00      490.20       21.70
        63    6.1000 14.476933      458.00      490.06       21.40
        64    6.1200 14.429667      463.00      489.92       21.52
        65    6.1400 14.382710      448.00      489.78       21.17
        66    6.1600 14.336058      475.00      489.64       21.80
        67    6.1800 14.289707      488.00      489.50       22.09
        68    6.2000 14.243657      477.00      489.36       21.84
        69    6.2200 14.197902      448.00      489.23       21.17
        70    6.2400 14.152440      488.00      489.09       22.09
        71    6.2600 14.107268      482.00      488.95       21.95
        72    6.2800 14.062386      498.00      488.81       22.32
        73    6.3000 14.017788      485.00      488.67       22.02
        74    6.3200 13.973473      478.00      488.54       21.86
        75    6.3400 13.929438      459.00      488.40       21.42
        76    6.3600 13.885679      493.00      488.26       22.20
        77    6.3800 13.842196      481.00      488.12       21.93
        78    6.4000 13.798984      476.00      487.98       21.82
        79    6.4200 13.756041      473.00      487.85       21.75
        80    6.4400 13.713365      509.00      487.71       22.56
        81    6.4600 13.670953      509.00      487.57       22.56
        82    6.4800 13.628804      513.00      487.44       22.65
        83    6.5000 13.586914      503.00      487.30       22.43
        84    6.5200 13.545281      527.00      487.16       22.96
        85    6.5400 13.503902      508.00      487.02       22.54
        86    6.5600 13.462777      488.00      486.89       22.09
        87    6.5800 13.421902      475.00      486.75       21.80
        88    6.6000 13.381274      488.00      486.61       22.09
        89    6.6200 13.340892      470.00      486.48       21.68
        90    6.6400 13.300754      484.00      486.34       22.00
        91    6.6600 13.260857      498.00      486.20       22.32
        92    6.6800 13.221198      476.00      486.07       21.82
        93    6.7000 13.181776      482.00      485.93       21.95
        94    6.7200 13.142590      501.00      485.80       22.38
        95    6.7400 13.103636      482.00      485.66       21.95
        96    6.7600 13.064912      439.00      485.52       20.95
        97    6.7800 13.026417      483.00      485.39       21.98
        98    6.8000 12.988149      509.00      485.25       22.56
        99    6.8200 12.950105      497.00      485.12       22.29
       100    6.8400 12.912284      488.00      484.98       22.09
       101    6.8600 12.874684      502.00      484.85       22.41
       102    6.8800 12.837302      516.00      484.71       22.72
       103    6.9000 12.800138      498.00      484.57       22.32
       104    6.9200 12.763187      499.00      484.44       22.34
       105    6.9400 12.726451      442.00      484.30       21.02
       106    6.9600 12.689926      506.00      484.17       22.49
       107    6.9800 12.653609      467.00      484.03       21.61
       108    7.0000 12.617500      499.00      483.90       22.34
       109    7.0200 12.581598      531.00      483.76       23.04
       110    7.0400 12.545900      478.00      483.63       21.86
       111    7.0600 12.510405      469.00      483.49       21.66
       112    7.0800 12.475109      458.00      483.36       21.40
       113    7.1000 12.440013      464.00      483.23       21.54
       114    7.1200 12.405114      495.00      483.09       22.25
       115    7.1400 12.370410      491.00      482.96       22.16
       116    7.1600 12.335900      487.00      482.82       22.07
       117    7.1800 12.301584      502.00      482.69       22.41
       118    7.2000 12.267458      528.00      482.55       22.98
       119    7.2200 12.233520      514.00      482.42       22.67
       120    7.2400 12.199772      458.00      482.29       21.40
       121    7.2600 12.166207      453.00      482.15       21.28
       122    7.2800 12.132829      463.00      482.02       21.52
       123    7.3000 12.099632      511.00      481.88       22.60
       124    7.3200 12.066619      462.00      481.75       21.49
       125    7.3400 12.033784      482.00      481.62       21.95
       126    7.3600 12.001128      500.00      481.48       22.36
       127    7.3800 11.968650      503.00      481.35       22.43
       128    7.4000 11.936346      473.00      481.22       21.75
       129    7.4200 11.904219      458.00      481.08       21.40
       130    7.4400 11.872261      459.00      480.95       21.42
       131    7.4600 11.840478      463.00      480.82       21.52
       132    7.4800 11.808864      490.00      480.68       22.14
       133    7.5000 11.777417      484.00      480.55       22.00
       134    7.5200 11.746140      464.00      480.42       21.54
       135    7.5400 11.715029      458.00      480.29       21.40
       136    7.5600 11.684081      472.00      480.15       21.73
       137    7.5800 11.653297      506.00      480.02       22.49
       138    7.6000 11.622674      480.00      479.89       21.91
       139    7.6200 11.592215      477.00      479.76       21.84
       140    7.6400 11.561913      485.00      479.62       22.02
       141    7.6600 11.531770      433.00      479.49       20.81
       142    7.6800 11.501785      460.00      479.36       21.45
       143    7.7000 11.471953      508.00      479.23       22.54
       144    7.7200 11.442279      499.00      479.10       22.34
       145    7.7400 11.412758      465.00      478.96       21.56
       146    7.7600 11.383388      453.00      478.83       21.28
       147    7.7800 11.354168      460.00      478.70       21.45
       148    7.8000 11.325100      491.00      478.57       22.16
       149    7.8200 11.296182      486.00      478.44       22.05
       150    7.8400 11.267408      463.00      478.30       21.52
       151    7.8600 11.238784      470.00      478.17       21.68
       152    7.8800 11.210302      457.00      478.04       21.38
       153    7.9000 11.181968      474.00      477.91       21.77
       154    7.9200 11.153776      470.00      477.78       21.68
       155    7.9400 11.125725      504.00      477.65       22.45
       156    7.9600 11.097816      485.00      477.52       22.02
       157    7.9800 11.070046      483.00      477.39       21.98
       158    8.0000 11.042417      467.00      477.26       21.61
       159    8.0200 11.014923      465.00      477.12       21.56
       160    8.0400 10.987568      465.00      476.99       21.56
       161    8.0600 10.960347      473.00      476.86       21.75
       162    8.0800 10.933263      472.00      476.71       21.73
       163    8.1000 10.906312      466.00      476.56       21.59
       164    8.1200 10.879496      477.00      476.41       21.84
       165    8.1400 10.852809      484.00      476.26       22.00
       166    8.1600 10.826254      491.00      476.11       22.16
       167    8.1800 10.799829      479.00      475.95       21.89
       168    8.2000 10.773533      469.00      475.80       21.66
       169    8.2200 10.747364      464.00      475.65       21.54
       170    8.2400 10.721323      474.00      475.50       21.77
       171    8.2600 10.695408      494.00      475.35       22.23
       172    8.2800 10.669620      470.00      475.20       21.68
       173    8.3000 10.643953      472.00      475.05       21.73
       174    8.3200 10.618413      472.00      474.90       21.73
       175    8.3400 10.592994      464.00      474.75       21.54
       176    8.3600 10.567697      461.00      474.60       21.47
       177    8.3800 10.542519      450.00      474.45       21.21
       178    8.4000 10.517463      470.00      474.30       21.68
       179    8.4200 10.492525      474.00      474.14       21.77
       180    8.4400 10.467707      490.00      473.99       22.14
       181    8.4600 10.443005      502.00      473.85       22.41
       182    8.4800 10.418421      488.00      473.69       22.09
       183    8.5000 10.393951      498.00      473.54       22.32
       184    8.5200 10.369596      475.00      473.39       21.80
       185    8.5400 10.345357      476.00      473.24       21.82
       186    8.5600 10.321230      493.00      473.10       22.20
       187    8.5800 10.297215      483.00      472.95       21.98
       188    8.6000 10.273314      461.00      472.80       21.47
       189    8.6200 10.249522      463.00      472.65       21.52
       190    8.6400 10.225842      512.00      472.50       22.63
       191    8.6600 10.202271      519.00      472.35       22.78
       192    8.6800 10.178807      473.00      472.20       21.75
       193    8.7000 10.155454      452.00      472.05       21.26
       194    8.7200 10.132205      487.00      471.90       22.07
       195    8.7400 10.109065      495.00      471.75       22.25
       196    8.7600 10.086028      501.00      471.60       22.38
       197    8.7800 10.063099      497.00      471.45       22.29
       198    8.8000 10.040273      477.00      471.30       21.84
       199    8.8200 10.017550      489.00      471.15       22.11
       200    8.8400  9.994931      476.00      471.01       21.82
       201    8.8600  9.972415      457.00      470.86       21.38
       202    8.8800  9.950000      454.00      470.71       21.31
       203    8.9000  9.927685      469.00      470.56       21.66
       204    8.9200  9.905470      497.00      470.41       22.29
       205    8.9400  9.883355      464.00      470.26       21.54
       206    8.9600  9.861338      434.00      470.12       20.83
       207    8.9800  9.839420      449.00      469.97       21.19
       208    9.0000  9.817599      445.00      469.82       21.09
       209    9.0200  9.795875      472.00      469.67       21.73
       210    9.0400  9.774249      481.00      469.52       21.93
       211    9.0600  9.752716      494.00      469.38       22.23
       212    9.0800  9.731280      490.00      469.23       22.14
       213    9.1000  9.709937      490.00      469.08       22.14
       214    9.1200  9.688688      478.00      468.93       21.86
       215    9.1400  9.667533      496.00      468.79       22.27
       216    9.1600  9.646469      481.00      469.04       21.93
       217    9.1800  9.625497      490.00      468.89       22.14
       218    9.2000  9.604617      491.00      468.75       22.16
       219    9.2200  9.583828      480.00      468.61       21.91
       220    9.2400  9.563129      436.00      468.47       20.88
       221    9.2600  9.542519      415.00      468.33       20.37
       222    9.2800  9.521998      413.00      468.19       20.32
       223    9.3000  9.501565      427.00      468.05       20.66
       224    9.3200  9.481221      443.00      467.90       21.05
       225    9.3400  9.460963      453.00      467.76       21.28
       226    9.3600  9.440793      476.00      467.62       21.82
       227    9.3800  9.420707      470.00      467.48       21.68
       228    9.4000  9.400708      461.00      467.34       21.47
       229    9.4200  9.380794      464.00      467.20       21.54
       230    9.4400  9.360965      452.00      467.07       21.26
       231    9.4600  9.341218      434.00      466.92       20.83
       232    9.4800  9.321556      479.00      466.79       21.89
       233    9.5000  9.301977      482.00      466.65       21.95
       234    9.5200  9.282478      446.00      466.51       21.12
       235    9.5400  9.263063      434.00      466.37       20.83
       236    9.5600  9.243730      449.00      466.23       21.19
       237    9.5800  9.224478      451.00      466.10       21.24
       238    9.6000  9.205304      452.00      465.96       21.26
       239    9.6200  9.186212      452.00      465.82       21.26
       240    9.6400  9.167197      449.00      465.68       21.19
       241    9.6600  9.148263      465.00      465.55       21.56
       242    9.6800  9.129406      454.00      465.41       21.31
       243    9.7000  9.110627      467.00      465.27       21.61
       244    9.7200  9.091926      480.00      465.14       21.91
       245    9.7400  9.073302      468.00      465.00       21.63
       246    9.7600  9.054753      450.00      464.87       21.21
       247    9.7800  9.036282      439.00      464.73       20.95
       248    9.8000  9.017885      442.00      464.60       21.02
       249    9.8200  8.999564      477.00      464.46       21.84
       250    9.8400  8.981317      470.00      464.33       21.68
       251    9.8600  8.963144      454.00      464.20       21.31
       252    9.8800  8.945045      467.00      464.06       21.61
       253    9.9000  8.927019      484.00      463.93       22.00
       254    9.9200  8.909065      490.00      463.80       22.14
       255    9.9400  8.891185      490.00      463.67       22.14
       256    9.9600  8.873376      476.00      463.53       21.82
       257    9.9800  8.855639      451.00      463.40       21.24
       258   10.0000  8.837973      448.00      463.27       21.17
       259   10.0200  8.820376      455.00      463.14       21.33
       260   10.0400  8.802851      455.00      463.01       21.33
       261   10.0600  8.785395      477.00      462.88       21.84
       262   10.0800  8.768008      474.00      462.75       21.77
       263   10.1000  8.750690      470.00      462.63       21.68
       264   10.1200  8.733441      467.00      462.50       21.61
       265   10.1400  8.716260      463.00      462.37       21.52
       266   10.1600  8.699148      467.00      462.24       21.61
       267   10.1800  8.682101      448.00      462.12       21.17
       268   10.2000  8.665123      442.00      461.99       21.02
       269   10.2200  8.648211      470.00      461.87       21.68
       270   10.2400  8.631365      481.00      461.74       21.93
       271   10.2600  8.614584      498.00      461.62       22.32
       272   10.2800  8.597869      505.00      461.50       22.47
       273   10.3000  8.581219      469.00      461.38       21.66
       274   10.3200  8.564634      469.00      461.25       21.66
       275   10.3400  8.548113      487.00      461.13       22.07
       276   11.1600  7.921799      474.00      457.66       21.77
       277   11.1800  7.907672      466.00      457.66       21.59
       278   11.2000  7.893596      482.00      457.66       21.95
       279   11.2200  7.879570      482.00      457.67       21.95
       280   11.2400  7.865594      479.00      457.69       21.89
       281   11.2600  7.851668      483.00      457.72       21.98
       282   11.2800  7.837792      474.00      457.77       21.77
       283   11.3000  7.823965      481.00      457.82       21.93
       284   11.3200  7.810187      468.00      457.89       21.63
       285   11.3400  7.796456      439.00      457.97       20.95
       286   11.3600  7.782776      442.00      458.07       21.02
       287   11.3800  7.769142      444.00      458.19       21.07
       288   11.4000  7.755558      423.00      458.32       20.57
       289   11.4200  7.742020      437.00      458.48       20.90
       290   11.4400  7.728530      466.00      458.66       21.59
       291   11.4600  7.715086      461.00      458.86       21.47
       292   11.4800  7.701691      466.00      459.10       21.59
       293   11.5000  7.688341      452.00      459.37       21.26
       294   11.5200  7.675038      434.00      459.67       20.83
       295   11.5400  7.661782      460.00      460.02       21.45
       296   11.5600  7.648571      488.00      460.42       22.09
       297   11.5800  7.635406      480.00      460.87       21.91
       298   11.6000  7.622286      456.00      461.40       21.35
       299   11.6200  7.609211      458.00      462.02       21.40
       300   11.6400  7.596182      497.00      462.76       22.29
       301   11.6600  7.583198      513.00      463.66       22.65
       302   11.6800  7.570258      507.00      464.77       22.52
       303   11.7000  7.557363      506.00      466.16       22.49
       304   11.7200  7.544510      514.00      467.95       22.67
       305   11.7400  7.531703      555.00      470.27       23.56
       306   11.7600  7.518938      596.00      473.30       24.41
       307   11.7800  7.506218      603.00      477.25       24.56
       308   11.8000  7.493540      616.00      482.38       24.82
       309   11.8200  7.480906      658.00      489.00       25.65
       310   11.8400  7.468314      670.00      497.47       25.88
       311   11.8600  7.455765      688.00      508.35       26.23
       312   11.8800  7.443257      711.00      522.67       26.67
       313   11.9000  7.430793      772.00      542.51       27.78
       314   11.9200  7.418370      824.00      572.01       28.70
       315   11.9400  7.405989      854.00      618.58       29.22
       316   11.9600  7.393649      912.00      693.52       30.20
       317   11.9800  7.381351      975.00      810.35       31.23
       318   12.0000  7.369093     1061.00      979.56       32.57
       319   12.0200  7.356877     1180.00     1200.17       34.35
       320   12.0400  7.344701     1356.00     1452.99       36.82
       321   12.0600  7.332566     1516.00     1703.97       38.94
       322   12.0800  7.320470     1688.00     1923.36       41.08
       323   12.1000  7.308415     1906.00     2114.00       43.66
       324   12.1200  7.296400     2210.00     2327.19       47.01
       325   12.1400  7.284425     2598.00     2641.52       50.97
       326   12.1600  7.272489     2963.00     3102.42       54.43
       327   12.1800  7.260592     3432.00     3655.78       58.58
       328   12.2000  7.248735     3795.00     4135.28       61.60
       329   12.2200  7.236915     3810.00     4336.83       61.72
       330   12.2400  7.225136     3448.00     4137.16       58.72
       331   12.2600  7.213393     2971.00     3563.50       54.51
       332   12.2800  7.201691     2440.00     2771.57       49.40
       333   12.3000  7.190025     1848.00     1962.18       42.99
       334   12.3200  7.178398     1292.00     1293.30       35.94
       335   12.3400  7.166809      934.00      834.39       30.56
       336   12.3600  7.155257      711.00      573.03       26.67
       337   12.3800  7.143743      574.00      453.14       23.96
       338   12.4000  7.132266      521.00      413.59       22.83
       339   12.4200  7.120825      485.00      409.80       22.02
       340   12.4400  7.109422      475.00      417.42       21.80
       341   12.4600  7.098055      466.00      426.51       21.59
       342   12.4800  7.086724      459.00      434.39       21.42
       343   12.5000  7.075430      450.00      440.89       21.21
       344   12.5200  7.064173      471.00      446.23       21.70
       345   12.5400  7.052951      487.00      450.54       22.07
       346   12.5600  7.041765      437.00      453.83       20.90
       347   12.5800  7.030615      426.00      456.16       20.64
       348   12.6000  7.019500      446.00      457.63       21.12
       349   12.6200  7.008421      435.00      458.36       20.86
       350   12.6400  6.997376      423.00      458.54       20.57
       351   12.6600  6.986367      424.00      458.31       20.59
       352   12.6800  6.975392      435.00      457.81       20.86
       353   12.7000  6.964452      423.00      457.13       20.57
       354   12.7200  6.953547      430.00      456.37       20.74
       355   12.7400  6.942676      427.00      455.57       20.66
       356   12.7600  6.931839      431.00      454.77       20.76
       357   12.7800  6.921036      431.00      454.00       20.76
       358   12.8000  6.910266      446.00      453.27       21.12
       359   12.8200  6.899531      443.00      452.57       21.05
       360   12.8400  6.888829      413.00      451.92       20.32
       361   12.8600  6.878160      417.00      451.30       20.42
       362   12.8800  6.867525      433.00      450.73       20.81
       363   12.9000  6.856922      444.00      450.19       21.07
       364   12.9200  6.846352      424.00      449.68       20.59
       365   12.9400  6.835816      427.00      449.21       20.66
       366   12.9600  6.825312      431.00      448.76       20.76
       367   12.9800  6.814840      447.00      448.33       21.14
       368   13.0000  6.804400      443.00      447.93       21.05
       369   13.0200  6.793993      441.00      447.55       21.00
       370   13.0400  6.783618      454.00      447.18       21.31
       371   13.0600  6.773274      451.00      446.84       21.24
       372   13.0800  6.762962      440.00      446.51       20.98
       373   13.1000  6.752682      425.00      446.19       20.61
       374   13.1200  6.742434      415.00      445.88       20.37
       375   13.1400  6.732216      416.00      445.59       20.40
       376   13.1600  6.722030      433.00      445.30       20.81
       377   13.1800  6.711874      444.00      445.03       21.07
       378   13.2000  6.701750      460.00      444.77       21.45
       379   13.2200  6.691656      434.00      444.51       20.83
       380   13.2400  6.681592      436.00      444.26       20.88
       381   13.2600  6.671559      444.00      444.02       21.07
       382   13.2800  6.661557      448.00      443.79       21.17
       383   13.3000  6.651584      419.00      443.56       20.47
       384   13.3200  6.641642      440.00      443.33       20.98
       385   13.3400  6.631729      462.00      443.12       21.49
       386   14.2800  6.197231      424.00      435.72       20.59
       387   14.3000  6.188608      437.00      435.58       20.90
       388   14.3200  6.180010      421.00      435.45       20.52
       389   14.3400  6.171436      416.00      435.33       20.40
       390   14.3600  6.162886      439.00      435.20       20.95
       391   14.3800  6.154358      445.00      435.07       21.09
       392   14.4000  6.145857      456.00      434.94       21.35
       393   14.4200  6.137377      430.00      434.81       20.74
       394   14.4400  6.128922      427.00      434.68       20.66
       395   14.4600  6.120489      450.00      434.56       21.21
       396   14.4800  6.112081      472.00      434.43       21.73
       397   14.5000  6.103695      459.00      434.30       21.42
       398   14.5200  6.095332      443.00      434.18       21.05
       399   14.5400  6.086993      443.00      434.05       21.05
       400   14.5600  6.078677      414.00      433.92       20.35
       401   14.5800  6.070383      441.00      434.34       21.00
       402   14.6000  6.062113      437.00      434.22       20.90
       403   14.6200  6.053865      407.00      434.11       20.17
       404   14.6400  6.045640      415.00      433.99       20.37
       405   14.6600  6.037436      443.00      433.87       21.05
       406   14.6700  6.033344      421.00      433.76       20.52
       407   14.6900  6.025175      425.00      433.64       20.61
       408   14.7100  6.017028      416.00      433.53       20.40
       409   14.7300  6.008903      444.00      433.41       21.07
       410   14.7500  6.000800      432.00      433.30       20.78
       411   14.7700  5.992719      442.00      433.19       21.02
       412   14.7900  5.984661      438.00      433.07       20.93
       413   14.8100  5.976624      418.00      432.96       20.44
       414   14.8300  5.968608      402.00      432.85       20.05
       415   14.8500  5.960614      422.00      432.74       20.54
       416   14.8700  5.952643      419.00      432.62       20.47
       417   14.8900  5.944692      433.00      432.51       20.81
       418   14.9100  5.936763      418.00      432.40       20.44
       419   14.9300  5.928855      404.00      432.29       20.10
       420   14.9500  5.920969      406.00      432.18       20.15
       421   14.9700  5.913103      412.00      432.08       20.30
       422   14.9900  5.905259      410.00      431.97       20.25
       423   15.0100  5.897435      403.00      431.86       20.08
       424   15.0300  5.889633      437.00      431.75       20.90
       425   15.0500  5.881851      432.00      431.64       20.78
       426   15.0700  5.874090      438.00      431.54       20.93
       427   15.0900  5.866349      439.00      431.43       20.95
       428   15.1100  5.858630      427.00      431.32       20.66
       429   15.1300  5.850930      442.00      431.22       21.02
       430   15.1500  5.843251      439.00      431.11       20.95
       431   15.1700  5.835592      410.00      431.01       20.25
       432   15.1900  5.827954      389.00      430.91       19.72
       433   15.2100  5.820335      414.00      430.80       20.35
       434   15.2300  5.812737      417.00      431.19       20.42
       435   15.2500  5.805159      404.00      430.70       20.10
       436   15.2700  5.797600      419.00      430.61       20.47
       437   15.2900  5.790061      404.00      430.52       20.10
       438   15.3100  5.782543      406.00      430.43       20.15
       439   15.3300  5.775044      439.00      430.35       20.95
       440   15.3500  5.767564      414.00      430.26       20.35
       441   15.3700  5.760104      437.00      430.17       20.90
       442   15.3900  5.752663      375.00      430.09       19.36
       443   15.4100  5.745243      394.00      430.00       19.85
       444   15.4300  5.737841      429.00      429.92       20.71
       445   15.4500  5.730459      410.00      429.83       20.25
       446   15.4700  5.723094      430.00      429.75       20.74
       447   15.4900  5.715750      419.00      429.67       20.47
       448   15.5100  5.708425      429.00      429.59       20.71
       449   15.5300  5.701118      444.00      429.51       21.07
       450   15.5500  5.693831      433.00      429.43       20.81
       451   15.5700  5.686562      413.00      429.35       20.32
       452   15.5900  5.679311      401.00      429.27       20.02
       453   15.6100  5.672080      407.00      429.20       20.17
       454   15.6300  5.664867      417.00      429.12       20.42
       455   15.6500  5.657673      431.00      429.05       20.76
       456   15.6700  5.650497      457.00      428.98       21.38
       457   15.6900  5.643339      423.00      428.90       20.57
       458   15.7100  5.636199      450.00      428.83       21.21
       459   15.7300  5.629078      455.00      428.77       21.33
       460   15.7500  5.621976      467.00      428.70       21.61
       461   15.7700  5.614890      438.00      428.63       20.93
       462   15.7900  5.607823      404.00      428.57       20.10
       463   15.8100  5.600774      397.00      428.51       19.92
       464   15.8300  5.593743      434.00      428.45       20.83
       465   15.8500  5.586730      439.00      428.39       20.95
       466   15.8700  5.579734      442.00      428.34       21.02
       467   15.8900  5.572756      424.00      428.29       20.59
       468   15.9100  5.565795      414.00      428.24       20.35
       469   15.9300  5.558853      422.00      428.19       20.54
       470   15.9500  5.551928      468.00      428.15       21.63
       471   15.9700  5.545020      447.00      428.12       21.14
       472   15.9900  5.538129      414.00      428.09       20.35
       473   16.0100  5.531256      420.00      428.08       20.49
       474   16.0300  5.524400      423.00      428.07       20.57
       475   16.0500  5.517561      447.00      428.08       21.14
       476   16.0700  5.510739      459.00      428.10       21.42
       477   16.0900  5.503934      488.00      428.15       22.09
       478   16.1100  5.497146      476.00      428.24       21.82
       479   16.1300  5.490375      469.00      428.42       21.66
       480   16.1500  5.483621      478.00      428.72       21.86
       481   16.1700  5.476883      450.00      429.23       21.21
       482   16.1900  5.470162      444.00      430.02       21.07
       483   16.2100  5.463459      421.00      431.16       20.52
       484   16.2300  5.456771      427.00      432.68       20.66
       485   16.2500  5.450100      448.00      434.44       21.17
       486   16.2700  5.443445      427.00      436.34       20.66
       487   16.2900  5.436806      415.00      438.30       20.37
       488   16.3100  5.430185      410.00      440.42       20.25
       489   16.3300  5.423579      430.00      442.90       20.74
       490   16.3500  5.416990      460.00      445.88       21.45
       491   16.3700  5.410416      434.00      449.12       20.83
       492   16.3900  5.403861      435.00      451.94       20.86
       493   16.4100  5.397319      403.00      453.38       20.08
       494   16.4300  5.390794      394.00      452.76       19.85
       495   16.4500  5.384284      420.00      450.01       20.49
       496   16.4700  5.377791      440.00      445.78       20.98
       497   16.4900  5.371314      439.00      441.05       20.95
       498   16.5100  5.364852      399.00      436.75       19.98
       499   16.5300  5.358406      410.00      433.45       20.25
       500   16.5500  5.351976      412.00      431.28       20.30
       501   16.5700  5.345561      397.00      430.07       19.92
       502   16.5900  5.339161      439.00      429.51       20.95
       503   16.6100  5.332778      427.00      429.35       20.66
       504   16.6300  5.326409      421.00      429.38       20.52
       505   16.6500  5.320056      430.00      429.51       20.74
       506   16.6700  5.313718      444.00      429.69       21.07
       507   16.6900  5.307395      445.00      429.90       21.09
       508   16.7100  5.301088      453.00      430.13       21.28
       509   16.7300  5.294796      435.00      430.38       20.86
       510   16.7500  5.288519      401.00      430.65       20.02
       511   16.7700  5.282257      405.00      430.93       20.12
       512   16.7900  5.276010      427.00      431.24       20.66
       513   16.8100  5.269778      391.00      431.57       19.77
       514   16.8300  5.263560      418.00      431.92       20.44
       515   16.8500  5.257358      435.00      432.31       20.86
       516   16.8700  5.251170      479.00      432.72       21.89
       517   16.8900  5.244997      497.00      433.17       22.29
       518   16.9100  5.238839      470.00      433.67       21.68
       519   16.9300  5.232695      422.00      434.20       20.54
       520   16.9500  5.226565      423.00      434.79       20.57
       521   16.9700  5.220451      434.00      435.43       20.83
       522   16.9900  5.214350      440.00      436.13       20.98
       523   17.0100  5.208264      448.00      436.92       21.17
       524   17.0300  5.202192      423.00      437.78       20.57
       525   17.0500  5.196136      436.00      438.75       20.88
       526   17.0700  5.190093      429.00      439.85       20.71
       527   17.0900  5.184063      445.00      441.10       21.09
       528   17.1100  5.178049      421.00      442.55       20.52
       529   17.1300  5.172049      434.00      444.25       20.83
       530   17.1500  5.166062      447.00      446.29       21.14
       531   17.1700  5.160089      437.00      448.75       20.90
       532   17.1900  5.154131      450.00      451.78       21.21
       533   17.2100  5.148187      501.00      455.52       22.38
       534   17.2300  5.142255      516.00      460.18       22.72
       535   17.2500  5.136339      499.00      465.99       22.34
       536   17.2700  5.130435      504.00      473.24       22.45
       537   17.2900  5.124545      536.00      482.35       23.15
       538   17.3100  5.118670      566.00      494.07       23.79
       539   17.3300  5.112808      619.00      509.88       24.88
       540   17.3500  5.106959      713.00      532.77       26.70
       541   17.3700  5.101123      784.00      568.34       28.00
       542   17.3900  5.095302      845.00      626.05       29.07
       543   17.4100  5.089493      912.00      719.49       30.20
       544   17.4300  5.083698     1039.00      864.48       32.23
       545   17.4500  5.077917     1176.00     1074.15       34.29
       546   17.4700  5.072149     1332.00     1352.20       36.50
       547   17.4900  5.066394     1489.00     1689.11       38.59
       548   17.5100  5.060652     1841.00     2066.47       42.91
       549   17.5300  5.054923     2132.00     2471.10       46.17
       550   17.5500  5.049208     2571.00     2909.91       50.71
       551   17.5700  5.043505     3166.00     3409.30       56.27
       552   17.5900  5.037816     3804.00     3987.44       61.68
       553   17.6100  5.032139     4615.00     4608.92       67.93
       554   17.6300  5.026476     5150.00     5156.70       71.76
       555   17.6500  5.020825     5295.00     5461.05       72.77
       556   17.6700  5.015187     4981.00     5384.48       70.58
       557   17.6900  5.009562     4297.00     4900.26       65.55
       558   17.7100  5.003950     3659.00     4107.44       60.49
       559   17.7300  4.998351     3048.00     3182.35       55.21
       560   17.7500  4.992764     2279.00     2304.11       47.74
       561   17.7700  4.987189     1594.00     1594.51       39.92
       562   17.7900  4.981627     1037.00     1095.85       32.20
       563   17.8100  4.976079      763.00      787.12       27.62
       564   17.8300  4.970541      656.00      616.92       25.61
       565   17.8500  4.965017      563.00      532.70       23.73
       566   17.8700  4.959505      525.00      495.36       22.91
       567   17.8900  4.954007      483.00      481.43       21.98
       568   17.9100  4.948520      526.00      478.92       22.93
       569   17.9300  4.943045      525.00      482.36       22.91
       570   17.9500  4.937582      546.00      489.50       23.37
       571   17.9700  4.932132      602.00      499.63       24.54
       572   17.9900  4.926693      623.00      513.26       24.96
       573   18.0100  4.921268      658.00      532.42       25.65
       574   18.0300  4.915854      744.00      561.54       27.28
       575   18.0500  4.910452      760.00      608.40       27.57
       576   18.0700  4.905062      899.00      684.58       29.98
       577   18.0900  4.899684      938.00      804.23       30.63
       578   18.1100  4.894318     1094.00      980.20       33.08
       579   18.1300  4.888964     1305.00     1218.48       36.12
       580   18.1500  4.883622     1514.00     1514.08       38.91
       581   18.1700  4.878291     1710.00     1853.34       41.35
       582   18.1900  4.872972     1905.00     2224.08       43.65
       583   18.2100  4.867665     2369.00     2628.20       48.67
       584   18.2300  4.862370     2792.00     3083.27       52.84
       585   18.2500  4.857087     3442.00     3602.78       58.67
       586   18.2700  4.851815     4181.00     4159.44       64.66
       587   18.2900  4.846554     4865.00     4658.68       69.75
       588   18.3100  4.841306     4832.00     4956.70       69.51
       589   18.3300  4.836069     4900.00     4928.57       70.00
       590   18.3500  4.830842     4241.00     4538.83       65.12
       591   18.3700  4.825628     3657.00     3861.55       60.47
       592   18.3900  4.820425     3004.00     3044.59       54.81
       593   18.4100  4.815233     2232.00     2246.93       47.24
       594   18.4300  4.810053     1533.00     1584.15       39.15
       595   18.4500  4.804884     1090.00     1104.13       33.01
       596   18.4700  4.799726      771.00      796.36       27.77
       597   18.4900  4.794579      628.00      619.20       25.06
       598   18.5100  4.789444      496.00      526.10       22.27
       599   18.5300  4.784319      512.00      480.44       22.63
       600   18.5500  4.779206      469.00      459.02       21.66
       601   18.5700  4.774104      406.00      449.26       20.15
       602   18.5900  4.769012      427.00      445.03       20.66
       603   18.6100  4.763932      471.00      443.40       21.70
       604   18.6300  4.758864      488.00      442.91       22.09
       605   18.6500  4.753806      500.00      442.80       22.36
       606   18.6700  4.748758      493.00      442.65       22.20
       607   18.6900  4.743721      472.00      442.30       21.73
       608   18.7100  4.738696      463.00      441.68       21.52
       609   18.7300  4.733681      466.00      440.83       21.59
       610   18.7500  4.728677      450.00      439.80       21.21
       611   18.7700  4.723683      424.00      438.65       20.59
       612   18.7900  4.718700      437.00      437.45       20.90
       613   18.8100  4.713728      461.00      436.24       21.47
       614   18.8300  4.708766      434.00      435.21       20.83
       615   18.8500  4.703815      435.00      434.07       20.86
       616   18.8700  4.698875      385.00      432.99       19.62
       617   18.8900  4.693945      415.00      431.99       20.37
       618   18.9100  4.689026      393.00      431.05       19.82
       619   18.9300  4.684117      449.00      430.17       21.19
       620   18.9500  4.679218      434.00      429.36       20.83
       621   18.9700  4.674330      436.00      428.60       20.88
       622   18.9900  4.669452      404.00      427.90       20.10
       623   19.0100  4.664585      438.00      427.25       20.93
       624   19.0300  4.659728      415.00      426.64       20.37
       625   19.0500  4.654881      403.00      426.07       20.08
       626   19.0700  4.650044      407.00      425.54       20.17
       627   19.0900  4.645217      421.00      425.03       20.52
       628   19.1100  4.640400      417.00      424.56       20.42
       629   19.1300  4.635594      431.00      424.12       20.76
       630   19.1500  4.630798      425.00      423.70       20.61
       631   19.1700  4.626011      429.00      423.31       20.71
       632   19.1900  4.621235      436.00      422.93       20.88
       633   19.2100  4.616469      400.00      422.58       20.00
       634   19.2300  4.611713      432.00      422.24       20.78
       635   19.2500  4.606966      423.00      421.92       20.57
       636   19.2700  4.602230      415.00      421.61       20.37
       637   19.2900  4.597504      394.00      421.32       19.85
       638   19.3100  4.592787      432.00      421.04       20.78
       639   19.3300  4.588080      394.00      420.77       19.85
       640   19.3500  4.583383      438.00      420.51       20.93
       641   19.3700  4.578695      413.00      420.27       20.32
       642   19.3900  4.574018      436.00      420.03       20.88
       643   19.4100  4.569350      418.00      419.80       20.44
       644   19.4300  4.564692      419.00      419.47       20.47
       645   19.4500  4.560043      411.00      419.15       20.27
       646   19.4700  4.555404      413.00      418.83       20.32
       647   19.4900  4.550775      415.00      418.52       20.37
       648   19.5100  4.546154      423.00      418.22       20.57
       649   19.5300  4.541544      462.00      417.93       21.49
       650   19.5500  4.536943      453.00      417.64       21.28
       651   19.5700  4.532351      439.00      417.35       20.95
       652   19.5900  4.527770      453.00      417.07       21.28
       653   19.6100  4.523197      454.00      416.80       21.31
       654   19.6300  4.518633      413.00      416.53       20.32
       655   19.6500  4.514079      456.00      416.27       21.35
       656   19.6700  4.509534      460.00      416.01       21.45
       657   19.6900  4.504999      423.00      415.75       20.57
       658   19.7100  4.500473      415.00      415.50       20.37
       659   19.7300  4.495956      425.00      415.25       20.61
       660   19.7500  4.491448      417.00      415.00       20.42
       661   19.7700  4.486949      435.00      414.76       20.86
       662   19.7900  4.482460      407.00      414.52       20.17
       663   19.8100  4.477980      425.00      414.28       20.61
       664   19.8300  4.473509      438.00      414.05       20.93
       665   19.8500  4.469047      404.00      413.82       20.10
       666   19.8700  4.464593      437.00      413.59       20.90
       667   19.8900  4.460149      409.00      413.36       20.22
       668   19.9100  4.455714      385.00      413.14       19.62
       669   19.9300  4.451288      419.00      412.92       20.47
       670   19.9500  4.446870      417.00      412.70       20.42
       671   19.9700  4.442462      404.00      412.48       20.10
       672   19.9900  4.438062      399.00      412.27       19.98
       673   20.0100  4.433671      423.00      412.06       20.57
       674   20.0300  4.429289      401.00      411.85       20.02
       675   20.0500  4.424916      429.00      411.64       20.71
       676   20.0700  4.420552      429.00      411.43       20.71
       677   20.0900  4.416196      415.00      411.23       20.37
       678   20.1100  4.411849      424.00      411.02       20.59
       679   20.1300  4.407512      461.00      410.82       21.47
       680   20.1500  4.403182      414.00      410.62       20.35
       681   20.1700  4.398861      400.00      410.42       20.00
       682   20.1900  4.394548      390.00      410.23       19.75
       683   20.2100  4.390245      418.00      410.03       20.44
       684   20.2300  4.385950      428.00      409.84       20.69
       685   20.2500  4.381663      486.00      409.65       22.05
       686   20.2700  4.377385      455.00      409.46       21.33
       687   20.2900  4.373115      395.00      409.27       19.88
       688   20.3100  4.368854      421.00      409.08       20.52
       689   20.3300  4.364601      413.00      408.89       20.32
       690   20.3500  4.360356      432.00      408.71       20.78
       691   20.3700  4.356120      379.00      408.53       19.47
       692   20.3900  4.351892      427.00      408.35       20.66
       693   20.4100  4.347673      414.00      408.17       20.35
       694   20.4300  4.343462      421.00      407.99       20.52
       695   20.4500  4.339259      429.00      407.81       20.71
       696   20.4700  4.335065      444.00      407.63       21.07
       697   20.4900  4.330879      413.00      407.46       20.32
       698   20.5100  4.326701      439.00      407.28       20.95
       699   20.5300  4.322531      398.00      407.11       19.95
       700   20.5500  4.318369      434.00      406.94       20.83
       701   20.5700  4.314216      414.00      406.77       20.35
       702   20.5900  4.310070      430.00      406.61       20.74
       703   20.6100  4.305933      407.00      406.44       20.17
       704   20.6300  4.301804      392.00      406.28       19.80
       705   20.6500  4.297682      396.00      406.12       19.90
       706   20.6700  4.293569      386.00      405.96       19.65
       707   20.6900  4.289464      437.00      405.80       20.90
       708   20.7100  4.285367      402.00      405.64       20.05
       709   20.7300  4.281277      404.00      404.96       20.10
       710   20.7500  4.277195      400.00      404.81       20.00
       711   20.7700  4.273122      419.00      404.67       20.47
       712   20.7900  4.269056      420.00      404.53       20.49
       713   20.8100  4.264999      427.00      404.39       20.66
       714   20.8300  4.260949      408.00      404.25       20.20
       715   20.8500  4.256907      427.00      404.12       20.66
       716   20.8700  4.252872      414.00      403.99       20.35
       717   20.8900  4.248846      417.00      403.86       20.42
       718   20.9100  4.244827      433.00      403.73       20.81
       719   20.9300  4.240816      443.00      403.61       21.05
       720   20.9500  4.236813      406.00      403.49       20.15
       721   20.9700  4.232817      436.00      403.38       20.88
       722   20.9900  4.228829      416.00      403.27       20.40
       723   21.0100  4.224849      434.00      403.16       20.83
       724   21.0300  4.220876      435.00      403.06       20.86
       725   21.0500  4.216911      452.00      402.96       21.26
       726   21.6900  4.093908      510.00      437.04       22.58
       727   21.7100  4.090182      514.00      455.27       22.67
       728   21.7300  4.086462      551.00      484.67       23.47
       729   21.7500  4.082750      566.00      529.63       23.79
       730   21.7700  4.079044      659.00      593.92       25.67
       731   21.7900  4.075345      652.00      679.50       25.53
       732   21.8100  4.071653      746.00      786.04       27.31
       733   21.8300  4.067968      775.00      911.81       27.84
       734   21.8500  4.064290      912.00     1055.15       30.20
       735   21.8700  4.060618     1154.00     1214.95       33.97
       736   21.8900  4.056953     1293.00     1387.89       35.96
       737   21.9100  4.053295     1524.00     1562.60       39.04
       738   21.9300  4.049644     1785.00     1714.71       42.25
       739   21.9500  4.045999     1812.00     1809.67       42.57
       740   21.9700  4.042362     1682.00     1816.39       41.01
       741   21.9900  4.038730     1522.00     1723.49       39.01
       742   22.0100  4.035105     1421.00     1545.67       37.70
       743   22.0300  4.031487     1176.00     1317.56       34.29
       744   22.0500  4.027875     1017.00     1080.02       31.89
       745   22.0700  4.024271      814.00      867.55       28.53
       746   22.0900  4.020672      653.00      699.68       25.55
       747   22.1100  4.017081      535.00      580.50       23.13
       748   22.1300  4.013495      512.00      503.29       22.63
       749   22.1500  4.009916      437.00      456.93       20.90
       750   22.1700  4.006344      436.00      430.62       20.88
       751   22.1900  4.002779      422.00      416.25       20.54
       752   22.2100  3.999219      389.00      408.53       19.72
       753   22.2300  3.995667      413.00      404.38       20.32
       754   22.2500  3.992120      436.00      402.08       20.88
       755   22.2700  3.988580      434.00      400.74       20.83
       756   22.2900  3.985046      418.00      399.86       20.44
       757   22.3100  3.981519      427.00      399.19       20.66
       758   22.3300  3.977998      396.00      398.61       19.90
       759   22.3500  3.974484      415.00      398.05       20.37
       760   22.3700  3.970975      420.00      397.50       20.49
       761   22.3900  3.967474      420.00      396.95       20.49
       762   22.4100  3.963978      409.00      396.40       20.22
       763   22.4300  3.960489      393.00      395.86       19.82
       764   22.4500  3.957005      364.00      395.33       19.08
       765   22.4700  3.953529      414.00      394.83       20.35
       766   22.4900  3.950058      382.00      394.34       19.55
       767   22.5100  3.946594      383.00      393.89       19.57
       768   22.5300  3.943135      367.00      393.45       19.16
       769   22.5500  3.939684      432.00      393.04       20.78
       770   22.5700  3.936238      421.00      392.65       20.52
       771   22.5900  3.932798      384.00      392.52       19.60
       772   22.6100  3.929364      384.00      392.18       19.60
       773   22.6300  3.925937      398.00      391.85       19.95
       774   22.6500  3.922515      370.00      391.42       19.24
       775   22.6700  3.919100      427.00      391.01       20.66
       776   22.6900  3.915690      396.00      390.61       19.90
       777   22.7100  3.912288      377.00      390.37       19.42
       778   22.7300  3.908890      390.00      390.00       19.75
       779   22.7500  3.905499      424.00      389.63       20.59
       780   22.7700  3.902114      392.00      389.28       19.80
       781   22.7900  3.898735      371.00      388.93       19.26
       782   22.8100  3.895361      396.00      388.59       19.90
       783   22.8300  3.891994      411.00      388.26       20.27
       784   22.8500  3.888633      391.00      387.97       19.77
       785   22.8700  3.885277      389.00      387.65       19.72
       786   22.8900  3.881928      411.00      387.34       20.27
       787   22.9100  3.878584      386.00      387.03       19.65
       788   22.9300  3.875246      378.00      386.73       19.44
       789   22.9500  3.871914      383.00      386.44       19.57
       790   22.9700  3.868588      402.00      386.15       20.05
       791   22.9900  3.865268      401.00      385.86       20.02
       792   23.0100  3.861953      393.00      385.58       19.82
       793   23.0300  3.858645      388.00      385.30       19.70
       794   23.0500  3.855342      396.00      385.03       19.90
       795   23.0700  3.852046      392.00      384.77       19.80
       796   24.0700  3.694226      444.00      437.97       21.07
       797   24.0900  3.691204      511.00      470.61       22.60
       798   24.1100  3.688187      548.00      519.67       23.41
       799   24.1300  3.685176      598.00      588.97       24.45
       800   24.1500  3.682169      644.00      680.92       25.38
       801   24.1700  3.679168      701.00      796.13       26.48
       802   24.1900  3.676171      809.00      933.53       28.44
       803   24.2100  3.673180      998.00     1090.65       31.59
       804   24.2300  3.670193     1126.00     1262.60       33.56
       805   24.2500  3.667211     1328.00     1439.62       36.44
       806   24.2700  3.664234     1580.00     1603.81       39.75
       807   24.2900  3.661262     1687.00     1729.43       41.07
       808   24.3100  3.658296     1787.00     1790.19       42.27
       809   24.3300  3.655334     1696.00     1771.76       41.18
       810   24.3500  3.652377     1544.00     1680.07       39.29
       811   24.3700  3.649424     1468.00     1539.51       38.31
       812   24.3900  3.646477     1312.00     1384.07       36.22
       813   24.4100  3.643535     1123.00     1246.56       33.51
       814   24.4300  3.640597     1006.00     1150.28       31.72
       815   24.4500  3.637664      969.00     1104.85       31.13
       816   24.4700  3.634737      929.00     1106.27       30.48
       817   24.4900  3.631813     1103.00     1139.31       33.21
       818   24.5100  3.628895     1095.00     1180.99       33.09
       819   24.5300  3.625982     1174.00     1205.84       34.26
       820   24.5500  3.623073     1113.00     1193.51       33.36
       821   24.5700  3.620169      976.00     1135.76       31.24
       822   24.5900  3.617270      922.00     1038.02       30.36
       823   24.6100  3.614376      785.00      915.62       28.02
       824   24.6300  3.611486      721.00      787.64       26.85
       825   24.6500  3.608601      627.00      670.47       25.04
       826   24.6700  3.605721      543.00      574.58       23.30
       827   24.6900  3.602845      503.00      503.30       22.43
       828   24.7100  3.599975      439.00      454.58       20.95
       829   24.7300  3.597108      418.00      423.58       20.44
       830   24.7500  3.594247      387.00      405.00       19.67
       831   24.7700  3.591390      368.00      394.44       19.18
       832   24.7900  3.588538      359.00      388.75       18.95
       833   24.8100  3.585690      394.00      385.95       19.85
       834   24.8300  3.582847      394.00      384.88       19.85
       835   24.8500  3.580009      411.00      384.99       20.27
       836   24.8700  3.577175      401.00      386.16       20.02
       837   24.8900  3.574346      400.00      388.69       20.00
       838   24.9100  3.571522      395.00      393.38       19.88
       839   24.9300  3.568702      467.00      401.71       21.61
       840   24.9500  3.565887      425.00      415.96       20.61
       841   24.9700  3.563076      474.00      439.22       21.77
       842   24.9900  3.560270      489.00      475.10       22.11
       843   25.0100  3.557468      528.00      527.08       22.98
       844   25.0300  3.554670      575.00      597.82       23.98
       845   25.0500  3.551878      622.00      688.56       24.94
       846   25.0600  3.550483      738.00      798.87       27.17
       847   25.0800  3.547697      864.00      926.49       29.39
       848   25.1000  3.544915     1014.00     1067.16       31.84
       849   25.1200  3.542138     1226.00     1212.13       35.01
       850   25.1400  3.539366     1441.00     1346.62       37.96
       851   25.1600  3.536598     1437.00     1449.64       37.91
       852   25.1800  3.533834     1506.00     1498.56       38.81
       853   25.2000  3.531074     1383.00     1478.42       37.19
       854   25.2200  3.528320     1346.00     1389.48       36.69
       855   25.2400  3.525569     1221.00     1247.21       34.94
       856   25.2600  3.522823     1065.00     1076.50       32.63
       857   25.2800  3.520081      927.00      903.72       30.45
       858   25.3000  3.517344      715.00      749.90       26.74
       859   25.3200  3.514611      628.00      626.87       25.06
       860   25.3400  3.511882      484.00      537.34       22.00
       861   25.3600  3.509158      451.00      477.55       21.24
       862   25.3800  3.506438      407.00      440.85       20.17
       863   25.4000  3.503722      394.00      420.45       19.85
       864   25.4200  3.501011      419.00      411.10       20.47
       865   25.4400  3.498304      397.00      409.58       19.92
       866   25.4600  3.495601      445.00      414.80       21.09
       867   25.4800  3.492903      451.00      427.80       21.24
       868   25.5000  3.490208      489.00      451.74       22.11
       869   25.5200  3.487518      589.00      491.84       24.27
       870   25.5400  3.484833      589.00      554.91       24.27
       871   25.5600  3.482151      692.00      648.52       26.31
       872   25.5800  3.479474      808.00      779.71       28.42
       873   25.6000  3.476801      961.00      953.82       31.00
       874   25.6200  3.474132     1127.00     1173.87       33.57
       875   25.6400  3.471467     1361.00     1440.03       36.89
       876   25.6600  3.468807     1661.00     1748.59       40.76
       877   25.6800  3.466151     2071.00     2088.88       45.51
       878   25.7000  3.463499     2451.00     2439.05       49.51
       879   25.7200  3.460851     2760.00     2764.04       52.54
       880   25.7400  3.458207     2975.00     3021.13       54.54
       881   25.7600  3.455567     3002.00     3175.10       54.79
       882   25.7800  3.452932     3093.00     3213.89       55.62
       883   25.8000  3.450300     3134.00     3151.32       55.98
       884   25.8200  3.447673     3284.00     3016.17       57.31
       885   25.8400  3.445050     3127.00     2836.89       55.92
       886   25.8600  3.442431     2856.00     2630.90       53.44
       887   25.8800  3.439816     2454.00     2404.59       49.54
       888   25.9000  3.437205     2187.00     2161.30       46.76
       889   25.9200  3.434598     1932.00     1908.67       43.95
       890   25.9400  3.431996     1647.00     1659.89       40.58
       891   25.9600  3.429397     1482.00     1430.55       38.50
       892   25.9800  3.426802     1300.00     1233.11       36.06
       893   26.0000  3.424212     1104.00     1072.40       33.23
       894   26.0200  3.421625      896.00      944.68       29.93
       895   26.0400  3.419042      741.00      841.10       27.22
       896   26.0600  3.416464      674.00      752.78       25.96
       897   26.0800  3.413889      606.00      674.00       24.62
       898   26.1000  3.411318      567.00      602.93       23.81
       899   26.1200  3.408751      518.00      540.38       22.76
       900   26.1400  3.406189      466.00      488.02       21.59
       901   26.1600  3.403630      437.00      446.81       20.90
       902   26.1800  3.401075      412.00      416.38       20.30
       903   26.2000  3.398524      391.00      395.22       19.77
       904   26.2200  3.395978      354.00      381.25       18.82
       905   26.2400  3.393435      337.00      372.43       18.36
       906   26.2600  3.390895      367.00      367.16       19.16
       907   26.2800  3.388360      345.00      364.30       18.57
       908   26.3000  3.385829      346.00      363.41       18.60
       909   26.3200  3.383301      349.00      363.64       18.68
       910   26.3400  3.380778      343.00      365.01       18.52
       911   26.3600  3.378258      327.00      367.37       18.08
       912   26.3800  3.375742      305.00      370.59       17.46
       913   26.4000  3.373230      357.00      374.43       18.89
       914   26.4200  3.370722      370.00      378.57       19.24
       915   26.4400  3.368217      378.00      382.48       19.44
       916   26.4600  3.365717      383.00      385.47       19.57
       917   26.4800  3.363220      372.00      386.78       19.29
       918   26.5000  3.360727      347.00      385.89       18.63
       919   26.5200  3.358238      355.00      382.73       18.84
       920   26.5400  3.355753      386.00      377.75       19.65
       921   26.5600  3.353271      364.00      371.72       19.08
       922   26.5800  3.350793      357.00      365.51       18.89
       923   26.6000  3.348319      344.00      359.92       18.55
       924   26.6200  3.345849      345.00      355.55       18.57
       925   26.6400  3.343383      343.00      352.78       18.52
       926   26.6600  3.340920      357.00      351.92       18.89
       927   26.6800  3.338461      380.00      353.34       19.49
       928   26.7000  3.336005      340.00      357.57       18.44
       929   26.7200  3.333554      406.00      365.33       20.15
       930   26.7400  3.331106      418.00      377.43       20.44
       931   26.7600  3.328661      398.00      394.54       19.95
       932   26.7800  3.326221      420.00      417.10       20.49
       933   26.8000  3.323784      448.00      445.04       21.17
       934   26.8200  3.321351      454.00      477.66       21.31
       935   26.8400  3.318921      497.00      513.34       22.29
       936   26.8600  3.316495      528.00      549.36       22.98
       937   26.8800  3.314073      585.00      581.63       24.19
       938   26.9000  3.311655      612.00      605.00       24.74
       939   26.9200  3.309240      633.00      614.54       25.16
       940   26.9400  3.306828      561.00      607.51       23.68
       941   26.9600  3.304421      520.00      584.64       22.80
       942   26.9800  3.302016      488.00      549.83       22.09
       943   27.0000  3.299616      444.00      508.74       21.07
       944   27.0200  3.297219      440.00      467.20       20.98
       945   27.0400  3.294826      414.00      429.82       20.35
       946   27.0600  3.292436      418.00      399.35       20.44
       947   27.0800  3.290050      358.00      376.60       18.92
       948   27.1000  3.287667      320.00      360.99       17.89
       949   27.1200  3.285288      337.00      351.27       18.36
       950   27.1400  3.282912      342.00      346.13       18.49
       951   27.1600  3.280540      304.00      344.51       17.44
       952   27.1800  3.278171      326.00      345.74       18.06
       953   27.2000  3.275806      330.00      349.48       18.17
       954   27.2200  3.273445      333.00      355.55       18.25
       955   27.2400  3.271087      344.00      363.82       18.55
       956   27.2600  3.268732      346.00      373.99       18.60
       957   27.2800  3.266381      409.00      385.59       20.22
       958   27.3000  3.264034      393.00      397.75       19.82
       959   27.3200  3.261689      451.00      409.21       21.24
       960   27.3400  3.259349      485.00      418.33       22.02
       961   27.3600  3.257011      456.00      423.37       21.35
       962   27.3800  3.254678      483.00      423.14       21.98
       963   27.4000  3.252348      430.00      417.49       20.74
       964   27.4200  3.250021      460.00      407.42       21.45
       965   27.4400  3.247697      447.00      394.70       21.14
       966   27.4600  3.245378      419.00      381.19       20.47
       967   27.4800  3.243061      408.00      369.00       20.20
       968   27.5000  3.240748      388.00      359.29       19.70
       969   27.5200  3.238438      385.00      352.88       19.62
       970   27.5400  3.236131      396.00      350.33       19.90
       971   27.5600  3.233829      407.00      352.35       20.17
       972   27.5800  3.231529      400.00      360.16       20.00
       973   27.6000  3.229232      441.00      375.82       21.00
       974   27.6200  3.226940      449.00      402.18       21.19
       975   27.6400  3.224650      467.00      442.70       21.61
       976   27.6600  3.222364      526.00      500.81       22.93
       977   27.6800  3.220081      628.00      579.07       25.06
       978   27.7000  3.217801      709.00      678.60       26.63
       979   27.7200  3.215525      798.00      797.68       28.25
       980   27.7400  3.213252      988.00      931.31       31.43
       981   27.7600  3.210983     1116.00     1070.12       33.41
       982   27.7800  3.208716     1277.00     1200.00       35.74
       983   27.8000  3.206454     1369.00     1302.74       37.00
       984   27.8200  3.204194     1376.00     1359.57       37.10
       985   27.8400  3.201937     1380.00     1357.46       37.15
       986   27.8600  3.199684     1245.00     1294.96       35.28
       987   27.8800  3.197434     1137.00     1182.78       33.72
       988   27.9000  3.195188     1007.00     1039.56       31.73
       989   27.9200  3.192944      987.00      886.33       31.42
       990   27.9400  3.190704      791.00      741.61       28.12
       991   27.9600  3.188467      651.00      618.13       25.51
       992   27.9800  3.186234      508.00      521.75       22.54
       993   28.0000  3.184003      435.00      452.42       20.86
       994   28.0200  3.181775      387.00      406.32       19.67
       995   28.0400  3.179551      368.00      378.04       19.18
       996   28.0600  3.177331      345.00      362.23       18.57
       997   28.0800  3.175113      334.00      354.41       18.28
       998   28.1000  3.172899      318.00      351.23       17.83
       999   28.1200  3.170687      354.00      350.23       18.82
      1000   28.1400  3.168479      344.00      349.73       18.55
      1001   28.1600  3.166275      348.00      348.61       18.66
      1002   28.1800  3.164073      332.00      346.35       18.22
      1003   28.2000  3.161874      343.00      342.89       18.52
      1004   28.2200  3.159679      342.00      338.54       18.49
      1005   28.2400  3.157486      335.00      333.79       18.30
      1006   28.2600  3.155297      356.00      329.12       18.87
      1007   28.2800  3.153111      322.00      324.91       17.94
      1008   28.3000  3.150928      308.00      321.41       17.55
      1009   28.3200  3.148749      305.00      318.63       17.46
      1010   28.3400  3.146572      280.00      316.41       16.73
      1011   28.3600  3.144398      309.00      314.86       17.58
      1012   28.3800  3.142228      303.00      313.72       17.41
      1013   28.4000  3.140060      312.00      312.86       17.66
      1014   28.4200  3.137896      301.00      312.18       17.35
      1015   28.4400  3.135735      305.00      311.62       17.46
      1016   28.4600  3.133577      291.00      311.13       17.06
      1017   28.4800  3.131422      296.00      310.69       17.20
      1018   28.5000  3.129270      293.00      310.29       17.12
      1019   28.5200  3.127120      297.00      310.02       17.23
      1020   28.5400  3.124974      283.00      309.67       16.82
      1021   28.5600  3.122832      305.00      309.33       17.46
      1022   28.5800  3.120692      300.00      309.02       17.32
      1023   28.6000  3.118555      272.00      308.72       16.49
      1024   28.6200  3.116421      303.00      308.43       17.41
      1025   28.6400  3.114290      296.00      308.17       17.20
      1026   28.6600  3.112163      333.00      307.92       18.25
      1027   28.6800  3.110038      314.00      307.69       17.72
      1028   28.7000  3.107916      294.00      307.47       17.15
      1029   28.7200  3.105797      304.00      307.27       17.44
      1030   28.7400  3.103682      301.00      307.10       17.35
      1031   28.7600  3.101568      297.00      306.94       17.23
      1032   28.7800  3.099459      301.00      306.80       17.35
      1033   28.8000  3.097352      324.00      306.68       18.00
      1034   28.8200  3.095248      300.00      306.59       17.32
      1035   28.8400  3.093147      295.00      306.52       17.18
      1036   28.8600  3.091048      291.00      306.48       17.06
      1037   28.8800  3.088953      292.00      306.48       17.09
      1038   28.9000  3.086861      304.00      306.52       17.44
      1039   28.9200  3.084772      317.00      306.35       17.81
      1040   28.9400  3.082685      320.00      306.46       17.89
      1041   28.9600  3.080602      277.00      306.62       16.64
      1042   28.9800  3.078521      322.00      306.83       17.94
      1043   29.0000  3.076444      322.00      307.11       17.94
      1044   29.0200  3.074369      302.00      307.45       17.38
      1045   29.0400  3.072297      295.00      307.72       17.18
      1046   29.0600  3.070228      304.00      308.24       17.44
      1047   29.0800  3.068162      305.00      308.86       17.46
      1048   29.1000  3.066099      298.00      309.61       17.26
      1049   29.1200  3.064039      318.00      310.51       17.83
      1050   29.1400  3.061981      304.00      311.61       17.44
      1051   29.1600  3.059927      317.00      312.98       17.81
      1052   29.1800  3.057875      341.00      314.81       18.47
      1053   29.2000  3.055826      346.00      317.36       18.60
      1054   29.2200  3.053780      326.00      321.34       18.06
      1055   29.2400  3.051736      379.00      327.86       19.47
      1056   29.2600  3.049696      391.00      338.94       19.77
      1057   29.2800  3.047658      407.00      357.80       20.17
      1058   29.3000  3.045623      445.00      389.25       21.09
      1059   29.3200  3.043591      514.00      439.86       22.67
      1060   29.3400  3.041562      608.00      517.67       24.66
      1061   29.3600  3.039536      680.00      631.35       26.08
      1062   29.3800  3.037512      800.00      788.42       28.28
      1063   29.4000  3.035491     1046.00      993.19       32.34
      1064   29.4200  3.033473     1359.00     1243.68       36.87
      1065   29.4400  3.031458     1654.00     1529.47       40.67
      1066   29.4600  3.029445     2066.00     1829.83       45.45
      1067   29.4800  3.027436     2413.00     2114.07       49.12
      1068   29.5000  3.025429     2661.00     2344.21       51.58
      1069   29.5200  3.023424     2827.00     2481.90       53.17
      1070   29.5400  3.021423     2741.00     2500.32       52.35
      1071   29.5600  3.019424     2564.00     2394.86       50.64
      1072   29.5800  3.017428     2193.00     2184.60       46.83
      1073   29.6000  3.015435     1978.00     1904.23       44.47
      1074   29.6200  3.013444     1695.00     1593.79       41.17
      1075   29.6400  3.011456     1422.00     1289.79       37.71
      1076   29.6600  3.009471     1062.00     1019.55       32.59
      1077   29.6800  3.007489      809.00      798.60       28.44
      1078   29.7000  3.005509      576.00      630.98       24.00
      1079   29.7200  3.003532      481.00      512.46       21.93
      1080   29.7400  3.001558      407.00      434.12       20.17
      1081   29.7600  2.999586      368.00      385.94       19.18
      1082   29.7800  2.997617      341.00      359.03       18.47
      1083   29.8000  2.995651      346.00      346.61       18.60
      1084   29.8200  2.993687      356.00      344.09       18.87
      1085   29.8400  2.991726      337.00      348.64       18.36
      1086   29.8600  2.989768      349.00      358.18       18.68
      1087   29.8800  2.987812      359.00      371.24       18.95
      1088   29.9000  2.985859      388.00      386.18       19.70
      1089   29.9200  2.983909      416.00      401.02       20.40
      1090   29.9400  2.981961      419.00      413.46       20.47
      1091   29.9600  2.980016      413.00      421.19       20.32
      1092   29.9800  2.978073      371.00      422.47       19.26
      1093   30.0000  2.976133      375.00      416.74       19.36
      1094   30.0200  2.974196      401.00      404.83       20.02
      1095   30.0400  2.972261      390.00      388.56       19.75
      1096   30.0600  2.970330      367.00      370.14       19.16
      1097   30.0800  2.968400      321.00      351.67       17.92
      1098   30.1000  2.966473      322.00      334.83       17.94
      1099   30.1200  2.964549      314.00      320.62       17.72
      1100   30.1400  2.962627      320.00      309.47       17.89
      1101   30.1600  2.960709      303.00      301.22       17.41
      1102   30.1800  2.958791      290.00      295.41       17.03
      1103   30.2000  2.956878      267.00      291.46       16.34
      1104   30.2200  2.954967      285.00      288.83       16.88
      1105   30.2400  2.953058      265.00      287.04       16.28
      1106   30.2600  2.951151      266.00      285.78       16.31
      1107   30.8800  2.893297      262.00      277.11       16.19
      1108   30.9000  2.891470      276.00      277.23       16.61
      1109   30.9200  2.889646      288.00      277.39       16.97
      1110   30.9400  2.887823      258.00      277.57       16.06
      1111   30.9600  2.886003      286.00      277.74       16.91
      1112   30.9800  2.884186      260.00      277.89       16.12
      1113   31.0000  2.882370      245.00      277.99       15.65
      1114   31.0200  2.880558      266.00      278.02       16.31
      1115   31.0400  2.878747      235.00      277.87       15.33
      1116   31.0600  2.876939      251.00      277.77       15.84
      1117   31.0800  2.875134      276.00      277.65       16.61
      1118   31.1000  2.873330      248.00      277.68       15.75
      1119   31.1200  2.871529      264.00      277.58       16.25
      1120   31.1400  2.869730      256.00      277.53       16.00
      1121   31.1600  2.867934      264.00      277.54       16.25
      1122   31.1800  2.866140      268.00      277.62       16.37
      1123   31.2000  2.864348      271.00      277.83       16.46
      1124   31.2200  2.862559      264.00      278.07       16.25
      1125   31.2400  2.860772      283.00      278.42       16.82
      1126   31.2600  2.858987      260.00      278.90       16.12
      1127   31.2800  2.857205      277.00      279.60       16.64
      1128   31.3000  2.855425      279.00      280.62       16.70
      1129   31.3200  2.853647      278.00      282.20       16.67
      1130   31.3400  2.851871      292.00      284.66       17.09
      1131   31.3600  2.850098      320.00      288.52       17.89
      1132   31.3800  2.848327      336.00      294.48       18.33
      1133   31.4000  2.846559      297.00      303.49       17.23
      1134   31.4200  2.844792      347.00      316.67       18.63
      1135   31.4400  2.843028      331.00      335.32       18.19
      1136   31.4600  2.841266      342.00      360.82       18.49
      1137   31.4800  2.839507      395.00      394.64       19.88
      1138   31.5000  2.837749      422.00      438.36       20.54
      1139   31.5200  2.835994      510.00      493.75       22.58
      1140   31.5400  2.834242      562.00      562.66       23.71
      1141   31.5600  2.832491      656.00      646.65       25.61
      1142   31.5800  2.830743      720.00      746.21       26.83
      1143   31.6000  2.828997      809.00      859.52       28.44
      1144   31.6200  2.827253      894.00      981.13       29.90
      1145   31.6400  2.825512     1104.00     1100.78       33.23
      1146   31.6600  2.823772     1268.00     1204.11       35.61
      1147   31.6800  2.822035     1369.00     1274.71       37.00
      1148   31.7000  2.820301     1421.00     1298.73       37.70
      1149   31.7200  2.818568     1249.00     1269.91       35.34
      1150   31.7400  2.816838     1125.00     1192.50       33.54
      1151   31.7600  2.815109     1060.00     1079.01       32.56
      1152   31.7800  2.813383      982.00      945.49       31.34
      1153   31.8000  2.811660      867.00      807.52       29.44
      1154   31.8200  2.809938      802.00      677.99       28.32
      1155   31.8400  2.808218      630.00      565.86       25.10
      1156   31.8600  2.806501      490.00      475.69       22.14
      1157   31.8800  2.804786      393.00      408.14       19.82
      1158   31.9000  2.803073      352.00      360.93       18.76
      1159   31.9200  2.801363      303.00      330.26       17.41
      1160   31.9400  2.799654      322.00      312.07       17.94
      1161   31.9600  2.797948      312.00      302.96       17.66
      1162   31.9800  2.796243      276.00      300.59       16.61
      1163   32.0000  2.794541      297.00      303.71       17.23
      1164   32.0200  2.792842      306.00      311.90       17.49
      1165   32.0400  2.791144      332.00      325.14       18.22
      1166   32.0600  2.789448      342.00      343.30       18.49
      1167   32.0800  2.787755      362.00      365.69       19.03
      1168   32.1000  2.786064      364.00      390.72       19.08
      1169   32.1200  2.784374      424.00      415.88       20.59
      1170   32.1400  2.782687      446.00      437.95       21.12
      1171   32.1600  2.781002      459.00      453.60       21.42
      1172   32.1800  2.779320      456.00      460.18       21.35
      1173   32.2000  2.777639      459.00      456.62       21.42
      1174   32.2200  2.775960      399.00      443.76       19.98
      1175   32.2400  2.774284      403.00      423.89       20.08
      1176   32.2600  2.772610      385.00      399.91       19.62
      1177   32.2800  2.770937      388.00      374.62       19.70
      1178   32.3000  2.769268      355.00      350.40       18.84
      1179   32.3200  2.767599      301.00      328.95       17.35
      1180   32.3400  2.765934      279.00      311.26       16.70
      1181   32.3600  2.764270      287.00      297.62       16.94
      1182   32.3800  2.762608      288.00      287.68       16.97
      1183   32.4000  2.760948      272.00      280.86       16.49
      1184   32.4200  2.759291      261.00      276.41       16.16
      1185   32.4400  2.757635      259.00      273.61       16.09
      1186   32.4600  2.755982      269.00      271.88       16.40
      1187   32.4800  2.754330      272.00      270.81       16.49
      1188   32.5000  2.752681      266.00      270.12       16.31
      1189   32.5200  2.751034      269.00      269.65       16.40
      1190   32.5400  2.749388      256.00      269.32       16.00
      1191   32.5600  2.747745      259.00      269.07       16.09
      1192   32.5800  2.746104      240.00      268.89       15.49
      1193   32.6000  2.744465      242.00      268.75       15.56
      1194   32.6200  2.742828      241.00      268.65       15.52
      1195   32.6400  2.741193      246.00      268.59       15.68
      1196   32.6600  2.739560      219.00      268.57       14.80
      1197   32.6800  2.737929      225.00      268.58       15.00
      1198   32.7000  2.736300      243.00      268.62       15.59
      1199   32.7200  2.734673      257.00      268.69       16.03
      1200   32.7400  2.733048      257.00      268.99       16.03
      1201   32.7600  2.731426      273.00      269.15       16.52
      1202   32.7800  2.729805      264.00      269.17       16.25
      1203   32.8000  2.728186      247.00      269.55       15.72
      1204   32.8200  2.726569      249.00      270.19       15.78
      1205   32.8400  2.724954      234.00      271.33       15.30
      1206   32.8600  2.723341      245.00      273.26       15.65
      1207   32.8800  2.721730      237.00      276.64       15.40
      1208   32.9000  2.720122      278.00      282.51       16.67
      1209   32.9200  2.718515      300.00      292.42       17.32
      1210   32.9400  2.716910      303.00      308.58       17.41
      1211   32.9600  2.715307      315.00      333.88       17.75
      1212   32.9800  2.713706      319.00      371.54       17.86
      1213   33.0000  2.712107      365.00      424.47       19.10
      1214   33.0200  2.710510      453.00      494.09       21.28
      1215   33.0400  2.708915      559.00      579.14       23.64
      1216   33.0600  2.707322      694.00      674.64       26.34
      1217   33.0800  2.705730      711.00      771.57       26.67
      1218   33.1000  2.704142      864.00      858.30       29.39
      1219   33.1200  2.702554      947.00      922.54       30.77
      1220   33.1400  2.700969     1002.00      954.29       31.65
      1221   33.1600  2.699386      929.00      949.04       30.48
      1222   33.1800  2.697804      874.00      909.21       29.56
      1223   33.2000  2.696224      815.00      842.69       28.55
      1224   33.2200  2.694647      711.00      759.61       26.67
      1225   33.2400  2.693071      647.00      669.98       25.44
      1226   33.2600  2.691498      589.00      582.22       24.27
      1227   33.2800  2.689926      490.00      502.73       22.14
      1228   33.3000  2.688356      379.00      435.52       19.47
      1229   33.3200  2.686788      374.00      382.34       19.34
      1230   33.3400  2.685222      299.00      342.82       17.29
      1231   33.3600  2.683658      276.00      315.20       16.61
      1232   33.3800  2.682096      265.00      296.92       16.28
      1233   33.4000  2.680535      250.00      285.41       15.81
      1234   33.4200  2.678977      266.00      278.39       16.31
      1235   33.4400  2.677420      277.00      274.18       16.64
      1236   33.4600  2.675865      264.00      271.62       16.25
      1237   33.4800  2.674313      279.00      269.99       16.70
      1238   33.5000  2.672762      258.00      268.91       16.06
      1239   33.5200  2.671213      240.00      268.13       15.49
      1240   33.5400  2.669666      265.00      267.56       16.28
      1241   33.5600  2.668120      257.00      267.14       16.03
      1242   33.5800  2.666577      236.00      266.83       15.36
      1243   33.6000  2.665036      237.00      266.62       15.40
      1244   33.6200  2.663496      267.00      266.49       16.34
      1245   33.6400  2.661958      290.00      266.43       17.03
      1246   33.6600  2.660422      254.00      266.44       15.94
      1247   33.6800  2.658888      252.00      266.51       15.88
      1248   33.7000  2.657356      243.00      266.68       15.59
      1249   33.7200  2.655825      258.00      266.83       16.06
      1250   33.7400  2.654297      272.00      267.03       16.49
      1251   33.7600  2.652770      274.00      267.34       16.55
      1252   33.7800  2.651245      242.00      267.67       15.56
      1253   33.8000  2.649722      243.00      268.09       15.59
      1254   33.8200  2.648201      261.00      268.64       16.16
      1255   33.8400  2.646681      248.00      269.41       15.75
      1256   33.8600  2.645164      251.00      270.57       15.84
      1257   33.8800  2.643648      251.00      272.44       15.84
      1258   33.9000  2.642134      264.00      275.53       16.25
      1259   33.9200  2.640622      270.00      280.74       16.43
      1260   33.9400  2.639112      299.00      289.46       17.29
      1261   33.9600  2.637603      310.00      303.80       17.61
      1262   33.9800  2.636096      330.00      326.74       18.17
      1263   34.0000  2.634592      390.00      361.96       19.75
      1264   34.0200  2.633088      421.00      413.38       20.52
      1265   34.0400  2.631587      509.00      483.99       22.56
      1266   34.0600  2.630087      597.00      574.42       24.43
      1267   34.0800  2.628590      752.00      681.32       27.42
      1268   34.1000  2.627094      892.00      796.70       29.87
      1269   34.1200  2.625600     1025.00      908.51       32.02
      1270   34.1400  2.624107     1104.00     1002.83       33.23
      1271   34.1600  2.622617     1151.00     1067.13       33.93
      1272   34.1800  2.621128     1170.00     1094.32       34.21
      1273   34.2000  2.619641     1092.00     1085.87       33.04
      1274   34.2200  2.618155     1135.00     1052.10       33.69
      1275   34.2400  2.616672     1060.00     1009.34       32.56
      1276   34.2600  2.615190     1032.00      976.19       32.12
      1277   34.2800  2.613710     1036.00      970.61       32.19
      1278   34.3000  2.612232     1079.00     1007.26       32.85
      1279   34.3200  2.610755     1098.00     1094.51       33.14
      1280   34.3400  2.609280     1244.00     1231.39       35.27
      1281   34.3600  2.607807     1495.00     1406.19       38.67
      1282   34.3800  2.606336     1726.00     1597.23       41.54
      1283   34.4000  2.604867     1949.00     1776.92       44.15
      1284   34.4200  2.603399     2104.00     1917.28       45.87
      1285   34.4400  2.601933     2058.00     1997.05       45.37
      1286   34.4600  2.600468     2040.00     2006.74       45.17
      1287   34.4800  2.599006     1929.00     1949.29       43.92
      1288   34.5000  2.597545     1843.00     1835.50       42.93
      1289   34.5200  2.596086     1746.00     1678.98       41.78
      1290   34.5400  2.594628     1585.00     1494.37       39.81
      1291   34.5600  2.593172     1404.00     1296.86       37.47
      1292   34.5800  2.591718     1093.00     1101.52       33.06
      1293   34.6000  2.590266      913.00      920.86       30.22
      1294   34.6200  2.588815      680.00      763.15       26.08
      1295   34.6400  2.587366      576.00      632.29       24.00
      1296   34.6600  2.585919      463.00      528.31       21.52
      1297   34.6800  2.584474      387.00      448.84       19.67
      1298   34.7000  2.583030      337.00      390.21       18.36
      1299   34.7200  2.581588      313.00      348.42       17.69
      1300   34.7400  2.580147      295.00      319.55       17.18
      1301   34.7600  2.578709      247.00      300.19       15.72
      1302   34.7800  2.577271      272.00      287.44       16.49
      1303   34.8000  2.575836      266.00      279.11       16.31
      1304   34.8200  2.574402      269.00      273.58       16.40
      1305   34.8400  2.572970      261.00      269.79       16.16
      1306   34.8600  2.571540      257.00      267.04       16.03
      1307   34.8800  2.570111      249.00      264.96       15.78
      1308   34.8900  2.569397      253.00      263.19       15.91
      1309   34.9100  2.567971      263.00      261.82       16.22
      1310   34.9300  2.566546      256.00      260.67       16.00
      1311   34.9500  2.565124      234.00      259.68       15.30
      1312   34.9700  2.563702      234.00      258.83       15.30
      1313   34.9900  2.562283      234.00      258.10       15.30
      1314   35.0100  2.560865      247.00      257.46       15.72
      1315   35.0300  2.559449      258.00      256.89       16.06
      1316   35.0500  2.558034      253.00      256.40       15.91
      1317   35.0700  2.556621      240.00      255.97       15.49
      1318   35.0900  2.555209      234.00      255.60       15.30
      1319   35.1100  2.553800      244.00      255.27       15.62
      1320   35.1300  2.552391      249.00      254.99       15.78
      1321   35.1500  2.550985      259.00      254.75       16.09
      1322   35.1700  2.549580      266.00      254.55       16.31
      1323   35.1900  2.548177      246.00      254.39       15.68
      1324   35.2100  2.546776      240.00      254.26       15.49
      1325   35.2300  2.545375      246.00      254.17       15.68
      1326   35.2500  2.543977      258.00      254.11       16.06
      1327   35.2700  2.542580      256.00      254.08       16.00
      1328   35.2900  2.541185      237.00      254.09       15.40
      1329   35.3100  2.539791      265.00      254.13       16.28
      1330   35.3300  2.538399      255.00      254.22       15.97
      1331   35.3500  2.537009      256.00      254.37       16.00
      1332   35.3700  2.535620      280.00      254.64       16.73
      1333   35.3900  2.534233      266.00      255.08       16.31
      1334   35.4100  2.532848      249.00      255.85       15.78
      1335   35.4300  2.531464      277.00      257.16       16.64
      1336   35.4500  2.530081      292.00      259.42       17.09
      1337   35.4700  2.528701      273.00      263.24       16.52
      1338   35.4900  2.527321      275.00      269.66       16.58
      1339   35.5100  2.525944      294.00      280.09       17.15
      1340   35.5300  2.524568      314.00      296.42       17.72
      1341   35.5500  2.523193      323.00      320.71       17.97
      1342   35.5700  2.521820      355.00      354.70       18.84
      1343   35.5900  2.520449      426.00      398.95       20.64
      1344   35.6100  2.519079      499.00      452.03       22.34
      1345   35.6300  2.517711      514.00      509.99       22.67
      1346   35.6500  2.516344      614.00      566.66       24.78
      1347   35.6700  2.514979      672.00      614.67       25.92
      1348   35.6900  2.513616      728.00      647.19       26.98
      1349   35.7100  2.512254      739.00      659.74       27.18
      1350   35.7300  2.510893      693.00      651.68       26.33
      1351   35.7500  2.509535      743.00      626.20       27.26
      1352   35.7700  2.508177      662.00      588.79       25.73
      1353   35.7900  2.506822      623.00      545.52       24.96
      1354   35.8100  2.505467      595.00      502.13       24.39
      1355   35.8300  2.504114      569.00      464.10       23.85
      1356   35.8500  2.502764      485.00      437.15       22.02
      1357   35.8700  2.501414      449.00      427.69       21.19
      1358   35.8900  2.500066      459.00      443.23       21.42
      1359   35.9100  2.498719      504.00      492.23       22.45
      1360   35.9300  2.497374      578.00      583.20       24.04
      1361   35.9500  2.496031      778.00      722.69       27.89
      1362   35.9700  2.494689      915.00      912.01       30.25
      1363   35.9900  2.493348     1165.00     1144.31       34.13
      1364   36.0100  2.492009     1521.00     1402.76       39.00
      1365   36.0300  2.490672     1895.00     1662.24       43.53
      1366   36.0500  2.489336     2147.00     1893.37       46.34
      1367   36.0700  2.488001     2344.00     2069.22       48.42
      1368   36.0900  2.486669     2421.00     2171.61       49.20
      1369   36.1100  2.485337     2259.00     2195.80       47.53
      1370   36.1300  2.484007     2224.00     2149.20       47.16
      1371   36.1500  2.482679     2153.00     2045.48       46.40
      1372   36.1700  2.481352     2064.00     1898.85       45.43
      1373   36.1900  2.480026     1973.00     1722.86       44.42
      1374   36.2100  2.478703     1776.00     1532.01       42.14
      1375   36.2300  2.477380     1498.00     1343.09       38.70
      1376   36.2500  2.476059     1180.00     1173.57       34.35
      1377   36.2700  2.474739     1062.00     1038.55       32.59
      1378   36.2900  2.473421      977.00      948.07       31.26
      1379   36.3100  2.472105      937.00      905.64       30.61
      1380   36.3300  2.470790      929.00      907.74       30.48
      1381   36.3500  2.469476     1022.00      944.19       31.97
      1382   36.3700  2.468164     1050.00      999.49       32.40
      1383   36.3900  2.466854     1136.00     1055.34       33.71
      1384   36.4100  2.465544     1222.00     1094.22       34.96
      1385   36.4300  2.464237     1154.00     1103.29       33.97
      1386   36.4500  2.462930     1074.00     1077.38       32.77
      1387   36.4700  2.461626     1054.00     1019.73       32.47
      1388   36.4900  2.460322      941.00      938.77       30.68
      1389   36.5100  2.459021      861.00      844.16       29.34
      1390   36.5300  2.457720      790.00      744.62       28.11
      1391   36.5500  2.456421      697.00      647.00       26.40
      1392   36.5700  2.455123      552.00      556.74       23.50
      1393   36.5900  2.453828      479.00      477.81       21.89
      1394   36.6100  2.452533      430.00      412.64       20.74
      1395   36.6300  2.451240      339.00      361.93       18.41
      1396   36.6500  2.449948      307.00      324.76       17.52
      1397   36.6700  2.448658      276.00      299.03       16.61
      1398   36.6900  2.447369      281.00      282.10       16.76
      1399   36.7100  2.446081      268.00      271.38       16.37
      1400   36.7300  2.444795      270.00      264.80       16.43
      1401   36.7500  2.443511      263.00      260.86       16.22
      1402   36.7700  2.442227      270.00      258.69       16.43
      1403   36.7900  2.440946      264.00      257.98       16.25
      1404   36.8100  2.439665      259.00      258.86       16.09
      1405   36.8300  2.438386      284.00      262.02       16.85
      1406   36.8500  2.437109      264.00      268.76       16.25
      1407   36.8700  2.435833      297.00      281.29       17.23
      1408   36.8900  2.434558      347.00      302.95       18.63
      1409   36.9100  2.433285      391.00      338.30       19.77
      1410   36.9300  2.432013      406.00      392.68       20.15
      1411   36.9500  2.430742      496.00      471.20       22.27
      1412   36.9700  2.429473      617.00      577.11       24.84
      1413   36.9900  2.428205      765.00      709.72       27.66
      1414   37.0100  2.426939      899.00      863.02       29.98
      1415   37.0300  2.425675     1106.00     1025.16       33.26
      1416   37.0500  2.424411     1296.00     1180.03       36.00
      1417   37.0700  2.423149     1372.00     1309.84       37.04
      1418   37.0900  2.421888     1502.00     1399.36       38.76
      1419   37.1100  2.420629     1542.00     1439.51       39.27
      1420   37.1300  2.419371     1458.00     1428.95       38.18
      1421   37.1500  2.418114     1400.00     1373.00       37.42
      1422   37.1700  2.416859     1303.00     1281.49       36.10
      1423   37.1900  2.415605     1200.00     1166.78       34.64
      1424   37.2100  2.414353     1186.00     1041.25       34.44
      1425   37.2300  2.413102      988.00      915.40       31.43
      1426   37.2500  2.411852      912.00      796.76       30.20
      1427   37.2700  2.410604      791.00      689.97       28.12
      1428   37.2900  2.409357      686.00      597.40       26.19
      1429   37.3100  2.408111      559.00      519.61       23.64
      1430   37.3300  2.406867      530.00      456.06       23.02
      1431   37.3500  2.405624      433.00      405.47       20.81
      1432   37.3700  2.404382      369.00      366.07       19.21
      1433   37.3900  2.403142      373.00      335.67       19.31
      1434   37.4100  2.401904      344.00      312.30       18.55
      1435   37.4300  2.400666      317.00      293.99       17.81
      1436   37.4500  2.399430      286.00      279.50       16.91
      1437   37.4700  2.398195      243.00      267.99       15.59
      1438   37.4900  2.396962      245.00      258.94       15.65
      1439   37.5100  2.395730      246.00      251.87       15.68
      1440   37.5300  2.394499      211.00      246.64       14.53
      1441   37.5500  2.393270      245.00      242.81       15.65
      1442   37.5700  2.392041      244.00      240.04       15.62
      1443   37.5900  2.390814      251.00      238.05       15.84
      1444   37.6100  2.389589      246.00      236.57       15.68
      1445   37.6300  2.388365      240.00      235.44       15.49
      1446   37.6500  2.387142      223.00      234.54       14.93
      1447   37.6700  2.385921      244.00      233.78       15.62
      1448   37.6900  2.384701      236.00      233.13       15.36
      1449   37.7100  2.383482      210.00      232.55       14.49
      1450   37.7300  2.382264      231.00      232.03       15.20
      1451   37.7500  2.381048      199.00      231.55       14.11
      1452   37.7700  2.379833      211.00      230.96       14.53
      1453   37.7900  2.378620      208.00      230.59       14.42
      1454   37.8100  2.377407      240.00      230.21       15.49
      1455   37.8300  2.376197      229.00      229.86       15.13
      1456   37.8500  2.374987      244.00      229.53       15.62
      1457   37.8700  2.373779      231.00      229.17       15.20
      1458   38.6700  2.326491      189.00      222.30       13.75
      1459   38.6900  2.325335      193.00      222.38       13.89
      1460   38.7100  2.324179      204.00      222.53       14.28
      1461   38.7300  2.323025      208.00      222.75       14.42
      1462   38.7500  2.321872      218.00      223.02       14.77
      1463   38.7700  2.320720      205.00      223.30       14.32
      1464   38.7900  2.319570      221.00      223.53       14.87
      1465   38.8100  2.318420      193.00      223.68       13.89
      1466   38.8300  2.317272      205.00      223.71       14.32
      1467   38.8500  2.316126      212.00      223.62       14.56
      1468   38.8700  2.314980      206.00      223.42       14.35
      1469   38.8900  2.313835      215.00      223.15       14.66
      1470   38.9100  2.312692      198.00      222.85       14.07
      1471   38.9300  2.311550      221.00      222.51       14.87
      1472   38.9500  2.310409      202.00      222.17       14.21
      1473   38.9700  2.309269      205.00      221.81       14.32
      1474   38.9900  2.308131      177.00      221.46       13.30
      1475   39.0100  2.306993      213.00      221.12       14.59
      1476   39.0300  2.305857      201.00      220.80       14.18
      1477   39.0500  2.304723      209.00      220.50       14.46
      1478   39.0700  2.303589      207.00      220.24       14.39
      1479   39.0900  2.302456      210.00      219.97       14.49
      1480   39.1100  2.301325      195.00      219.77       13.96
      1481   39.1300  2.300195      205.00      219.59       14.32
      1482   39.1500  2.299065      199.00      219.43       14.11
      1483   39.1700  2.297938      221.00      219.29       14.87
      1484   39.1900  2.296811      186.00      219.17       13.64
      1485   39.2100  2.295686      200.00      219.05       14.14
      1486   39.2300  2.294561      201.00      218.96       14.18
      1487   39.2500  2.293438      196.00      218.87       14.00
      1488   39.2700  2.292316      188.00      218.79       13.71
      1489   39.2900  2.291195      213.00      218.72       14.59
      1490   39.3100  2.290076      205.00      218.65       14.32
      1491   39.3300  2.288957      217.00      218.59       14.73
      1492   39.3500  2.287840      197.00      218.54       14.04
      1493   39.3700  2.286724      202.00      218.49       14.21
      1494   39.3900  2.285609      201.00      218.46       14.18
      1495   39.4100  2.284495      202.00      218.42       14.21
      1496   39.4300  2.283382      221.00      218.40       14.87
      1497   39.4500  2.282270      213.00      218.38       14.59
      1498   39.4700  2.281160      184.00      218.19       13.56
      1499   39.4900  2.280051      211.00      218.18       14.53
      1500   39.5100  2.278943      205.00      218.18       14.32
      1501   39.5300  2.277836      210.00      218.17       14.49
      1502   39.5500  2.276730      195.00      218.16       13.96
      1503   39.5700  2.275625      208.00      218.15       14.42
      1504   39.5900  2.274522      200.00      218.10       14.14
      1505   39.6100  2.273419      194.00      218.13       13.93
      1506   39.6300  2.272318      194.00      218.24       13.93
      1507   39.6500  2.271218      198.00      218.52       14.07
      1508   39.6700  2.270119      194.00      219.10       13.93
      1509   39.6900  2.269021      224.00      220.24       14.97
      1510   39.7100  2.267925      199.00      222.37       14.11
      1511   39.7300  2.266829      228.00      226.18       15.10
      1512   39.7500  2.265734      243.00      232.79       15.59
      1513   39.7700  2.264641      259.00      243.69       16.09
      1514   39.7900  2.263549      269.00      260.65       16.40
      1515   39.8100  2.262458      248.00      285.25       15.75
      1516   39.8300  2.261368      316.00      318.08       17.78
      1517   39.8500  2.260279      329.00      358.38       18.14
      1518   39.8700  2.259191      397.00      403.03       19.92
      1519   39.8900  2.258105      470.00      447.14       21.68
      1520   39.9100  2.257019      568.00      484.85       23.83
      1521   39.9300  2.255935      572.00      510.82       23.92
      1522   39.9500  2.254851      607.00      521.72       24.64
      1523   39.9700  2.253769      558.00      517.17       23.62
      1524   39.9900  2.252688      555.00      499.72       23.56
      1525   40.0100  2.251608      510.00      473.28       22.58
      1526   40.0300  2.250530      479.00      441.85       21.89
      1527   40.0500  2.249452      462.00      408.37       21.49
      1528   40.0700  2.248375      433.00      374.88       20.81
      1529   40.0900  2.247299      365.00      342.88       19.10
      1530   40.1100  2.246225      290.00      313.65       17.03
      1531   40.1300  2.245152      294.00      288.28       17.15
      1532   40.1500  2.244079      273.00      267.46       16.52
      1533   40.1700  2.243008      252.00      251.39       15.88
      1534   40.1900  2.241938      231.00      239.73       15.20
      1535   40.2100  2.240869      241.00      231.74       15.52
      1536   40.2300  2.239801      235.00      226.61       15.33
      1537   40.2500  2.238734      217.00      223.35       14.73
      1538   40.2700  2.237669      209.00      221.34       14.46
      1539   40.2900  2.236604      203.00      220.10       14.25
      1540   40.3100  2.235540      205.00      219.32       14.32
      1541   40.3300  2.234478      225.00      218.80       15.00
      1542   40.3500  2.233417      223.00      218.45       14.93
      1543   40.3700  2.232356      226.00      218.20       15.03
      1544   40.3900  2.231297      204.00      218.03       14.28
      1545   40.4100  2.230239      208.00      217.90       14.42
      1546   40.4300  2.229181      216.00      217.81       14.70
      1547   40.4500  2.228125      241.00      217.74       15.52
      1548   40.4700  2.227070      213.00      217.68       14.59
      1549   40.4900  2.226017      226.00      217.64       15.03
      1550   40.5100  2.224964      230.00      217.60       15.17
      1551   40.5300  2.223912      245.00      217.71       15.65
      1552   40.5500  2.222861      250.00      218.01       15.81
      1553   40.5700  2.221812      240.00      218.63       15.49
      1554   40.5900  2.220763      247.00      220.00       15.72
      1555   40.6100  2.219715      242.00      222.62       15.56
      1556   40.6300  2.218668      268.00      227.47       16.37
      1557   40.6500  2.217623      254.00      236.24       15.94
      1558   40.6700  2.216579      274.00      251.63       16.55
      1559   40.6900  2.215536      338.00      277.65       18.39
      1560   40.7100  2.214493      365.00      319.50       19.10
      1561   40.7300  2.213452      394.00      382.76       19.85
      1562   40.7500  2.212412      485.00      471.76       22.02
      1563   40.7700  2.211373      631.00      587.42       25.12
      1564   40.7900  2.210335      758.00      724.87       27.53
      1565   40.8100  2.209297     1007.00      872.82       31.73
      1566   40.8300  2.208261     1105.00     1014.53       33.24
      1567   40.8500  2.207227     1239.00     1131.44       35.20
      1568   40.8700  2.206192     1289.00     1207.70       35.90
      1569   40.8900  2.205159     1282.00     1234.66       35.81
      1570   40.9100  2.204128     1253.00     1213.16       35.40
      1571   40.9300  2.203097     1238.00     1151.89       35.19
      1572   40.9500  2.202067     1143.00     1063.72       33.81
      1573   40.9700  2.201038      974.00      961.02       31.21
      1574   40.9900  2.200010      935.00      853.09       30.58
      1575   41.0100  2.198984      860.00      746.48       29.33
      1576   41.0300  2.197958      728.00      646.13       26.98
      1577   41.0500  2.196933      613.00      556.56       24.76
      1578   41.0700  2.195910      507.00      481.91       22.52
      1579   41.0900  2.194887      427.00      425.57       20.66
      1580   41.1100  2.193865      381.00      389.54       19.52
      1581   41.1300  2.192844      339.00      374.19       18.41
      1582   41.1500  2.191825      365.00      378.19       19.10
      1583   41.1700  2.190806      342.00      398.39       18.49
      1584   41.1900  2.189789      404.00      430.13       20.10
      1585   41.2100  2.188772      469.00      467.29       21.66
      1586   41.2300  2.187757      504.00      502.99       22.45
      1587   41.2500  2.186742      544.00      530.62       23.32
      1588   41.2700  2.185729      546.00      545.26       23.37
      1589   41.2900  2.184716      517.00      544.73       22.74
      1590   41.3100  2.183704      517.00      530.13       22.74
      1591   41.3300  2.182694      488.00      504.94       22.09
      1592   41.3500  2.181684      455.00      473.42       21.33
      1593   41.3700  2.180676      417.00      439.06       20.42
      1594   41.3900  2.179668      369.00      404.23       19.21
      1595   41.4100  2.178662      372.00      370.41       19.29
      1596   41.4300  2.177656      363.00      338.73       19.05
      1597   41.4500  2.176652      316.00      310.30       17.78
      1598   41.4700  2.175648      290.00      286.15       17.03
      1599   41.4900  2.174645      281.00      267.04       16.76
      1600   41.5100  2.173644      288.00      253.36       16.97
      1601   41.5300  2.172643      257.00      245.18       16.03
      1602   41.5500  2.171644      243.00      242.53       15.59
      1603   41.5700  2.170645      264.00      245.81       16.25
      1604   41.5900  2.169648      277.00      256.13       16.64
      1605   41.6100  2.168651      293.00      275.52       17.12
      1606   41.6300  2.167655      336.00      306.71       18.33
      1607   41.6500  2.166661      438.00      352.43       20.93
      1608   41.6700  2.165667      427.00      414.05       20.66
      1609   41.6900  2.164674      531.00      490.14       23.04
      1610   41.7100  2.163683      659.00      575.47       25.67
      1611   41.7300  2.162692      718.00      661.03       26.80
      1612   41.7500  2.161702      837.00      735.72       28.93
      1613   41.7700  2.160713      927.00      788.98       30.45
      1614   41.7900  2.159725      940.00      813.78       30.66
      1615   41.8100  2.158738      880.00      808.71       29.67
      1616   41.8300  2.157753      854.00      778.09       29.22
      1617   41.8500  2.156768      767.00      729.69       27.69
      1618   41.8700  2.155784      681.00      671.34       26.10
      1619   41.8900  2.154801      676.00      608.88       26.00
      1620   41.9100  2.153818      620.00      545.92       24.90
      1621   41.9300  2.152837      561.00      484.82       23.68
      1622   41.9500  2.151857      513.00      427.57       22.65
      1623   41.9700  2.150878      371.00      376.21       19.26
      1624   41.9900  2.149899      321.00      332.45       17.92
      1625   42.0100  2.148923      340.00      297.31       18.44
      1626   42.0300  2.147946      280.00      270.74       16.73
      1627   42.0500  2.146971      266.00      251.81       16.31
      1628   42.0700  2.145996      222.00      239.09       14.90
      1629   42.0900  2.145023      205.00      230.78       14.32
      1630   42.1100  2.144050      200.00      225.49       14.14
      1631   42.1300  2.143079      193.00      222.12       13.89
      1632   42.1500  2.142108      220.00      219.89       14.83
      1633   42.1700  2.141139      228.00      218.34       15.10
      1634   42.1900  2.140170      208.00      217.19       14.42
      1635   42.2100  2.139202      199.00      216.30       14.11
      1636   42.2300  2.138235      216.00      215.59       14.70
      1637   42.2500  2.137269      202.00      215.01       14.21
      1638   42.2700  2.136304      204.00      214.53       14.28
      1639   42.2900  2.135340      190.00      214.14       13.78
      1640   42.3100  2.134377      227.00      213.82       15.07
      1641   42.3300  2.133415      185.00      213.55       13.60
      1642   42.3500  2.132454      222.00      213.33       14.90
      1643   42.3700  2.131493      217.00      213.15       14.73
      1644   42.3900  2.130534      208.00      213.01       14.42
      1645   42.4100  2.129575      194.00      212.89       13.93
      1646   42.4300  2.128618      206.00      212.79       14.35
      1647   42.4500  2.127661      200.00      212.71       14.14
      1648   42.4700  2.126705      208.00      212.68       14.42
      1649   42.4900  2.125751      206.00      212.63       14.35
      1650   42.5100  2.124797      187.00      212.59       13.68
      1651   42.5300  2.123844      204.00      212.55       14.28
      1652   42.5500  2.122892      198.00      212.53       14.07
      1653   42.5700  2.121941      210.00      212.51       14.49
      1654   42.5900  2.120991      191.00      212.49       13.82
      1655   42.6100  2.120041      210.00      212.49       14.49
      1656   42.6300  2.119093      203.00      212.49       14.25
      1657   42.6500  2.118146      209.00      212.50       14.46
      1658   42.6700  2.117199      216.00      212.51       14.70
      1659   42.6900  2.116254      224.00      212.54       14.97
      1660   42.7100  2.115309      207.00      212.57       14.39
      1661   42.7300  2.114365      213.00      212.65       14.59
      1662   42.7500  2.113422      221.00      212.70       14.87
      1663   42.7700  2.112480      208.00      212.76       14.42
      1664   42.7900  2.111539      199.00      212.82       14.11
      1665   42.8100  2.110599      197.00      212.90       14.04
      1666   42.8300  2.109659      207.00      212.99       14.39
      1667   42.8500  2.108721      195.00      213.08       13.96
      1668   42.8700  2.107784      199.00      213.18       14.11
      1669   42.8900  2.106847      194.00      213.33       13.93
      1670   42.9100  2.105911      191.00      213.46       13.82
      1671   42.9300  2.104977      203.00      213.60       14.25
      1672   42.9500  2.104043      237.00      213.74       15.40
      1673   42.9700  2.103110      222.00      213.90       14.90
      1674   42.9900  2.102177      223.00      214.07       14.93
      1675   43.0100  2.101247      221.00      214.25       14.87
      1676   43.0300  2.100316      193.00      214.44       13.89
      1677   43.0500  2.099387      213.00      214.63       14.59
      1678   43.0700  2.098458      200.00      214.83       14.14
      1679   43.0900  2.097530      196.00      215.03       14.00
      1680   43.1100  2.096604      222.00      215.23       14.90
      1681   43.1300  2.095678      198.00      215.43       14.07
      1682   43.1500  2.094753      211.00      215.62       14.53
      1683   43.1700  2.093829      191.00      215.82       13.82
      1684   43.1900  2.092905      218.00      216.02       14.77
      1685   43.2100  2.091983      228.00      216.26       15.10
      1686   43.2300  2.091061      202.00      216.55       14.21
      1687   43.2500  2.090141      204.00      216.96       14.28
      1688   43.2700  2.089221      205.00      217.60       14.32
      1689   43.2900  2.088302      205.00      218.65       14.32
      1690   43.3100  2.087384      203.00      220.48       14.25
      1691   43.3300  2.086467      217.00      223.76       14.73
      1692   43.3500  2.085551      218.00      229.62       14.77
      1693   43.3700  2.084635      235.00      239.73       15.33
      1694   43.3900  2.083721      244.00      256.32       15.62
      1695   43.4100  2.082807      285.00      281.73       16.88
      1696   43.4300  2.081894      304.00      317.78       17.44
      1697   43.4500  2.080982      333.00      364.72       18.25
      1698   43.4700  2.080071      377.00      420.71       19.42
      1699   43.4900  2.079161      487.00      481.46       22.07
      1700   43.5100  2.078252      557.00      541.19       23.60
      1701   43.5300  2.077343      598.00      594.40       24.45
      1702   43.5500  2.076435      621.00      637.70       24.92
      1703   43.5700  2.075529      676.00      671.22       26.00
      1704   43.5900  2.074623      652.00      698.90       25.53
      1705   43.6100  2.073718      702.00      727.06       26.50
      1706   43.6300  2.072813      741.00      761.85       27.22
      1707   43.6500  2.071910      855.00      807.01       29.24
      1708   43.6700  2.071007      920.00      862.64       30.33
      1709   43.6900  2.070106      997.00      925.24       31.58
      1710   43.7100  2.069205     1006.00      988.33       31.72
      1711   43.7300  2.068305     1042.00     1043.68       32.28
      1712   43.7500  2.067406     1126.00     1082.58       33.56
      1713   43.7700  2.066507     1147.00     1097.57       33.87
      1714   43.7900  2.065610     1140.00     1084.23       33.76
      1715   43.8100  2.064713     1093.00     1042.99       33.06
      1716   43.8300  2.063818     1059.00      979.45       32.54
      1717   43.8500  2.062923      965.00      902.55       31.06
      1718   43.8700  2.062029      897.00      821.62       29.95
      1719   43.8900  2.061135      816.00      744.11       28.57
      1720   43.9100  2.060243      720.00      675.45       26.83
      1721   43.9300  2.059351      731.00      619.56       27.04
      1722   43.9500  2.058460      647.00      579.54       25.44
      1723   43.9700  2.057570      639.00      557.28       25.28
      1724   43.9900  2.056681      584.00      552.42       24.17
      1725   44.0100  2.055793      576.00      561.57       24.00
      1726   44.0300  2.054906      609.00      578.43       24.68
      1727   44.0500  2.054019      615.00      595.12       24.80
      1728   44.0700  2.053133      654.00      604.32       25.57
      1729   44.0900  2.052248      582.00      601.35       24.12
      1730   44.1100  2.051364      561.00      585.28       23.68
      1731   44.1300  2.050481      578.00      558.60       24.04
      1732   44.1500  2.049598      487.00      525.32       22.07
      1733   44.1700  2.048717      477.00      489.08       21.84
      1734   44.1900  2.047836      485.00      452.15       22.02
      1735   44.2100  2.046956      426.00      415.70       20.64
      1736   44.2300  2.046077      418.00      380.43       20.44
      1737   44.2500  2.045198      368.00      347.21       19.18
      1738   44.2700  2.044321      279.00      317.11       16.70
      1739   44.2900  2.043444      253.00      291.19       15.91
      1740   44.3100  2.042568      244.00      270.12       15.62
      1741   44.3300  2.041693      253.00      253.98       15.91
      1742   44.3500  2.040819      207.00      242.30       14.39
      1743   44.3700  2.039945      232.00      234.32       15.23
      1744   44.3900  2.039073      253.00      228.96       15.91
      1745   44.4100  2.038201      238.00      225.46       15.43
      1746   44.4300  2.037329      220.00      223.30       14.83
      1747   44.4400  2.036894      232.00      222.04       15.23
      1748   44.4600  2.036024      248.00      221.52       15.75
      1749   44.4800  2.035156      234.00      221.87       15.30
      1750   44.5000  2.034287      223.00      223.51       14.93
      1751   44.5200  2.033420      195.00      227.28       13.96
      1752   44.5400  2.032553      249.00      234.54       15.78
      1753   44.5600  2.031687      256.00      247.10       16.00
      1754   44.5800  2.030822      238.00      266.95       15.43
      1755   44.6000  2.029958      288.00      295.68       16.97
      1756   44.6200  2.029094      344.00      333.58       18.55
      1757   44.6400  2.028232      382.00      378.95       19.55
      1758   44.6600  2.027370      442.00      427.76       21.02
      1759   44.6800  2.026509      508.00      474.15       22.54
      1760   44.7000  2.025649      586.00      511.82       24.21
      1761   44.7200  2.024789      584.00      535.59       24.17
      1762   44.7400  2.023930      609.00      543.01       24.68
      1763   44.7600  2.023072      558.00      534.96       23.62
      1764   44.7800  2.022215      514.00      515.06       22.67
      1765   44.8000  2.021359      473.00      487.91       21.75
      1766   44.8200  2.020504      443.00      457.43       21.05
      1767   44.8400  2.019649      436.00      426.01       20.88
      1768   44.8600  2.018795      425.00      394.78       20.61
      1769   44.8800  2.017941      383.00      364.40       19.57
      1770   44.9000  2.017089      331.00      335.58       18.19
      1771   44.9200  2.016237      305.00      309.27       17.46
      1772   44.9400  2.015387      285.00      286.42       16.88
      1773   44.9600  2.014537      235.00      267.67       15.33
      1774   44.9800  2.013687      219.00      253.14       14.80
      1775   45.0000  2.012839      227.00      242.47       15.07
      1776   45.0200  2.011991      173.00      234.96       13.15
      1777   45.0400  2.011144      205.00      229.82       14.32
      1778   45.0600  2.010298      221.00      226.31       14.87
      1779   45.0800  2.009452      233.00      223.88       15.26
      1780   45.1000  2.008608      222.00      222.14       14.90
      1781   45.1200  2.007764      213.00      220.91       14.59
      1782   45.1400  2.006921      192.00      220.16       13.86
      1783   45.1600  2.006078      216.00      220.07       14.70
      1784   45.1800  2.005237      203.00      221.04       14.25
      1785   45.2000  2.004396      238.00      223.96       15.43
      1786   45.2200  2.003556      215.00      230.46       14.66
      1787   45.2400  2.002717      213.00      243.31       14.59
      1788   45.2600  2.001878      224.00      266.45       14.97
      1789   45.2800  2.001040      301.00      304.54       17.35
      1790   45.3000  2.000203      375.00      361.54       19.36
      1791   45.3200  1.999367      429.00      438.64       20.71
      1792   45.3400  1.998532      549.00      531.98       23.43
      1793   45.3600  1.997697      675.00      632.23       25.98
      1794   45.3800  1.996863      795.00      725.37       28.20
      1795   45.4000  1.996030      898.00      796.62       29.97
      1796   45.4200  1.995198      952.00      834.85       30.85
      1797   45.4400  1.994366      913.00      836.44       30.22
      1798   45.4600  1.993535      776.00      806.50       27.86
      1799   45.4800  1.992705      687.00      755.77       26.21
      1800   45.5000  1.991875      644.00      695.06       25.38
      1801   45.5200  1.991047      614.00      631.53       24.78
      1802   45.5400  1.990219      529.00      568.37       23.00
      1803   45.5600  1.989391      509.00      506.85       22.56
      1804   45.5800  1.988565      454.00      448.25       21.31
      1805   45.6000  1.987739      416.00      394.59       20.40
      1806   45.6200  1.986915      339.00      348.12       18.41
      1807   45.6400  1.986090      298.00      310.45       17.26
      1808   45.6600  1.985267      282.00      281.87       16.79
      1809   45.6800  1.984444      226.00      261.49       15.03
      1810   45.7000  1.983622      187.00      247.66       13.68
      1811   45.7200  1.982801      211.00      238.53       14.53
      1812   45.7400  1.981980      199.00      232.53       14.11
      1813   45.7600  1.981161      205.00      228.49       14.32
      1814   45.7800  1.980342      209.00      225.67       14.46
      1815   45.8000  1.979524      203.00      223.67       14.25
      1816   45.8200  1.978706      202.00      222.32       14.21
      1817   45.8400  1.977889      226.00      221.62       15.03
      1818   45.8600  1.977073      215.00      221.78       14.66
      1819   45.8800  1.976258      217.00      223.30       14.73
      1820   45.9000  1.975443      206.00      227.10       14.35
      1821   45.9200  1.974629      238.00      234.58       15.43
      1822   45.9400  1.973816      258.00      247.59       16.06
      1823   45.9600  1.973004      255.00      268.10       15.97
      1824   45.9800  1.972192      277.00      297.56       16.64
      1825   46.0000  1.971381      320.00      336.11       17.89
      1826   46.0200  1.970571      379.00      381.66       19.47
      1827   46.0400  1.969761      444.00      430.04       21.07
      1828   46.0600  1.968953      517.00      475.37       22.74
      1829   46.0800  1.968145      538.00      511.55       23.19
      1830   46.1000  1.967337      574.00      533.92       23.96
      1831   46.1200  1.966531      560.00      540.74       23.66
      1832   46.1400  1.965725      541.00      533.86       23.26
      1833   46.1600  1.964920      534.00      518.06       23.11
      1834   46.1800  1.964115      492.00      499.47       22.18
      1835   46.2000  1.963312      507.00      483.90       22.52
      1836   46.2200  1.962509      496.00      475.89       22.27
      1837   46.2400  1.961706      546.00      478.49       23.37
      1838   46.2600  1.960905      551.00      493.00       23.47
      1839   46.2800  1.960104      545.00      518.84       23.34
      1840   46.3000  1.959304      576.00      553.21       24.00
      1841   46.3200  1.958504      617.00      591.39       24.84
      1842   46.3400  1.957705      629.00      627.87       25.08
      1843   46.3600  1.956908      627.00      658.10       25.04
      1844   46.3800  1.956110      725.00      680.17       26.93
      1845   46.4000  1.955314      666.00      695.54       25.81
      1846   46.4200  1.954518      680.00      708.08       26.08
      1847   46.4400  1.953723      683.00      721.53       26.13
      1848   46.4600  1.952928      706.00      736.89       26.57
      1849   46.4800  1.952134      788.00      751.18       28.07
      1850   46.5000  1.951341      871.00      758.71       29.51
      1851   46.5200  1.950549      855.00      753.59       29.24
      1852   46.5400  1.949757      814.00      732.45       28.53
      1853   46.5600  1.948966      768.00      695.88       27.71
      1854   46.5800  1.948176      698.00      648.24       26.42
      1855   46.6000  1.947387      614.00      595.60       24.78
      1856   46.6200  1.946598      549.00      543.35       23.43
      1857   46.6400  1.945810      517.00      494.62       22.74
      1858   46.6600  1.945022      454.00      450.31       21.31
      1859   46.6800  1.944235      464.00      409.98       21.54
      1860   46.7000  1.943449      410.00      373.10       20.25
      1861   46.7200  1.942664      346.00      339.58       18.60
      1862   46.7400  1.941879      294.00      309.93       17.15
      1863   46.7600  1.941095      257.00      284.76       16.03
      1864   46.7800  1.940312      236.00      264.49       15.36
      1865   46.8000  1.939529      242.00      249.05       15.56
      1866   46.8200  1.938747      217.00      237.93       14.73
      1867   46.8400  1.937966      205.00      230.32       14.32
      1868   46.8600  1.937186      200.00      225.44       14.14
      1869   46.8800  1.936406      227.00      222.65       15.07
      1870   46.9000  1.935627      219.00      221.69       14.80
      1871   46.9200  1.934848      226.00      222.77       15.03
      1872   46.9400  1.934071      222.00      226.70       14.90
      1873   46.9600  1.933293      195.00      234.92       13.96
      1874   46.9800  1.932517      245.00      249.34       15.65
      1875   47.0000  1.931741      246.00      271.93       15.68
      1876   47.0200  1.930966      284.00      303.99       16.85
      1877   47.0400  1.930192      318.00      345.26       17.83
      1878   47.0600  1.929418      392.00      393.28       19.80
      1879   47.0800  1.928645      442.00      443.27       21.02
      1880   47.1000  1.927873      531.00      488.99       23.04
      1881   47.1200  1.927101      544.00      524.10       23.32
      1882   47.1400  1.926330      606.00      544.05       24.62
      1883   47.1600  1.925560      531.00      547.23       23.04
      1884   47.1800  1.924790      556.00      535.60       23.58
      1885   47.2000  1.924021      497.00      513.39       22.29
      1886   47.2200  1.923253      409.00      485.42       20.22
      1887   47.2400  1.922485      440.00      455.43       20.98
      1888   47.2600  1.921718      427.00      425.55       20.66
      1889   47.2800  1.920952      405.00      396.79       20.12
      1890   47.3000  1.920186      370.00      370.00       19.24
      1891   47.3200  1.919422      339.00      346.49       18.41
      1892   47.3400  1.918657      309.00      328.07       17.58
      1893   47.3600  1.917894      293.00      316.52       17.12
      1894   47.3800  1.917131      258.00      312.89       16.06
      1895   47.4000  1.916368      277.00      316.76       16.64
      1896   47.4200  1.915607      280.00      326.39       16.73
      1897   47.4400  1.914846      313.00      338.62       17.69
      1898   47.4600  1.914086      326.00      349.91       18.06
      1899   47.4800  1.913326      336.00      357.22       18.33
      1900   47.5000  1.912567      296.00      358.77       17.20
      1901   47.5200  1.911809      338.00      354.40       18.39
      1902   47.5400  1.911051      334.00      345.32       18.28
      1903   47.5600  1.910294      287.00      333.39       16.94
      1904   47.5800  1.909538      286.00      320.25       16.91
      1905   47.6000  1.908782      294.00      306.87       17.15
      1906   47.6200  1.908027      273.00      293.62       16.52
      1907   47.6400  1.907273      261.00      280.59       16.16
      1908   47.6600  1.906519      260.00      267.89       16.12
      1909   47.6800  1.905766      251.00      255.84       15.84
      1910   47.7000  1.905014      272.00      244.85       16.49
      1911   47.7200  1.904262      226.00      235.45       15.03
      1912   47.7400  1.903511      215.00      227.89       14.66
      1913   47.7600  1.902760      235.00      222.28       15.33
      1914   47.7800  1.902010      234.00      218.57       15.30
      1915   47.8000  1.901261      193.00      216.80       13.89
      1916   47.8200  1.900513      216.00      217.28       14.70
      1917   47.8400  1.899765      252.00      221.02       15.88
      1918   47.8600  1.899018      239.00      229.74       15.46
      1919   47.8800  1.898271      264.00      246.27       16.25
      1920   47.9000  1.897525      275.00      274.05       16.58
      1921   47.9200  1.896780      314.00      316.35       17.72
      1922   47.9400  1.896035      383.00      374.97       19.57
      1923   47.9600  1.895291      437.00      448.73       20.90
      1924   47.9800  1.894548      502.00      532.57       22.41
      1925   48.0000  1.893805      670.00      617.65       25.88
      1926   48.0200  1.893063      745.00      693.07       27.30
      1927   48.0400  1.892322      779.00      748.50       27.91
      1928   48.0600  1.891581      808.00      777.08       28.42
      1929   48.0800  1.890841      810.00      777.45       28.46
      1930   48.1000  1.890101      778.00      753.82       27.89
      1931   48.1200  1.889363      703.00      713.92       26.51
      1932   48.1400  1.888624      649.00      665.70       25.48
      1933   48.1600  1.887887      627.00      614.75       25.04
      1934   48.1800  1.887150      596.00      563.74       24.41
      1935   48.2000  1.886413      569.00      513.32       23.85
      1936   48.2200  1.885677      491.00      463.71       22.16
      1937   48.2400  1.884942      479.00      415.72       21.89
      1938   48.2600  1.884208      366.00      370.99       19.13
      1939   48.2800  1.883474      349.00      331.55       18.68
      1940   48.3000  1.882741      293.00      299.24       17.12
      1941   48.3200  1.882009      273.00      275.22       16.52
      1942   48.3400  1.881276      266.00      260.00       16.31
      1943   48.3600  1.880545      240.00      253.54       15.49
      1944   48.3800  1.879815      249.00      255.44       15.78
      1945   48.4000  1.879084      247.00      265.04       15.72
      1946   48.4200  1.878355      271.00      281.02       16.46
      1947   48.4400  1.877626      284.00      301.32       16.85
      1948   48.4600  1.876898      332.00      323.06       18.22
      1949   48.4800  1.876170      362.00      342.96       19.03
      1950   48.5000  1.875444      343.00      357.94       18.52
      1951   48.5200  1.874717      375.00      365.90       19.36
      1952   48.5400  1.873991      377.00      366.16       19.42
      1953   48.5600  1.873266      359.00      359.75       18.95
      1954   48.5800  1.872542      346.00      348.71       18.60
      1955   48.6000  1.871818      369.00      335.27       19.21
      1956   48.6200  1.871095      345.00      321.07       18.57
      1957   48.6400  1.870372      329.00      306.94       18.14
      1958   48.6600  1.869650      320.00      293.11       17.89
      1959   48.6800  1.868929      312.00      279.65       17.66
      1960   48.7000  1.868208      274.00      266.81       16.55
      1961   48.7200  1.867488      271.00      255.12       16.46
      1962   48.7400  1.866768      243.00      245.22       15.59
      1963   48.7600  1.866050      244.00      237.62       15.62
      1964   48.7800  1.865331      230.00      232.55       15.17
      1965   48.8000  1.864613      222.00      229.79       14.90
      1966   48.8200  1.863896      217.00      228.73       14.73
      1967   48.8400  1.863180      211.00      228.77       14.53
      1968   48.8600  1.862464      205.00      229.07       14.32
      1969   48.8800  1.861748      236.00      229.04       15.36
      1970   48.9000  1.861034      194.00      228.35       13.93
      1971   48.9200  1.860320      229.00      226.98       15.13
      1972   48.9400  1.859606      224.00      225.12       14.97
      1973   48.9600  1.858893      203.00      223.01       14.25
      1974   48.9800  1.858181      228.00      220.85       15.10
      1975   49.0000  1.857469      188.00      218.74       13.71
      1976   49.0200  1.856758      231.00      216.74       15.20
      1977   49.3200  1.846164      193.00      204.12       13.89
      1978   49.3400  1.845462      173.00      203.95       13.15
      1979   49.3600  1.844761      194.00      203.77       13.93
      1980   49.3800  1.844061      188.00      203.57       13.71
      1981   49.4000  1.843361      179.00      203.37       13.38
      1982   49.4200  1.842662      168.00      203.20       12.96
      1983   49.4400  1.841964      195.00      203.10       13.96
      1984   49.4600  1.841266      211.00      203.13       14.53
      1985   49.4800  1.840568      185.00      203.46       13.60
      1986   49.5000  1.839871      204.00      204.43       14.28
      1987   49.5200  1.839175      217.00      206.79       14.73
      1988   49.5400  1.838479      244.00      211.84       15.62
      1989   49.5600  1.837784      223.00      221.66       14.93
      1990   49.5800  1.837090      247.00      239.10       15.72
      1991   49.6000  1.836396      270.00      267.43       16.43
      1992   49.6200  1.835702      312.00      309.29       17.66
      1993   49.6400  1.835010      358.00      365.74       18.92
      1994   49.6600  1.834317      462.00      434.85       21.49
      1995   49.6800  1.833626      512.00      511.17       22.63
      1996   49.7000  1.832935      615.00      586.18       24.80
      1997   49.7200  1.832244      742.00      650.13       27.24
      1998   49.7400  1.831554      810.00      694.47       28.46
      1999   49.7600  1.830865      785.00      714.42       28.02
      2000   49.7800  1.830176      749.00      710.40       27.37
      2001   49.8000  1.829488      767.00      687.79       27.69
      2002   49.8200  1.828800      750.00      654.93       27.39
      2003   49.8400  1.828113      670.00      620.01       25.88
      2004   49.8600  1.827427      611.00      589.02       24.72
      2005   49.8800  1.826741      664.00      565.13       25.77
      2006   49.9000  1.826056      615.00      549.09       24.80
      2007   49.9200  1.825371      601.00      540.07       24.51
      2008   49.9400  1.824687      651.00      536.19       25.51
      2009   49.9600  1.824003      623.00      534.80       24.96
      2010   49.9800  1.823320      614.00      532.86       24.78
      2011   50.0000  1.822638      520.00      527.41       22.80
      2012   50.0200  1.821956      553.00      516.60       23.52
      2013   50.0400  1.821275      488.00      500.40       22.09
      2014   50.0600  1.820594      489.00      480.84       22.11
      2015   50.0800  1.819914      444.00      461.35       21.07
      2016   50.1000  1.819234      456.00      445.54       21.35
      2017   50.1200  1.818555      468.00      435.74       21.63
      2018   50.1400  1.817876      474.00      432.45       21.77
      2019   50.1600  1.817198      488.00      434.38       22.09
      2020   50.1800  1.816521      500.00      438.92       22.36
      2021   50.2000  1.815844      466.00      442.94       21.59
      2022   50.2200  1.815168      570.00      443.52       23.88
      2023   50.2400  1.814492      499.00      438.61       22.34
      2024   50.2600  1.813817      488.00      427.65       22.09
      2025   50.2800  1.813142      431.00      411.43       20.76
      2026   50.3000  1.812468      423.00      391.89       20.57
      2027   50.3200  1.811795      383.00      371.31       19.57
      2028   50.3400  1.811122      355.00      351.47       18.84
      2029   50.3600  1.810449      331.00      333.21       18.19
      2030   50.3800  1.809778      329.00      316.55       18.14
      2031   50.4000  1.809106      324.00      301.11       18.00
      2032   50.4200  1.808436      303.00      286.57       17.41
      2033   50.4400  1.807765      300.00      272.92       17.32
      2034   50.4600  1.807096      264.00      260.43       16.25
      2035   50.4800  1.806427      268.00      249.46       16.37
      2036   50.5000  1.805758      201.00      240.23       14.18
      2037   50.5200  1.805090      239.00      232.77       15.46
      2038   50.5400  1.804423      223.00      226.90       14.93
      2039   50.5600  1.803756      220.00      222.36       14.83
      2040   50.5800  1.803090      220.00      218.82       14.83
      2041   50.6000  1.802424      197.00      216.08       14.04
      2042   50.6200  1.801759      194.00      213.98       13.93
      2043   50.6400  1.801094      196.00      212.36       14.00
      2044   50.6600  1.800430      216.00      211.08       14.70
      2045   50.6800  1.799766      193.00      210.02       13.89
      2046   50.7000  1.799103      184.00      209.07       13.56
      2047   50.7200  1.798441      175.00      208.14       13.23
      2048   50.7400  1.797779      185.00      207.19       13.60
      2049   50.7600  1.797117      177.00      206.22       13.30
      2050   50.7800  1.796456      195.00      205.26       13.96
      2051   50.8000  1.795796      199.00      204.43       14.11
      2052   50.8200  1.795136      214.00      203.69       14.63
      2053   50.8400  1.794477      180.00      203.11       13.42
      2054   50.8600  1.793818      203.00      202.71       14.25
      2055   50.8800  1.793160      204.00      202.45       14.28
      2056   50.9000  1.792502      200.00      202.37       14.14
      2057   50.9200  1.791845      178.00      202.39       13.34
      2058   50.9400  1.791189      202.00      202.46       14.21
      2059   50.9600  1.790533      181.00      202.52       13.45
      2060   50.9800  1.789877      184.00      202.53       13.56
      2061   51.0000  1.789222      216.00      202.46       14.70
      2062   51.0200  1.788568      217.00      202.31       14.73
      2063   51.0400  1.787914      207.00      202.10       14.39
      2064   51.0600  1.787260      208.00      201.86       14.42
      2065   51.0800  1.786608      221.00      201.61       14.87
      2066   51.1000  1.785955      201.00      201.38       14.18
      2067   51.1200  1.785304      213.00      201.16       14.59
      2068   51.1400  1.784652      203.00      200.95       14.25
      2069   51.1600  1.784002      182.00      200.73       13.49
      2070   51.1800  1.783351      183.00      200.50       13.53
      2071   51.2000  1.782702      186.00      200.25       13.64
      2072   51.2200  1.782053      215.00      199.99       14.66
      2073   51.2400  1.781404      212.00      199.71       14.56
      2074   51.2600  1.780756      221.00      199.44       14.87
      2075   51.2800  1.780108      202.00      199.18       14.21
      2076   51.3000  1.779461      194.00      198.93       13.93
      2077   51.3200  1.778815      183.00      198.71       13.53
      2078   51.3400  1.778169      217.00      198.52       14.73
      2079   51.3600  1.777523      208.00      198.40       14.42
      2080   51.3800  1.776878      168.00      198.43       12.96
      2081   51.4000  1.776234      184.00      198.83       13.56
      2082   51.4200  1.775590      202.00      200.09       14.21
      2083   51.4400  1.774947      211.00      203.10       14.53
      2084   51.4600  1.774304      213.00      209.45       14.59
      2085   51.4800  1.773661      221.00      221.45       14.87
      2086   51.5000  1.773020      250.00      241.86       15.81
      2087   51.5200  1.772378      278.00      273.50       16.67
      2088   51.5400  1.771738      271.00      318.19       16.46
      2089   51.5600  1.771097      328.00      375.55       18.11
      2090   51.5800  1.770458      426.00      442.28       20.64
      2091   51.6000  1.769818      609.00      512.00       24.68
      2092   51.6200  1.769180      626.00      576.30       25.02
      2093   51.6400  1.768541      686.00      626.62       26.19
      2094   51.6600  1.767904      748.00      656.65       27.35
      2095   51.6800  1.767267      721.00      664.01       26.85
      2096   51.7000  1.766630      686.00      650.95       26.19
      2097   51.7200  1.765994      560.00      623.20       23.66
      2098   51.7400  1.765358      594.00      587.54       24.37
      2099   51.7600  1.764723      566.00      549.39       23.79
      2100   51.7800  1.764089      551.00      511.58       23.47
      2101   51.8000  1.763454      545.00      474.66       23.34
      2102   51.8200  1.762821      504.00      438.07       22.45
      2103   51.8400  1.762188      443.00      401.57       21.05
      2104   51.8600  1.761555      408.00      365.57       20.20
      2105   51.8800  1.760923      369.00      331.36       19.21
      2106   51.9000  1.760291      298.00      300.51       17.26
      2107   51.9200  1.759660      274.00      274.31       16.55
      2108   51.9400  1.759030      228.00      253.39       15.10
      2109   51.9600  1.758400      218.00      237.62       14.77
      2110   51.9800  1.757770      188.00      226.34       13.71
      2111   52.0000  1.757141      218.00      218.61       14.77
      2112   52.0200  1.756513      236.00      213.52       15.36
      2113   52.0400  1.755885      225.00      210.38       15.00
      2114   52.0600  1.755257      208.00      208.88       14.42
      2115   52.0800  1.754630      240.00      209.18       15.49
      2116   52.1000  1.754004      235.00      211.91       15.33
      2117   52.1200  1.753378      235.00      218.24       15.33
      2118   52.1400  1.752752      255.00      229.66       15.97
      2119   52.1600  1.752127      280.00      247.74       16.73
      2120   52.1800  1.751503      280.00      273.67       16.73
      2121   52.2000  1.750878      373.00      307.79       19.31
      2122   52.2200  1.750255      397.00      349.28       19.92
      2123   52.2400  1.749632      435.00      396.01       20.86
      2124   52.2600  1.749009      489.00      444.89       22.11
      2125   52.2800  1.748387      530.00      492.20       23.02
      2126   52.3000  1.747766      570.00      534.28       23.88
      2127   52.3200  1.747145      623.00      568.05       24.96
      2128   52.3400  1.746524      623.00      591.35       24.96
      2129   52.3600  1.745904      640.00      603.00       25.30
      2130   52.3800  1.745285      642.00      602.68       25.34
      2131   52.4000  1.744665      608.00      590.89       24.66
      2132   52.4200  1.744047      589.00      569.12       24.27
      2133   52.4400  1.743429      532.00      539.79       23.07
      2134   52.4600  1.742811      534.00      505.93       23.11
      2135   52.4800  1.742194      481.00      470.31       21.93
      2136   52.5000  1.741577      497.00      435.03       22.29
      2137   52.5200  1.740961      449.00      401.23       21.19
      2138   52.5400  1.740346      396.00      369.47       19.90
      2139   52.5600  1.739730      392.00      339.96       19.80
      2140   52.5800  1.739116      380.00      313.00       19.49
      2141   52.6000  1.738502      298.00      288.97       17.26
      2142   52.6200  1.737888      295.00      268.38       17.18
      2143   52.6400  1.737275      223.00      251.71       14.93
      2144   52.6600  1.736662      240.00      239.46       15.49
      2145   52.6800  1.736050      285.00      232.24       16.88
      2146   52.7000  1.735438      256.00      231.00       16.00
      2147   52.7200  1.734827      271.00      236.98       16.46
      2148   52.7400  1.734216      297.00      251.69       17.23
      2149   52.7600  1.733606      329.00      276.39       18.14
      2150   52.7800  1.732996      331.00      311.34       18.19
      2151   52.8000  1.732387      405.00      355.22       20.12
      2152   52.8200  1.731778      420.00      404.87       20.49
      2153   52.8400  1.731169      489.00      455.78       22.11
      2154   52.8600  1.730561      565.00      503.52       23.77
      2155   52.8800  1.729954      612.00      545.27       24.74
      2156   52.9000  1.729347      580.00      581.28       24.08
      2157   52.9200  1.728741      674.00      615.19       25.96
      2158   52.9400  1.728135      700.00      652.84       26.46
      2159   52.9600  1.727529      720.00      699.80       26.83
      2160   52.9800  1.726924      822.00      758.46       28.67
      2161   53.0000  1.726320      846.00      826.23       29.09
      2162   53.0200  1.725716      933.00      895.92       30.55
      2163   53.0400  1.725112     1042.00      957.86       32.28
      2164   53.0600  1.724509     1043.00     1003.02       32.30
      2165   53.0800  1.723906     1059.00     1025.63       32.54
      2166   53.1000  1.723304     1093.00     1024.54       33.06
      2167   53.1200  1.722702     1050.00     1002.69       32.40
      2168   53.1400  1.722101      948.00      965.09       30.79
      2169   53.1600  1.721500      928.00      916.58       30.46
      2170   53.1800  1.720900      911.00      860.63       30.18
      2171   53.2000  1.720300      847.00      799.55       29.10
      2172   53.2200  1.719701      819.00      735.31       28.62
      2173   53.2400  1.719102      759.00      670.21       27.55
      2174   53.2600  1.718503      672.00      606.92       25.92
      2175   53.2800  1.717906      636.00      548.60       25.22
      2176   53.3000  1.717308      573.00      498.71       23.94
      2177   53.3200  1.716711      505.00      460.88       22.47
      2178   53.3400  1.716115      506.00      438.62       22.49
      2179   53.3600  1.715518      506.00      434.61       22.49
      2180   53.3800  1.714923      457.00      449.80       21.38
      2181   53.4000  1.714328      550.00      482.46       23.45
      2182   53.4200  1.713733      578.00      527.54       24.04
      2183   53.4400  1.713139      623.00      577.27       24.96
      2184   53.4600  1.712545      674.00      622.45       25.96
      2185   53.4800  1.711952      744.00      654.71       27.28
      2186   53.5000  1.711359      710.00      668.66       26.65
      2187   53.5200  1.710767      720.00      663.31       26.83
      2188   53.5400  1.710175      681.00      642.11       26.10
      2189   53.5600  1.709583      589.00      611.31       24.27
      2190   53.5800  1.708992      602.00      577.48       24.54
      2191   53.6000  1.708402      566.00      545.52       23.79
      2192   53.6200  1.707812      545.00      517.57       23.34
      2193   53.6400  1.707222      522.00      493.67       22.85
      2194   53.6600  1.706633      533.00      472.90       23.09
      2195   53.6800  1.706044      503.00      454.47       22.43
      2196   53.7000  1.705456      485.00      438.45       22.02
      2197   53.7200  1.704868      442.00      425.91       21.02
      2198   53.7400  1.704281      452.00      418.61       21.26
      2199   53.7600  1.703694      429.00      418.49       20.71
      2200   53.7800  1.703108      449.00      426.93       21.19
      2201   53.8000  1.702522      442.00      444.11       21.02
      2202   53.8200  1.701936      462.00      468.42       21.49
      2203   53.8400  1.701351      465.00      496.33       21.56
      2204   53.8600  1.700767      514.00      522.89       22.67
      2205   53.8800  1.700183      613.00      542.89       24.76
      2206   53.9000  1.699599      585.00      552.20       24.19
      2207   53.9100  1.699307      578.00      548.86       24.04
      2208   53.9300  1.698724      550.00      533.60       23.45
      2209   53.9500  1.698142      509.00      509.40       22.56
      2210   53.9700  1.697560      471.00      480.34       21.70
      2211   53.9900  1.696978      488.00      450.11       22.09
      2212   54.0100  1.696397      429.00      421.08       20.71
      2213   54.0300  1.695816      450.00      393.96       21.21
      2214   54.0500  1.695236      418.00      368.51       20.44
      2215   54.0700  1.694656      387.00      344.17       19.67
      2216   54.0900  1.694077      340.00      320.68       18.44
      2217   54.1100  1.693498      325.00      298.31       18.03
      2218   54.1300  1.692919      310.00      277.70       17.61
      2219   54.1500  1.692341      292.00      259.58       17.09
      2220   54.1700  1.691764      265.00      244.47       16.28
      2221   54.1900  1.691187      246.00      232.53       15.68
      2222   54.2100  1.690610      228.00      223.59       15.10
      2223   54.2300  1.690034      231.00      217.34       15.20
      2224   54.2500  1.689458      211.00      213.55       14.53
      2225   54.2700  1.688882      223.00      212.36       14.93
      2226   54.2900  1.688307      219.00      214.47       14.80
      2227   54.3100  1.687733      260.00      221.20       16.12
      2228   54.3300  1.687159      257.00      234.30       16.03
      2229   54.3500  1.686585      281.00      255.62       16.76
      2230   54.3700  1.686012      298.00      286.34       17.26
      2231   54.3900  1.685439      312.00      326.19       17.66
      2232   54.4100  1.684867      369.00      372.90       19.21
      2233   54.4300  1.684295      389.00      422.07       19.72
      2234   54.4500  1.683724      470.00      467.91       21.68
      2235   54.4700  1.683153      495.00      504.52       22.25
      2236   54.4900  1.682582      522.00      527.54       22.85
      2237   54.5100  1.682012      545.00      535.50       23.34
      2238   54.5300  1.681443      493.00      530.43       22.20
      2239   54.5500  1.680873      459.00      517.31       21.42
      2240   54.5700  1.680305      463.00      502.38       21.52
      2241   54.5900  1.679736      508.00      491.17       22.54
      2242   54.6100  1.679168      495.00      486.98       22.25
      2243   54.6300  1.678601      506.00      490.29       22.49
      2244   54.6500  1.678034      460.00      499.07       21.45
      2245   54.6700  1.677467      523.00      509.76       22.87
      2246   54.6900  1.676901      514.00      518.16       22.67
      2247   54.7100  1.676335      522.00      520.66       22.85
      2248   54.7300  1.675770      508.00      514.99       22.54
      2249   54.7500  1.675205      515.00      500.72       22.69
      2250   54.7700  1.674641      492.00      479.35       22.18
      2251   54.7900  1.674077      464.00      453.70       21.54
      2252   54.8100  1.673513      395.00      426.99       19.88
      2253   54.8300  1.672950      365.00      401.71       19.10
      2254   54.8500  1.672387      377.00      379.03       19.42
      2255   54.8700  1.671825      365.00      358.74       19.10
      2256   54.8900  1.671263      354.00      339.99       18.82
      2257   54.9100  1.670702      326.00      321.85       18.06
      2258   54.9300  1.670141      337.00      303.88       18.36
      2259   54.9500  1.669580      317.00      286.25       17.81
      2260   54.9700  1.669020      276.00      269.56       16.61
      2261   54.9900  1.668460      250.00      254.55       15.81
      2262   55.0100  1.667901      211.00      241.78       14.53
      2263   55.0300  1.667342      240.00      231.51       15.49
      2264   55.0500  1.666783      190.00      223.64       13.78
      2265   55.0700  1.666226      217.00      217.84       14.73
      2266   55.0900  1.665668      212.00      213.68       14.56
      2267   55.1100  1.665111      202.00      210.73       14.21
      2268   55.1300  1.664554      188.00      208.67       13.71
      2269   55.1500  1.663998      203.00      207.33       14.25
      2270   55.1700  1.663442      194.00      206.82       13.93
      2271   55.1900  1.662886      227.00      207.59       15.07
      2272   55.2100  1.662331      202.00      210.56       14.21
      2273   55.2300  1.661777      218.00      217.19       14.77
      2274   55.2500  1.661222      243.00      229.43       15.59
      2275   55.2700  1.660668      274.00      249.52       16.55
      2276   55.2900  1.660115      287.00      279.48       16.94
      2277   55.3100  1.659562      297.00      320.44       17.23
      2278   55.3300  1.659010      368.00      371.87       19.18
      2279   55.3500  1.658458      447.00      431.01       21.14
      2280   55.3700  1.657906      523.00      492.88       22.87
      2281   55.3900  1.657354      581.00      550.90       24.10
      2282   55.4100  1.656804      605.00      598.26       24.60
      2283   55.4300  1.656253      703.00      629.48       26.51
      2284   55.4500  1.655703      675.00      641.84       25.98
      2285   55.4700  1.655154      654.00      635.98       25.57
      2286   55.4900  1.654604      669.00      615.69       25.86
      2287   55.5100  1.654055      623.00      586.48       24.96
      2288   55.5300  1.653507      548.00      553.93       23.41
      2289   55.5500  1.652959      545.00      522.13       23.34
      2290   55.5700  1.652412      577.00      493.39       24.02
      2291   55.5900  1.651864      556.00      468.30       23.58
      2292   55.6100  1.651318      528.00      446.73       22.98
      2293   55.6300  1.650771      471.00      428.41       21.70
      2294   55.6500  1.650225      452.00      413.14       21.26
      2295   55.6700  1.649680      440.00      400.62       20.98
      2296   55.6900  1.649135      391.00      390.29       19.77
      2297   55.7100  1.648590      414.00      381.13       20.35
      2298   55.7300  1.648046      348.00      371.93       18.66
      2299   55.7500  1.647502      363.00      361.67       19.05
      2300   55.7700  1.646959      311.00      349.93       17.64
      2301   55.7900  1.646416      305.00      337.02       17.46
      2302   55.8100  1.645873      305.00      323.81       17.46
      2303   55.8300  1.645331      313.00      311.22       17.69
      2304   55.8500  1.644789      311.00      299.80       17.64
      2305   55.8700  1.644248      282.00      289.56       16.79
      2306   55.8900  1.643707      286.00      280.13       16.91
      2307   55.9100  1.643166      277.00      271.04       16.64
      2308   55.9300  1.642626      247.00      261.97       15.72
      2309   55.9500  1.642086      252.00      252.93       15.88
      2310   55.9700  1.641547      227.00      244.14       15.07
      2311   55.9900  1.641008      215.00      236.02       14.66
      2312   56.0100  1.640469      225.00      228.94       15.00
      2313   56.0300  1.639931      229.00      223.16       15.13
      2314   56.0500  1.639393      189.00      218.78       13.75
      2315   56.0700  1.638856      195.00      215.76       13.96
      2316   56.0900  1.638319      178.00      213.98       13.34
      2317   56.1100  1.637782      190.00      213.28       13.78
      2318   56.1300  1.637246      217.00      213.46       14.73
      2319   56.1500  1.636710      202.00      214.32       14.21
      2320   56.1700  1.636175      171.00      215.63       13.08
      2321   56.1900  1.635640      181.00      217.22       13.45
      2322   56.2100  1.635105      193.00      219.07       13.89
      2323   56.2300  1.634571      216.00      221.52       14.70
      2324   56.2500  1.634038      213.00      225.32       14.59
      2325   56.2700  1.633504      235.00      231.75       15.33
      2326   56.2900  1.632971      232.00      242.44       15.23
      2327   56.3100  1.632439      219.00      258.87       14.80
      2328   56.3300  1.631907      232.00      281.78       15.23
      2329   56.3500  1.631375      297.00      310.31       17.23
      2330   56.3700  1.630843      371.00      341.80       19.26
      2331   56.3900  1.630313      409.00      372.05       20.22
      2332   56.4100  1.629782      409.00      396.33       20.22
      2333   56.4300  1.629252      435.00      410.68       20.86
      2334   56.4500  1.628722      469.00      413.42       21.66
      2335   56.4700  1.628192      433.00      405.73       20.81
      2336   56.4900  1.627663      391.00      391.29       19.77
      2337   56.5100  1.627135      404.00      374.73       20.10
      2338   56.5300  1.626607      379.00      359.96       19.47
      2339   56.5500  1.626079      348.00      349.31       18.66
      2340   56.5700  1.625551      344.00      343.76       18.55
      2341   56.5900  1.625024      353.00      343.48       18.79
      2342   56.6100  1.624498      345.00      348.39       18.57
      2343   56.6300  1.623971      416.00      358.03       20.40
      2344   56.6500  1.623445      425.00      371.33       20.61
      2345   56.6700  1.622920      408.00      386.28       20.20
      2346   56.6900  1.622395      434.00      400.18       20.83
      2347   56.7100  1.621870      432.00      410.23       20.78
      2348   56.7300  1.621346      488.00      414.44       22.09
      2349   56.7500  1.620822      464.00      412.40       21.54
      2350   56.7700  1.620299      469.00      405.56       21.66
      2351   56.7900  1.619775      408.00      396.79       20.20
      2352   56.8100  1.619253      389.00      389.30       19.72
      2353   56.8300  1.618730      393.00      385.57       19.82
      2354   56.8500  1.618208      391.00      386.60       19.77
      2355   56.8700  1.617687      406.00      391.59       20.15
      2356   56.8900  1.617165      448.00      398.48       21.17
      2357   56.9100  1.616645      452.00      404.55       21.26
      2358   56.9300  1.616124      442.00      407.25       21.02
      2359   56.9500  1.615604      417.00      404.84       20.42
      2360   56.9700  1.615084      388.00      396.81       19.70
      2361   56.9900  1.614565      435.00      383.91       20.86
      2362   57.0100  1.614046      377.00      367.81       19.42
      2363   57.0300  1.613528      329.00      350.68       18.14
      2364   57.0500  1.613009      297.00      334.27       17.23
      2365   57.0700  1.612492      300.00      319.57       17.32
      2366   57.0900  1.611974      274.00      306.72       16.55
      2367   57.1100  1.611457      311.00      295.23       17.64
      2368   57.1300  1.610941      309.00      284.47       17.58
      2369   57.1500  1.610424      285.00      273.91       16.88
      2370   57.1700  1.609908      240.00      263.45       15.49
      2371   57.1900  1.609393      260.00      253.38       16.12
      2372   57.2100  1.608878      223.00      244.32       14.93
      2373   57.2300  1.608363      208.00      237.03       14.42
      2374   57.2500  1.607849      242.00      232.52       15.56
      2375   57.2700  1.607335      216.00      231.71       14.70
      2376   57.2900  1.606821      218.00      235.47       14.77
      2377   57.3100  1.606308      244.00      244.39       15.62
      2378   57.3300  1.605795      246.00      258.55       15.68
      2379   57.3500  1.605283      236.00      277.23       15.36
      2380   57.3700  1.604771      285.00      298.82       16.88
      2381   57.3900  1.604259      290.00      320.88       17.03
      2382   57.4100  1.603747      335.00      340.61       18.30
      2383   57.4300  1.603237      318.00      355.50       17.83
      2384   57.4500  1.602726      307.00      363.99       17.52
      2385   57.4700  1.602216      333.00      366.03       18.25
      2386   57.4900  1.601706      340.00      363.31       18.44
      2387   57.5100  1.601197      285.00      358.60       16.88
      2388   57.5300  1.600687      302.00      355.02       17.38
      2389   57.5500  1.600179      351.00      355.09       18.74
      2390   57.5700  1.599670      339.00      359.91       18.41
      2391   57.5900  1.599162      387.00      369.03       19.67
      2392   57.6100  1.598655      372.00      380.60       19.29
      2393   57.6300  1.598147      400.00      391.97       20.00
      2394   57.6500  1.597641      426.00      400.36       20.64
      2395   57.6700  1.597134      448.00      403.57       21.17
      2396   57.6900  1.596628      423.00      400.52       20.57
      2397   57.7100  1.596122      424.00      391.45       20.59
      2398   57.7300  1.595617      432.00      377.83       20.78
      2399   57.7500  1.595112      384.00      361.82       19.60
      2400   57.7700  1.594607      334.00      345.53       18.28
      2401   57.7900  1.594103      349.00      330.44       18.68
      2402   57.8100  1.593599      315.00      317.07       17.75
      2403   57.8300  1.593095      272.00      305.17       16.49
      2404   57.8500  1.592592      340.00      294.07       18.44
      2405   57.8700  1.592089      323.00      283.15       17.97
      2406   57.8900  1.591587      294.00      272.12       17.15
      2407   57.9100  1.591085      283.00      261.22       16.82
      2408   57.9300  1.590583      284.00      250.95       16.85
      2409   57.9500  1.590082      228.00      242.15       15.10
      2410   57.9700  1.589581      245.00      235.75       15.65
      2411   57.9900  1.589080      238.00      232.68       15.43
      2412   58.0100  1.588580      243.00      233.82       15.59
      2413   58.0300  1.588080      248.00      239.87       15.75
      2414   58.0500  1.587580      258.00      251.10       16.06
      2415   58.0700  1.587081      267.00      267.17       16.34
      2416   58.0900  1.586582      287.00      286.87       16.94
      2417   58.1100  1.586084      287.00      308.17       16.94
      2418   58.1300  1.585586      341.00      328.48       18.47
      2419   58.1500  1.585088      354.00      345.16       18.82
      2420   58.1700  1.584591      394.00      356.23       19.85
      2421   58.1900  1.584094      395.00      361.03       19.88
      2422   58.2100  1.583597      382.00      360.49       19.55
      2423   58.2300  1.583101      433.00      357.01       20.81
      2424   58.2500  1.582605      390.00      353.85       19.75
      2425   58.2700  1.582109      397.00      354.11       19.92
      2426   58.2900  1.581614      395.00      359.88       19.88
      2427   58.3100  1.581119      381.00      371.64       19.52
      2428   58.3300  1.580625      417.00      388.16       20.42
      2429   58.3500  1.580130      431.00      406.80       20.76
      2430   58.3700  1.579637      457.00      424.12       21.38
      2431   58.3900  1.579143      421.00      436.73       20.52
      2432   58.4100  1.578650      448.00      442.07       21.17
      2433   58.4300  1.578157      432.00      438.99       20.78
      2434   58.4500  1.577665      422.00      428.07       20.54
      2435   58.4700  1.577173      384.00      411.44       19.60
      2436   58.4900  1.576681      401.00      392.16       20.02
      2437   58.5100  1.576190      379.00      373.38       19.47
      2438   58.5300  1.575699      345.00      357.90       18.57
      2439   58.5500  1.575209      419.00      347.85       20.47
      2440   58.5700  1.574718      409.00      345.09       20.22
      2441   58.5900  1.574229      412.00      351.57       20.30
      2442   58.6100  1.573739      387.00      369.34       19.67
      2443   58.6300  1.573250      438.00      400.19       20.93
      2444   58.6500  1.572761      459.00      444.87       21.42
      2445   58.6700  1.572273      480.00      502.29       21.91
      2446   58.6900  1.571784      573.00      569.04       23.94
      2447   58.7100  1.571297      633.00      639.62       25.16
      2448   58.7300  1.570809      738.00      707.50       27.17
      2449   58.7500  1.570322      824.00      766.69       28.70
      2450   58.7700  1.569835      781.00      812.95       27.95
      2451   58.7900  1.569349      887.00      844.99       29.78
      2452   58.8100  1.568863      928.00      864.15       30.46
      2453   58.8300  1.568377      892.00      873.45       29.87
      2454   58.8500  1.567892      847.00      876.11       29.10
      2455   58.8700  1.567407      896.00      874.23       29.93
      2456   58.8900  1.566922      906.00      868.15       30.10
      2457   58.9100  1.566438      869.00      856.72       29.48
      2458   58.9300  1.565954      845.00      838.25       29.07
      2459   58.9500  1.565470      835.00      811.47       28.90
      2460   58.9700  1.564987      797.00      776.18       28.23
      2461   58.9900  1.564504      776.00      733.32       27.86
      2462   59.0100  1.564022      674.00      684.85       25.96
      2463   59.0300  1.563540      627.00      633.49       25.04
      2464   59.0500  1.563058      532.00      582.39       23.07
      2465   59.0700  1.562576      547.00      534.54       23.39
      2466   59.0900  1.562095      520.00      492.38       22.80
      2467   59.1100  1.561614      488.00      457.45       22.09
      2468   59.1300  1.561134      471.00      430.39       21.70
      2469   59.1500  1.560654      443.00      410.95       21.05
      2470   59.1700  1.560174      427.00      398.22       20.66
      2471   59.1900  1.559694      397.00      390.72       19.92
      2472   59.2100  1.559215      378.00      386.61       19.44
      2473   59.2300  1.558737      398.00      383.89       19.95
      2474   59.2500  1.558258      370.00      380.78       19.24
      2475   59.2700  1.557780      347.00      376.13       18.63
      2476   59.2900  1.557302      358.00      369.75       18.92
      2477   59.3100  1.556825      362.00      362.61       19.03
      2478   59.3300  1.556348      367.00      356.61       19.16
      2479   59.3500  1.555871      351.00      353.94       18.74
      2480   59.3700  1.555395      322.00      356.39       17.94
      2481   59.3900  1.554919      384.00      364.72       19.60
      2482   59.4100  1.554443      435.00      378.46       20.86
      2483   59.4300  1.553967      454.00      396.06       21.31
      2484   59.4500  1.553492      490.00      415.45       22.14
      2485   59.4700  1.553018      454.00      434.59       21.31
      2486   59.4900  1.552543      524.00      451.82       22.89
      2487   59.5100  1.552069      463.00      466.02       21.52
      2488   59.5300  1.551596      468.00      476.67       21.63
      2489   59.5500  1.551122      498.00      483.39       22.32
      2490   59.5700  1.550649      490.00      485.77       22.14
      2491   59.5900  1.550177      483.00      483.30       21.98
      2492   59.6100  1.549704      486.00      475.53       22.05
      2493   59.6300  1.549232      466.00      462.49       21.59
      2494   59.6500  1.548761      470.00      444.94       21.68
      2495   59.6700  1.548289      414.00      424.31       20.35
      2496   59.6900  1.547818      434.00      402.34       20.83
      2497   59.7100  1.547348      377.00      380.49       19.42
      2498   59.7300  1.546877      383.00      359.72       19.57
      2499   59.7500  1.546407      360.00      340.30       18.97
      2500   59.7700  1.545937      310.00      322.14       17.61
      2501   59.7900  1.545468      301.00      305.03       17.35
      2502   59.8100  1.544999      301.00      288.84       17.35
      2503   59.8300  1.544531      258.00      273.68       16.06
      2504   59.8500  1.544062      263.00      259.85       16.22
      2505   59.8700  1.543594      230.00      247.71       15.17
      2506   59.8900  1.543126      238.00      237.63       15.43
      2507   59.9100  1.542659      217.00      229.95       14.73
      2508   59.9300  1.542192      214.00      225.02       14.63
      2509   59.9500  1.541725      198.00      223.24       14.07
      2510   59.9700  1.541259      222.00      225.10       14.90
      2511   59.9900  1.540793      220.00      231.08       14.83
      2512   60.0100  1.540327      241.00      241.47       15.52
      2513   60.0300  1.539862      268.00      256.13       16.37
      2514   60.0500  1.539397      289.00      274.31       17.00
      2515   60.0700  1.538932      302.00      294.57       17.38
      2516   60.0900  1.538468      319.00      315.02       17.86
      2517   60.1100  1.538003      348.00      333.61       18.66
      2518   60.1300  1.537540      371.00      348.74       19.26
      2519   60.1500  1.537076      344.00      359.67       18.55
      2520   60.1700  1.536613      359.00      366.57       18.95
      2521   60.1900  1.536151      369.00      370.47       19.21
      2522   60.2100  1.535688      371.00      372.60       19.26
      2523   60.2300  1.535226      398.00      373.89       19.95
      2524   60.2500  1.534764      399.00      374.45       19.98
      2525   60.2700  1.534303      391.00      373.58       19.77
      2526   60.2900  1.533842      426.00      370.17       20.64
      2527   60.3100  1.533381      414.00      363.31       20.35
      2528   60.3300  1.532920      396.00      352.78       19.90
      2529   60.3500  1.532460      389.00      339.29       19.72
      2530   60.3700  1.532000      363.00      324.23       19.05
      2531   60.3900  1.531541      337.00      309.35       18.36
      2532   60.4100  1.531082      324.00      296.33       18.00
      2533   60.4300  1.530622      286.00      286.57       16.91
      2534   60.4500  1.530164      291.00      281.02       17.06
      2535   60.4700  1.529706      300.00      280.60       17.32
      2536   60.4900  1.529248      302.00      285.79       17.38
      2537   60.5100  1.528790      301.00      296.55       17.35
      2538   60.5300  1.528333      312.00      312.15       17.66
      2539   60.5500  1.527876      322.00      330.98       17.94
      2540   60.5700  1.527419      340.00      350.61       18.44
      2541   60.5900  1.526963      356.00      368.16       18.87
      2542   60.6100  1.526507      372.00      380.91       19.29
      2543   60.6300  1.526051      380.00      386.96       19.49
      2544   60.6500  1.525596      376.00      385.76       19.39
      2545   60.6700  1.525141      324.00      378.22       18.00
      2546   60.6900  1.524686      357.00      366.35       18.89
      2547   60.7100  1.524232      356.00      352.53       18.87
      2548   60.7300  1.523778      334.00      338.73       18.28
      2549   60.7500  1.523324      328.00      326.06       18.11
      2550   60.7700  1.522871      307.00      314.75       17.52
      2551   60.7900  1.522417      329.00      304.57       18.14
      2552   60.8100  1.521964      290.00      295.27       17.03
      2553   60.8300  1.521512      300.00      287.00       17.32
      2554   60.8500  1.521060      261.00      280.39       16.16
      2555   60.8700  1.520608      302.00      276.43       17.38
      2556   60.8900  1.520157      295.00      275.99       17.18
      2557   60.9100  1.519705      239.00      279.44       15.46
      2558   60.9300  1.519254      257.00      286.35       16.03
      2559   60.9500  1.518804      303.00      295.46       17.41
      2560   60.9700  1.518353      311.00      304.91       17.64
      2561   60.9900  1.517903      311.00      312.74       17.64
      2562   61.0100  1.517454      324.00      317.47       18.00
      2563   61.0300  1.517004      326.00      318.53       18.06
      2564   61.0500  1.516555      306.00      316.52       17.49
      2565   61.0700  1.516106      321.00      312.99       17.92
      2566   61.0900  1.515658      286.00      309.99       16.91
      2567   61.1100  1.515210      297.00      309.36       17.23
      2568   61.1300  1.514762      289.00      312.11       17.00
      2569   61.1500  1.514315      347.00      318.09       18.63
      2570   61.1700  1.513867      345.00      326.10       18.57
      2571   61.1900  1.513421      339.00      334.23       18.41
      2572   61.2100  1.512974      352.00      340.36       18.76
      2573   61.2300  1.512528      356.00      342.84       18.87
      2574   61.2500  1.512082      323.00      340.87       17.97
      2575   61.2700  1.511636      317.00      334.75       17.81
      2576   61.2900  1.511191      316.00      325.89       17.78
      2577   61.3100  1.510746      313.00      316.40       17.69
      2578   61.3300  1.510301      316.00      308.56       17.78
      2579   61.3500  1.509857      295.00      304.18       17.18
      2580   61.3700  1.509412      305.00      304.16       17.46
      2581   61.3900  1.508969      286.00      308.32       16.91
      2582   61.4100  1.508525      301.00      315.51       17.35
      2583   61.4300  1.508082      325.00      323.86       18.03
      2584   61.4500  1.507639      354.00      331.31       18.82
      2585   61.4700  1.507196      337.00      336.00       18.36
      2586   61.4900  1.506754      368.00      336.70       19.18
      2587   61.5100  1.506312      336.00      333.05       18.33
      2588   61.5300  1.505871      290.00      325.58       17.03
      2589   61.5500  1.505429      272.00      315.54       16.49
      2590   61.5700  1.504988      283.00      304.48       16.82
      2591   61.5900  1.504547      285.00      293.75       16.88
      2592   61.6100  1.504107      240.00      284.20       15.49
      2593   61.6300  1.503667      263.00      275.99       16.22
      2594   61.6500  1.503227      225.00      268.78       15.00
      2595   61.6700  1.502788      251.00      261.99       15.84
      2596   61.6900  1.502348      229.00      255.08       15.13
      2597   61.7100  1.501909      231.00      247.79       15.20
      2598   61.7300  1.501471      211.00      240.16       14.53
      2599   61.7500  1.501032      198.00      232.48       14.07
      2600   61.7700  1.500594      208.00      225.15       14.42
      2601   61.7900  1.500157      216.00      218.52       14.70
      2602   61.8100  1.499719      192.00      212.83       13.86
      2603   61.8300  1.499282      186.00      208.12       13.64
      2604   61.8500  1.498845      217.00      204.31       14.73
      2605   61.8700  1.498409      220.00      201.25       14.83
      2606   61.8900  1.497973      173.00      198.74       13.15
      2607   61.9100  1.497537      209.00      196.63       14.46
      2608   61.9300  1.497101      184.00      194.89       13.56
      2609   61.9500  1.496666      194.00      193.68       13.93
      2610   61.9700  1.496231      181.00      193.43       13.45
      2611   61.9900  1.495796      209.00      194.90       14.46
      2612   62.0100  1.495362      206.00      199.19       14.35
      2613   62.0300  1.494928      215.00      207.72       14.66
      2614   62.0500  1.494494      207.00      221.99       14.39
      2615   62.0700  1.494060      253.00      243.29       15.91
      2616   62.0900  1.493627      277.00      272.22       16.64
      2617   62.1100  1.493194      329.00      308.35       18.14
      2618   62.1300  1.492761      368.00      349.91       19.18
      2619   62.1500  1.492329      412.00      393.76       20.30
      2620   62.1700  1.491897      473.00      435.88       21.75
      2621   62.1900  1.491465      463.00      471.98       21.52
      2622   62.2100  1.491034      492.00      498.46       22.18
      2623   62.2300  1.490603      504.00      513.16       22.45
      2624   62.2500  1.490172      542.00      515.85       23.28
      2625   62.2700  1.489741      519.00      508.17       22.78
      2626   62.2900  1.489311      508.00      493.06       22.54
      2627   62.3100  1.488881      474.00      473.89       21.77
      2628   62.3300  1.488451      423.00      453.52       20.57
      2629   62.3500  1.488022      423.00      433.76       20.57
      2630   62.3700  1.487593      382.00      415.08       19.55
      2631   62.3900  1.487164      398.00      397.00       19.95
      2632   62.4100  1.486735      396.00      378.63       19.90
      2633   62.4300  1.486307      380.00      359.22       19.49
      2634   62.4500  1.485879      345.00      338.60       18.57
      2635   62.4700  1.485451      310.00      317.25       17.61
      2636   62.4900  1.485024      305.00      296.10       17.46
      2637   62.5100  1.484597      291.00      276.22       17.06
      2638   62.5300  1.484170      276.00      258.55       16.61
      2639   62.5500  1.483744      249.00      243.64       15.78
      2640   62.5700  1.483318      228.00      231.61       15.10
      2641   62.5900  1.482892      203.00      222.23       14.25
      2642   62.6100  1.482466      230.00      215.03       15.17
      2643   62.6300  1.482041      207.00      209.54       14.39
      2644   62.6500  1.481616      211.00      205.29       14.53
      2645   62.6700  1.481191      190.00      201.92       13.78
      2646   62.6900  1.480767      216.00      199.19       14.70
      2647   62.7100  1.480342      214.00      196.94       14.63
      2648   62.7300  1.479918      196.00      195.08       14.00
      2649   62.7500  1.479495      173.00      193.57       13.15
      2650   62.7700  1.479071      191.00      192.32       13.82
      2651   62.7900  1.478649      167.00      191.32       12.92
      2652   62.8100  1.478226      174.00      190.50       13.19
      2653   62.8300  1.477803      183.00      189.84       13.53
      2654   62.8500  1.477381      168.00      189.29       12.96
      2655   62.8700  1.476959      195.00      188.83       13.96
      2656   62.8900  1.476538      177.00      188.44       13.30
      2657   62.9100  1.476117      173.00      188.10       13.15
      2658   62.9300  1.475695      162.00      187.79       12.73
      2659   62.9500  1.475275      173.00      187.50       13.15
      2660   62.9700  1.474854      172.00      187.24       13.11
      2661   62.9900  1.474434      206.00      187.03       14.35
      2662   63.0100  1.474014      198.00      186.86       14.07
      2663   63.0300  1.473595      188.00      186.78       13.71
      2664   63.0500  1.473175      190.00      186.82       13.78
      2665   63.0700  1.472756      167.00      186.98       12.92
      2666   63.0900  1.472337      177.00      187.29       13.30
      2667   63.1100  1.471919      182.00      187.71       13.49
      2668   63.1300  1.471501      169.00      188.25       13.00
      2669   63.1500  1.471083      178.00      188.81       13.34
      2670   63.1700  1.470665      177.00      189.32       13.30
      2671   63.1900  1.470248      188.00      189.68       13.71
      2672   63.2100  1.469831      166.00      189.80       12.88
      2673   63.2300  1.469414      193.00      189.66       13.89
      2674   63.2500  1.468998      171.00      189.27       13.08
      2675   63.2700  1.468582      174.00      188.65       13.19
      2676   63.2900  1.468166      179.00      187.86       13.38
      2677   63.3100  1.467750      170.00      186.98       13.04
      2678   63.3300  1.467335      192.00      186.07       13.86
      2679   63.3500  1.466920      192.00      185.22       13.86
      2680   63.3700  1.466505      188.00      184.60       13.71
      2681   63.3900  1.466090      196.00      184.50       14.00
      2682   63.4100  1.465676      198.00      185.39       14.07
      2683   63.4300  1.465262      190.00      187.97       13.78
      2684   63.4500  1.464848      192.00      193.10       13.86
      2685   63.4600  1.464642      206.00      201.70       14.35
      2686   63.4800  1.464228      244.00      214.52       15.62
      2687   63.5000  1.463815      254.00      231.85       15.94
      2688   63.5200  1.463403      270.00      253.42       16.43
      2689   63.5400  1.462990      306.00      278.12       17.49
      2690   63.5600  1.462578      270.00      304.13       16.43
      2691   63.5800  1.462166      353.00      329.15       18.79
      2692   63.6000  1.461755      368.00      350.76       19.18
      2693   63.6200  1.461343      399.00      366.90       19.98
      2694   63.6400  1.460932      375.00      376.35       19.36
      2695   63.6600  1.460521      384.00      379.10       19.60
      2696   63.6800  1.460111      393.00      375.85       19.82
      2697   63.7000  1.459701      388.00      368.29       19.70
      2698   63.7200  1.459291      387.00      358.52       19.67
      2699   63.7400  1.458881      382.00      348.73       19.55
      2700   63.7600  1.458471      380.00      340.79       19.49
      2701   63.7800  1.458062      362.00      336.08       19.03
      2702   63.8000  1.457654      359.00      335.36       18.95
      2703   63.8200  1.457245      391.00      338.76       19.77
      2704   63.8400  1.456837      380.00      345.85       19.49
      2705   63.8600  1.456429      399.00      355.75       19.98
      2706   63.8800  1.456021      425.00      367.20       20.61
      2707   63.9000  1.455613      374.00      378.74       19.34
      2708   63.9200  1.455206      394.00      388.93       19.85
      2709   63.9400  1.454799      430.00      396.52       20.74
      2710   63.9600  1.454392      400.00      400.73       20.00
      2711   63.9800  1.453986      375.00      401.32       19.36
      2712   64.0000  1.453580      413.00      398.55       20.32
      2713   64.0200  1.453174      402.00      393.05       20.05
      2714   64.0400  1.452768      379.00      385.58       19.47
      2715   64.0600  1.452363      364.00      376.80       19.08
      2716   64.0800  1.451958      384.00      367.05       19.60
      2717   64.1000  1.451553      363.00      356.38       19.05
      2718   64.1200  1.451149      342.00      344.60       18.49
      2719   64.1400  1.450745      347.00      331.63       18.63
      2720   64.1600  1.450340      309.00      317.57       17.58
      2721   64.1800  1.449937      352.00      302.76       18.76
      2722   64.2000  1.449534      339.00      287.76       18.41
      2723   64.2200  1.449130      271.00      273.13       16.46
      2724   64.2400  1.448727      285.00      259.36       16.88
      2725   64.2600  1.448325      276.00      246.73       16.61
      2726   64.2800  1.447922      258.00      235.39       16.06
      2727   64.3000  1.447520      267.00      225.37       16.34
      2728   64.3200  1.447118      240.00      216.74       15.49
      2729   64.3400  1.446717      249.00      209.72       15.78
      2730   64.3600  1.446316      228.00      204.76       15.10
      2731   64.3800  1.445915      223.00      202.63       14.93
      2732   64.4000  1.445514      210.00      204.35       14.49
      2733   64.4200  1.445113      213.00      211.12       14.59
      2734   64.4400  1.444713      217.00      223.96       14.73
      2735   64.4600  1.444313      220.00      243.39       14.83
      2736   64.4800  1.443913      276.00      269.04       16.61
      2737   64.5000  1.443514      305.00      299.41       17.46
      2738   64.5200  1.443115      342.00      331.80       18.49
      2739   64.5400  1.442716      376.00      362.73       19.39
      2740   64.5600  1.442317      417.00      388.54       20.42
      2741   64.5800  1.441919      447.00      406.21       21.14
      2742   64.6000  1.441521      458.00      414.05       21.40
      2743   64.6200  1.441123      434.00      412.15       20.83
      2744   64.6400  1.440725      434.00      402.34       20.83
      2745   64.6600  1.440328      369.00      387.54       19.21
      2746   64.6800  1.439931      364.00      370.85       19.08
      2747   64.7000  1.439534      341.00      354.70       18.47
      2748   64.7200  1.439137      342.00      340.24       18.49
      2749   64.7400  1.438741      320.00      327.51       17.89
      2750   64.7600  1.438345      341.00      315.69       18.47
      2751   64.7800  1.437950      356.00      303.81       18.87
      2752   64.8000  1.437554      335.00      291.12       18.30
      2753   64.8200  1.437159      296.00      277.45       17.20
      2754   64.8400  1.436764      254.00      263.22       15.94
      2755   64.8600  1.436369      232.00      249.13       15.23
      2756   64.8800  1.435975      221.00      236.06       14.87
      2757   64.9000  1.435581      217.00      224.70       14.73
      2758   64.9200  1.435187      208.00      215.47       14.42
      2759   64.9400  1.434793      210.00      208.45       14.49
      2760   64.9600  1.434400      197.00      203.43       14.04
      2761   64.9800  1.434006      190.00      200.04       13.78
      2762   65.0000  1.433614      193.00      197.81       13.89
      2763   65.0200  1.433221      174.00      196.31       13.19
      2764   65.0400  1.432829      183.00      195.20       13.53
      2765   65.0600  1.432436      178.00      194.24       13.34
      2766   65.0800  1.432045      179.00      193.33       13.38
      2767   65.1000  1.431653      177.00      192.45       13.30
      2768   65.1200  1.431262      182.00      191.63       13.49
      2769   65.1400  1.430871      195.00      190.91       13.96
      2770   65.1600  1.430480      176.00      190.33       13.27
      2771   65.1800  1.430089      191.00      189.87       13.82
      2772   65.2000  1.429699      173.00      189.48       13.15
      2773   65.2200  1.429309      182.00      189.11       13.49
      2774   65.2400  1.428919      173.00      188.71       13.15
      2775   65.2600  1.428530      187.00      188.25       13.68
      2776   65.2800  1.428140      180.00      187.73       13.42
      2777   65.3000  1.427751      201.00      187.16       14.18
      2778   65.3200  1.427362      186.00      186.58       13.64
      2779   65.3400  1.426974      190.00      186.03       13.78
      2780   65.3600  1.426586      187.00      185.54       13.68
      2781   65.3800  1.426198      186.00      185.10       13.64
      2782   65.4000  1.425810      214.00      184.73       14.63
      2783   65.4200  1.425423      198.00      184.40       14.07
      2784   65.4400  1.425035      190.00      184.12       13.78
      2785   65.4600  1.424648      170.00      183.83       13.04
      2786   65.4800  1.424261      160.00      183.55       12.65
      2787   65.5000  1.423875      195.00      183.24       13.96
      2788   65.5200  1.423489      164.00      182.89       12.81
      2789   65.5400  1.423103      188.00      182.49       13.71
      2790   65.5600  1.422717      209.00      182.02       14.46
      2791   65.5800  1.422332      211.00      181.53       14.53
      2792   65.6000  1.421946      157.00      181.07       12.53
      2793   65.6200  1.421561      178.00      180.85       13.34
      2794   65.6400  1.421177      177.00      181.18       13.30
      2795   65.6600  1.420792      175.00      182.60       13.23
      2796   65.6800  1.420408      207.00      185.78       14.39
      2797   65.7000  1.420024      192.00      191.51       13.86
      2798   65.7200  1.419640      211.00      200.52       14.53
      2799   65.7400  1.419257      218.00      213.25       14.77
      2800   65.7600  1.418874      250.00      229.62       15.81
      2801   65.7800  1.418491      223.00      248.87       14.93
      2802   65.8000  1.418108      276.00      269.52       16.61
      2803   65.8200  1.417726      292.00      289.53       17.09
      2804   65.8400  1.417343      317.00      306.66       17.81
      2805   65.8600  1.416961      327.00      318.98       18.08
      2806   65.8800  1.416580      348.00      325.23       18.66
      2807   65.9000  1.416198      336.00      325.27       18.33
      2808   65.9200  1.415817      313.00      320.06       17.69
      2809   65.9400  1.415436      298.00      311.37       17.26
      2810   65.9600  1.415055      298.00      301.37       17.26
      2811   65.9800  1.414675      299.00      292.02       17.29
      2812   66.0000  1.414294      310.00      284.76       17.61
      2813   66.0200  1.413915      280.00      280.35       16.73
      2814   66.0400  1.413535      285.00      278.98       16.88
      2815   66.0600  1.413155      302.00      280.35       17.38
      2816   66.0800  1.412776      282.00      283.87       16.79
      2817   66.1000  1.412397      275.00      288.60       16.58
      2818   66.1200  1.412018      330.00      293.36       18.17
      2819   66.1400  1.411640      364.00      296.84       19.08
      2820   66.1600  1.411261      331.00      297.79       18.19
      2821   66.1800  1.410884      316.00      295.36       17.78
      2822   66.2000  1.410506      290.00      289.42       17.03
      2823   66.2200  1.410128      307.00      280.70       17.52
      2824   66.2400  1.409751      271.00      270.57       16.46
      2825   66.2600  1.409374      242.00      260.58       15.56
      2826   66.2800  1.408997      251.00      251.86       15.84
      2827   66.3000  1.408621      252.00      244.81       15.88
      2828   66.3200  1.408244      246.00      239.12       15.68
      2829   66.3400  1.407869      232.00      234.17       15.23
      2830   66.3600  1.407493      221.00      229.31       14.87
      2831   66.3800  1.407117      229.00      224.16       15.13
      2832   66.4000  1.406742      215.00      218.68       14.66
      2833   66.4200  1.406367      205.00      213.10       14.32
      2834   66.4400  1.405992      213.00      207.79       14.59
      2835   66.4600  1.405617      188.00      203.02       13.71
      2836   66.4800  1.405243      182.00      199.01       13.49
      2837   66.5000  1.404869      189.00      195.80       13.75
      2838   66.5200  1.404495      178.00      193.32       13.34
      2839   66.5400  1.404121      162.00      191.45       12.73
      2840   66.5600  1.403748      183.00      190.00       13.53
      2841   66.5800  1.403375      176.00      188.87       13.27
      2842   66.6000  1.403002      163.00      187.95       12.77
      2843   66.6200  1.402629      172.00      187.11       13.11
      2844   66.6400  1.402257      196.00      186.34       14.00
      2845   66.6600  1.401884      202.00      185.57       14.21
      2846   66.6800  1.401513      175.00      184.78       13.23
      2847   66.7000  1.401141      171.00      183.96       13.08
      2848   66.7200  1.400769      169.00      183.20       13.00
      2849   66.7400  1.400398      187.00      182.66       13.68
      2850   66.7600  1.400027      186.00      182.65       13.64
      2851   66.7800  1.399657      186.00      183.66       13.64
      2852   66.8000  1.399286      183.00      186.38       13.53
      2853   66.8200  1.398916      176.00      191.57       13.27
      2854   66.8400  1.398546      184.00      199.97       13.56
      2855   66.8600  1.398176      194.00      212.09       13.93
      2856   66.8800  1.397806      235.00      227.99       15.33
      2857   66.9000  1.397437      236.00      247.01       15.36
      2858   66.9200  1.397068      264.00      267.79       16.25
      2859   66.9400  1.396699      280.00      288.43       16.73
      2860   66.9600  1.396331      333.00      306.71       18.25
      2861   66.9800  1.395962      335.00      320.64       18.30
      2862   67.0000  1.395594      360.00      328.93       18.97
      2863   67.0200  1.395226      362.00      331.33       19.03
      2864   67.0400  1.394859      350.00      328.82       18.71
      2865   67.0600  1.394491      358.00      323.44       18.92
      2866   67.0800  1.394124      347.00      317.79       18.63
      2867   67.1000  1.393757      286.00      314.43       16.91
      2868   67.1200  1.393390      295.00      315.27       17.18
      2869   67.1400  1.393024      318.00      321.15       17.83
      2870   67.1600  1.392658      316.00      331.79       17.78
      2871   67.1800  1.392292      330.00      345.82       18.17
      2872   67.2000  1.391926      352.00      361.06       18.76
      2873   67.2200  1.391560      369.00      375.02       19.21
      2874   67.2400  1.391195      361.00      385.27       19.00
      2875   67.2600  1.390830      391.00      389.99       19.77
      2876   67.2800  1.390465      401.00      388.29       20.02
      2877   67.3000  1.390100      361.00      380.42       19.00
      2878   67.3200  1.389736      361.00      367.68       19.00
      2879   67.3400  1.389372      330.00      352.11       18.17
      2880   67.3600  1.389008      309.00      335.89       17.58
      2881   67.3800  1.388645      311.00      320.82       17.64
      2882   67.4000  1.388281      309.00      307.86       17.58
      2883   67.4200  1.387918      292.00      297.14       17.09
      2884   67.4400  1.387555      279.00      288.09       16.70
      2885   67.4600  1.387192      278.00      279.83       16.67
      2886   67.4800  1.386830      282.00      271.52       16.79
      2887   67.5000  1.386467      263.00      262.64       16.22
      2888   67.5200  1.386105      292.00      253.11       17.09
      2889   67.5400  1.385744      256.00      243.19       16.00
      2890   67.5600  1.385382      241.00      233.36       15.52
      2891   67.5800  1.385020      253.00      224.15       15.91
      2892   67.6000  1.384659      197.00      215.96       14.04
      2893   67.6200  1.384299      197.00      209.03       14.04
      2894   67.6400  1.383938      191.00      203.42       13.82
      2895   67.6600  1.383577      202.00      199.01       14.21
      2896   67.6800  1.383217      197.00      195.60       14.04
      2897   67.7000  1.382857      206.00      192.97       14.35
      2898   67.7200  1.382498      188.00      190.87       13.71
      2899   67.7400  1.382138      187.00      189.11       13.68
      2900   67.7600  1.381779      182.00      187.56       13.49
      2901   67.7800  1.381420      194.00      186.17       13.93
      2902   67.8000  1.381061      184.00      184.99       13.56
      2903   67.8200  1.380702      191.00      184.23       13.82
      2904   67.8400  1.380344      206.00      184.34       14.35
      2905   67.8600  1.379986      200.00      186.02       14.14
      2906   67.8800  1.379628      207.00      190.31       14.39
      2907   67.9000  1.379270      226.00      198.51       15.03
      2908   67.9200  1.378913      246.00      212.09       15.68
      2909   67.9400  1.378556      245.00      232.43       15.65
      2910   67.9600  1.378199      272.00      260.47       16.49
      2911   67.9800  1.377842      312.00      296.45       17.66
      2912   68.0000  1.377485      324.00      339.49       18.00
      2913   68.0200  1.377129      359.00      387.43       18.95
      2914   68.0400  1.376773      392.00      437.12       19.80
      2915   68.0600  1.376417      437.00      484.51       20.90
      2916   68.0800  1.376061      511.00      525.53       22.60
      2917   68.1000  1.375706      563.00      556.62       23.73
      2918   68.1200  1.375351      617.00      575.55       24.84
      2919   68.1400  1.374996      558.00      581.70       23.62
      2920   68.1600  1.374641      581.00      576.20       24.10
      2921   68.1800  1.374287      594.00      561.50       24.37
      2922   68.2000  1.373932      546.00      540.79       23.37
      2923   68.2200  1.373578      536.00      517.38       23.15
      2924   68.2400  1.373224      509.00      494.07       22.56
      2925   68.2600  1.372871      448.00      472.77       21.17
      2926   68.2800  1.372517      453.00      454.40       21.28
      2927   68.3000  1.372164      448.00      439.01       21.17
      2928   68.3200  1.371811      429.00      426.07       20.71
      2929   68.3400  1.371459      448.00      414.77       21.17
      2930   68.3600  1.371106      413.00      404.26       20.32
      2931   68.3800  1.370754      407.00      393.81       20.17
      2932   68.4000  1.370402      437.00      382.88       20.90
      2933   68.4200  1.370050      392.00      371.17       19.80
      2934   68.4400  1.369698      372.00      358.65       19.29
      2935   68.4600  1.369347      348.00      345.58       18.66
      2936   68.4800  1.368996      331.00      332.58       18.19
      2937   68.5000  1.368645      332.00      320.38       18.22
      2938   68.5200  1.368294      300.00      309.77       17.32
      2939   68.5400  1.367944      293.00      301.26       17.12
      2940   68.5600  1.367593      308.00      294.95       17.55
      2941   68.5800  1.367243      297.00      290.39       17.23
      2942   68.6000  1.366893      290.00      286.75       17.03
      2943   68.6200  1.366544      268.00      283.07       16.37
      2944   68.6400  1.366194      273.00      278.57       16.52
      2945   68.6600  1.365845      317.00      272.93       17.81
      2946   68.6800  1.365496      307.00      266.44       17.52
      2947   68.7000  1.365147      290.00      259.95       17.03
      2948   68.7200  1.364799      311.00      254.73       17.64
      2949   68.7400  1.364451      285.00      252.10       16.88
      2950   68.7600  1.364102      256.00      253.24       16.00
      2951   68.7800  1.363755      243.00      258.77       15.59
      2952   68.8000  1.363407      283.00      268.66       16.82
      2953   68.8200  1.363060      290.00      282.12       17.03
      2954   68.8400  1.362713      302.00      297.66       17.38
      2955   68.8600  1.362365      324.00      313.27       18.00
      2956   68.8800  1.362019      327.00      326.84       18.08
      2957   68.9000  1.361672      317.00      336.46       17.81
      2958   68.9200  1.361326      308.00      340.93       17.55
      2959   68.9400  1.360980      311.00      339.92       17.64
      2960   68.9600  1.360634      320.00      334.07       17.89
      2961   68.9800  1.360288      317.00      324.83       17.81
      2962   69.0000  1.359943      287.00      313.99       16.94
      2963   69.0200  1.359597      275.00      303.23       16.58
      2964   69.0400  1.359252      259.00      293.71       16.09
      2965   69.0600  1.358908      285.00      285.88       16.88
      2966   69.0800  1.358563      306.00      279.56       17.49
      2967   69.1000  1.358219      268.00      274.19       16.37
      2968   69.1200  1.357874      273.00      269.11       16.52
      2969   69.1400  1.357530      243.00      263.79       15.59
      2970   69.1600  1.357187      274.00      257.92       16.55
      2971   69.1800  1.356843      255.00      251.47       15.97
      2972   69.2000  1.356500      255.00      244.62       15.97
      2973   69.2200  1.356157      234.00      237.63       15.30
      2974   69.2400  1.355814      215.00      230.86       14.66
      2975   69.2600  1.355471      224.00      224.73       14.97
      2976   69.2800  1.355129      226.00      219.79       15.03
      2977   69.3000  1.354787      195.00      216.76       13.96
      2978   69.3200  1.354445      209.00      216.53       14.46
      2979   69.3400  1.354103      215.00      220.12       14.66
      2980   69.3600  1.353761      249.00      228.53       15.78
      2981   69.3800  1.353420      250.00      242.48       15.81
      2982   69.4000  1.353079      246.00      262.25       15.68
      2983   69.4200  1.352738      264.00      287.45       16.25
      2984   69.4400  1.352397      286.00      316.95       16.91
      2985   69.4600  1.352057      328.00      348.91       18.11
      2986   69.4800  1.351716      385.00      380.96       19.62
      2987   69.5000  1.351376      419.00      410.60       20.47
      2988   69.5200  1.351036      397.00      435.42       19.92
      2989   69.5400  1.350697      410.00      453.61       20.25
      2990   69.5600  1.350357      413.00      464.17       20.32
      2991   69.5800  1.350018      436.00      467.03       20.88
      2992   69.6000  1.349679      439.00      462.95       20.95
      2993   69.6200  1.349340      446.00      453.27       21.12
      2994   69.6400  1.349001      388.00      439.64       19.70
      2995   69.6600  1.348663      413.00      423.72       20.32
      2996   69.6800  1.348325      422.00      406.91       20.54
      2997   69.7000  1.347987      421.00      390.24       20.52
      2998   69.7200  1.347649      385.00      374.16       19.62
      2999   69.7400  1.347312      362.00      358.75       19.03
      3000   69.7600  1.346974      345.00      343.84       18.57
      3001   69.7800  1.346637      361.00      329.27       19.00
      3002   69.8000  1.346300      340.00      315.06       18.44
      3003   69.8200  1.345963      297.00      301.56       17.23
      3004   69.8400  1.345627      303.00      289.41       17.41
      3005   69.8600  1.345291      283.00      279.39       16.82
      3006   69.8800  1.344954      293.00      272.28       17.12
      3007   69.9000  1.344619      263.00      268.66       16.22
      3008   69.9200  1.344283      261.00      268.75       16.16
      3009   69.9400  1.343947      252.00      272.43       15.88
      3010   69.9600  1.343612      264.00      279.19       16.25
      3011   69.9800  1.343277      285.00      288.27       16.88
      3012   70.0000  1.342942      295.00      298.79       17.18
      3013   70.0200  1.342608      282.00      309.82       16.79
      3014   70.0400  1.342273      302.00      320.48       17.38
      3015   70.0600  1.341939      295.00      329.96       17.18
      3016   70.0800  1.341605      308.00      337.55       17.55
      3017   70.1000  1.341271      306.00      342.63       17.49
      3018   70.1200  1.340937      318.00      344.72       17.83
      3019   70.1400  1.340604      302.00      343.57       17.38
      3020   70.1600  1.340271      306.00      339.25       17.49
      3021   70.1800  1.339938      341.00      332.21       18.47
      3022   70.2000  1.339605      304.00      323.20       17.44
      3023   70.2200  1.339273      324.00      313.15       18.00
      3024   70.2400  1.338940      315.00      302.90       17.75
      3025   70.2600  1.338608      311.00      293.06       17.64
      3026   70.2800  1.338276      297.00      283.88       17.23
      3027   70.3000  1.337944      266.00      275.37       16.31
      3028   70.3200  1.337613      261.00      267.37       16.16
      3029   70.3400  1.337282      272.00      259.83       16.49
      3030   70.3600  1.336950      264.00      252.83       16.25
      3031   70.3800  1.336619      239.00      246.71       15.46
      3032   70.4000  1.336289      218.00      241.99       14.77
      3033   70.4200  1.335958      259.00      239.30       16.09
      3034   70.4400  1.335628      240.00      239.14       15.49
      3035   70.4600  1.335298      227.00      241.76       15.07
      3036   70.4800  1.334968      222.00      246.97       14.90
      3037   70.5000  1.334638      245.00      254.14       15.65
      3038   70.5200  1.334309      271.00      262.22       16.46
      3039   70.5400  1.333979      256.00      269.98       16.00
      3040   70.5600  1.333650      268.00      276.17       16.37
      3041   70.5800  1.333321      242.00      279.85       15.56
      3042   70.6000  1.332993      254.00      280.51       15.94
      3043   70.6200  1.332664      249.00      278.26       15.78
      3044   70.6400  1.332336      250.00      273.69       15.81
      3045   70.6600  1.332008      237.00      267.74       15.40
      3046   70.6800  1.331680      260.00      261.42       16.12
      3047   70.7000  1.331352      226.00      255.59       15.03
      3048   70.7200  1.331025      238.00      250.77       15.43
      3049   70.7400  1.330698      242.00      247.22       15.56
      3050   70.7600  1.330371      220.00      244.99       14.83
      3051   70.7800  1.330044      253.00      244.06       15.91
      3052   70.8000  1.329717      235.00      244.45       15.33
      3053   70.8200  1.329391      259.00      246.26       16.09
      3054   70.8400  1.329064      240.00      249.55       15.49
      3055   70.8600  1.328738      248.00      254.32       15.75
      3056   70.8800  1.328412      267.00      260.18       16.34
      3057   70.9000  1.328087      260.00      266.61       16.12
      3058   70.9200  1.327761      257.00      272.80       16.03
      3059   70.9400  1.327436      274.00      277.88       16.55
      3060   70.9600  1.327111      268.00      281.19       16.37
      3061   70.9800  1.326786      266.00      282.45       16.31
      3062   71.0000  1.326461      244.00      281.95       15.62
      3063   71.0200  1.326137      242.00      280.52       15.56
      3064   71.0400  1.325813      258.00      279.31       16.06
      3065   71.0600  1.325489      243.00      279.53       15.59
      3066   71.0800  1.325165      278.00      282.03       16.67
      3067   71.1000  1.324841      282.00      287.03       16.79
      3068   71.1200  1.324517      259.00      294.03       16.09
      3069   71.1400  1.324194      294.00      301.89       17.15
      3070   71.1600  1.323871      294.00      309.14       17.15
      3071   71.1800  1.323548      309.00      314.29       17.58
      3072   71.2000  1.323226      296.00      316.23       17.20
      3073   71.2200  1.322903      299.00      314.44       17.29
      3074   71.2400  1.322581      311.00      309.15       17.64
      3075   71.2600  1.322259      282.00      301.19       16.79
      3076   71.2800  1.321937      295.00      291.79       17.18
      3077   71.3000  1.321615      256.00      282.24       16.00
      3078   71.3200  1.321294      234.00      273.54       15.30
      3079   71.3400  1.320972      238.00      266.27       15.43
      3080   71.3600  1.320651      206.00      260.48       14.35
      3081   71.3800  1.320330      252.00      255.86       15.88
      3082   71.4000  1.320010      242.00      251.85       15.56
      3083   71.4200  1.319689      226.00      247.92       15.03
      3084   71.4400  1.319369      236.00      243.67       15.36
      3085   71.4600  1.319049      229.00      238.88       15.13
      3086   71.4800  1.318729      245.00      233.59       15.65
      3087   71.5000  1.318409      236.00      227.97       15.36
      3088   71.5200  1.318089      211.00      222.29       14.53
      3089   71.5400  1.317770      198.00      216.81       14.07
      3090   71.5600  1.317451      215.00      211.78       14.66
      3091   71.5800  1.317132      189.00      207.41       13.75
      3092   71.6000  1.316813      196.00      203.96       14.00
      3093   71.6200  1.316495      203.00      201.75       14.25
      3094   71.6400  1.316176      190.00      201.29       13.78
      3095   71.6600  1.315858      231.00      203.26       15.20
      3096   71.6800  1.315540      238.00      208.51       15.43
      3097   71.7000  1.315222      239.00      217.93       15.46
      3098   71.7200  1.314905      260.00      232.32       16.12
      3099   71.7400  1.314587      257.00      252.17       16.03
      3100   71.7600  1.314270      274.00      277.42       16.55
      3101   71.7800  1.313953      307.00      307.32       17.52
      3102   71.8000  1.313636      280.00      340.36       16.73
      3103   71.8200  1.313320      341.00      374.39       18.47
      3104   71.8400  1.313003      351.00      406.83       18.74
      3105   71.8600  1.312687      378.00      435.06       19.44
      3106   71.8800  1.312371      392.00      456.80       19.80
      3107   71.9000  1.312055      410.00      470.58       20.25
      3108   71.9200  1.311739      392.00      475.89       19.80
      3109   71.9400  1.311424      421.00      473.30       20.52
      3110   71.9600  1.311109      389.00      464.20       19.72
      3111   71.9800  1.310794      391.00      450.55       19.77
      3112   72.0000  1.310479      390.00      434.42       19.75
      3113   72.0200  1.310164      373.00      417.67       19.31
      3114   72.0400  1.309849      340.00      401.56       18.44
      3115   72.0600  1.309535      336.00      386.63       18.33
      3116   72.0800  1.309221      337.00      372.77       18.36
      3117   72.1000  1.308907      324.00      359.43       18.00
      3118   72.1200  1.308593      311.00      345.96       17.64
      3119   72.1400  1.308280      313.00      331.86       17.69
      3120   72.1600  1.307966      319.00      316.98       17.86
      3121   72.1800  1.307653      301.00      301.56       17.35
      3122   72.2000  1.307340      269.00      286.23       16.40
      3123   72.2200  1.307027      257.00      271.86       16.03
      3124   72.2400  1.306715      269.00      259.43       16.40
      3125   72.2600  1.306402      266.00      249.87       16.31
      3126   72.2800  1.306090      243.00      243.94       15.59
      3127   72.3000  1.305778      248.00      242.19       15.75
      3128   72.3200  1.305466      243.00      244.83       15.59
      3129   72.3400  1.305154      258.00      251.78       16.06
      3130   72.3600  1.304843      275.00      262.64       16.58
      3131   72.3800  1.304532      284.00      276.78       16.85
      3132   72.4000  1.304220      265.00      293.33       16.28
      3133   72.4200  1.303910      296.00      311.30       17.20
      3134   72.4400  1.303599      344.00      329.71       18.55
      3135   72.4600  1.303288      314.00      347.59       17.72
      3136   72.4800  1.302978      367.00      364.13       19.16
      3137   72.5000  1.302668      373.00      378.67       19.31
      3138   72.5200  1.302358      364.00      390.73       19.08
      3139   72.5400  1.302048      383.00      400.01       19.57
      3140   72.5600  1.301738      406.00      406.41       20.15
      3141   72.5800  1.301429      419.00      410.04       20.47
      3142   72.6000  1.301120      411.00      411.27       20.27
      3143   72.6200  1.300811      435.00      410.71       20.86
      3144   72.6400  1.300502      393.00      409.09       19.82
      3145   72.6600  1.300193      411.00      407.18       20.27
      3146   72.6800  1.299885      404.00      405.59       20.10
      3147   72.7000  1.299576      379.00      404.64       19.47
      3148   72.7200  1.299268      370.00      404.29       19.24
      3149   72.7400  1.298960      376.00      404.07       19.39
      3150   72.7600  1.298652      365.00      403.24       19.10
      3151   72.7800  1.298345      377.00      400.96       19.42
      3152   72.8000  1.298038      373.00      396.47       19.31
      3153   72.8200  1.297730      372.00      389.37       19.29
      3154   72.8400  1.297423      358.00      379.70       18.92
      3155   72.8600  1.297117      367.00      367.98       19.16
      3156   72.8800  1.296810      343.00      355.10       18.52
      3157   72.9000  1.296503      356.00      342.01       18.87
      3158   72.9200  1.296197      350.00      329.63       18.71
      3159   72.9400  1.295891      341.00      318.55       18.47
      3160   72.9600  1.295585      324.00      308.98       18.00
      3161   72.9800  1.295279      294.00      300.77       17.15
      3162   73.0000  1.294974      270.00      293.49       16.43
      3163   73.0200  1.294669      253.00      286.69       15.91
      3164   73.0400  1.294363      275.00      280.08       16.58
      3165   73.0600  1.294058      291.00      273.69       17.06
      3166   73.0800  1.293754      243.00      267.86       15.59
      3167   73.1000  1.293449      257.00      263.20       16.03
      3168   73.1200  1.293145      252.00      260.30       15.88
      3169   73.1400  1.292840      252.00      259.62       15.88
      3170   73.1600  1.292536      217.00      261.21       14.73
      3171   73.1800  1.292232      261.00      264.76       16.16
      3172   73.2000  1.291929      239.00      269.55       15.46
      3173   73.2200  1.291625      278.00      274.64       16.67
      3174   73.2400  1.291322      267.00      278.98       16.34
      3175   73.2600  1.291019      257.00      281.70       16.03
      3176   73.2700  1.290867      270.00      282.20       16.43
      3177   73.2900  1.290564      274.00      280.20       16.55
      3178   73.3100  1.290262      240.00      276.08       15.49
      3179   73.3300  1.289959      258.00      270.50       16.06
      3180   73.3500  1.289657      265.00      264.27       16.28
      3181   73.3700  1.289355      241.00      258.26       15.52
      3182   73.3900  1.289053      258.00      253.14       16.06
      3183   73.4100  1.288751      244.00      249.34       15.62
      3184   73.4300  1.288449      242.00      247.02       15.56
      3185   73.4500  1.288148      255.00      246.13       15.97
      3186   73.4700  1.287846      242.00      246.49       15.56
      3187   73.4900  1.287545      275.00      247.89       16.58
      3188   73.5100  1.287244      259.00      250.14       16.09
      3189   73.5300  1.286944      275.00      253.10       16.58
      3190   73.5500  1.286643      267.00      256.76       16.34
      3191   73.5700  1.286343      259.00      261.25       16.09
      3192   73.5900  1.286043      272.00      266.91       16.49
      3193   73.6100  1.285743      299.00      274.31       17.29
      3194   73.6300  1.285443      295.00      284.18       17.18
      3195   73.6500  1.285143      306.00      297.29       17.49
      3196   73.6700  1.284844      337.00      314.29       18.36
      3197   73.6900  1.284544      313.00      335.28       17.69
      3198   73.7100  1.284245      343.00      359.68       18.52
      3199   73.7300  1.283946      323.00      386.02       17.97
      3200   73.7500  1.283648      381.00      412.07       19.52
      3201   73.7700  1.283349      406.00      435.10       20.15
      3202   73.7900  1.283051      448.00      452.45       21.17
      3203   73.8100  1.282753      455.00      462.15       21.33
      3204   73.8300  1.282454      421.00      463.30       20.52
      3205   73.8500  1.282156      445.00      456.45       21.09
      3206   73.8700  1.281859      436.00      443.37       20.88
      3207   73.8900  1.281561      408.00      426.70       20.20
      3208   73.9100  1.281264      371.00      409.34       19.26
      3209   73.9300  1.280967      383.00      393.76       19.57
      3210   73.9500  1.280670      325.00      381.58       18.03
      3211   73.9700  1.280373      375.00      373.39       19.36
      3212   73.9900  1.280077      331.00      368.83       18.19
      3213   74.0100  1.279780      343.00      366.85       18.52
      3214   74.0300  1.279484      368.00      366.07       19.18
      3215   74.0500  1.279188      359.00      365.06       18.95
      3216   74.0700  1.278892      363.00      362.65       19.05
      3217   74.0900  1.278596      347.00      358.03       18.63
      3218   74.1100  1.278300      342.00      350.83       18.49
      3219   74.1300  1.278005      326.00      341.14       18.06
      3220   74.1500  1.277710      308.00      329.45       17.55
      3221   74.1700  1.277415      282.00      316.55       16.79
      3222   74.1900  1.277120      264.00      303.37       16.25
      3223   74.2100  1.276825      250.00      290.87       15.81
      3224   74.2300  1.276531      272.00      279.80       16.49
      3225   74.2500  1.276236      247.00      270.60       15.72
      3226   74.2700  1.275942      240.00      263.32       15.49
      3227   74.2900  1.275648      253.00      257.71       15.91
      3228   74.3100  1.275354      205.00      253.27       14.32
      3229   74.3300  1.275061      220.00      249.47       14.83
      3230   74.3500  1.274767      200.00      245.79       14.14
      3231   74.3700  1.274474      219.00      241.92       14.80
      3232   74.3900  1.274181      238.00      237.72       15.43
      3233   74.4100  1.273888      217.00      233.23       14.73
      3234   74.4300  1.273595      213.00      228.60       14.59
      3235   74.4500  1.273302      240.00      224.05       15.49
      3236   74.4700  1.273010      205.00      219.76       14.32
      3237   74.4900  1.272718      219.00      215.88       14.80
      3238   74.5100  1.272426      198.00      212.46       14.07
      3239   74.5300  1.272134      187.00      209.50       13.68
      3240   74.5500  1.271842      200.00      206.91       14.14
      3241   74.5700  1.271550      206.00      204.58       14.35
      3242   74.5900  1.271259      208.00      202.42       14.42
      3243   74.6100  1.270968      213.00      200.34       14.59
      3244   74.6300  1.270677      197.00      198.35       14.04
      3245   74.6500  1.270386      209.00      196.54       14.46
      3246   74.6700  1.270095      203.00      195.21       14.25
      3247   74.6900  1.269805      202.00      194.78       14.21
      3248   74.7100  1.269514      219.00      195.90       14.80
      3249   74.7300  1.269224      238.00      199.38       15.43
      3250   74.7500  1.268934      239.00      206.09       15.46
      3251   74.7700  1.268644      232.00      216.86       15.23
      3252   74.7900  1.268355      243.00      232.32       15.59
      3253   74.8100  1.268065      258.00      252.65       16.06
      3254   74.8300  1.267776      303.00      277.48       17.41
      3255   74.8500  1.267487      327.00      305.81       18.08
      3256   74.8700  1.267198      352.00      336.02       18.76
      3257   74.8900  1.266909      370.00      366.05       19.24
      3258   74.9100  1.266620      412.00      393.68       20.30
      3259   74.9300  1.266332      419.00      416.99       20.47
      3260   74.9500  1.266043      458.00      434.69       21.40
      3261   74.9700  1.265755      534.00      446.48       23.11
      3262   74.9900  1.265467      490.00      453.19       22.14
      3263   75.0100  1.265179      500.00      456.69       22.36
      3264   75.0300  1.264892      481.00      459.65       21.93
      3265   75.0500  1.264604      456.00      465.04       21.35
      3266   75.0700  1.264317      476.00      475.54       21.82
      3267   75.0900  1.264030      489.00      492.89       22.11
      3268   75.1100  1.263743      496.00      517.50       22.27
      3269   75.1300  1.263456      549.00      548.03       23.43
      3270   75.1500  1.263169      604.00      581.63       24.58
      3271   75.1700  1.262883      599.00      614.34       24.48
      3272   75.1900  1.262597      669.00      641.87       25.86
      3273   75.2100  1.262311      690.00      660.57       26.27
      3274   75.2300  1.262025      696.00      668.23       26.38
      3275   75.2500  1.261739      630.00      664.64       25.10
      3276   75.2700  1.261453      686.00      651.65       26.19
      3277   75.2900  1.261168      636.00      632.59       25.22
      3278   75.3100  1.260883      632.00      611.28       25.14
      3279   75.3300  1.260597      613.00      590.87       24.76
      3280   75.3500  1.260313      596.00      572.99       24.41
      3281   75.3700  1.260028      578.00      557.76       24.04
      3282   75.3900  1.259743      546.00      544.40       23.37
      3283   75.4100  1.259459      523.00      532.07       22.87
      3284   75.4300  1.259174      517.00      520.61       22.74
      3285   75.4500  1.258890      498.00      510.70       22.32
      3286   75.4700  1.258606      531.00      503.55       23.04
      3287   75.4900  1.258323      521.00      500.29       22.83
      3288   75.5100  1.258039      493.00      501.28       22.20
      3289   75.5300  1.257756      479.00      505.69       21.89
      3290   75.5500  1.257472      469.00      511.59       21.66
      3291   75.5700  1.257189      503.00      516.27       22.43
      3292   75.5900  1.256906      522.00      517.02       22.85
      3293   75.6100  1.256623      451.00      511.81       21.24
      3294   75.6300  1.256341      422.00      499.80       20.54
      3295   75.6500  1.256058      444.00      481.62       21.07
      3296   75.6700  1.255776      426.00      459.08       20.64
      3297   75.6900  1.255494      394.00      434.71       19.85
      3298   75.7100  1.255212      352.00      410.96       18.76
      3299   75.7300  1.254930      321.00      389.76       17.92
      3300   75.7500  1.254649      311.00      372.00       17.64
      3301   75.7700  1.254367      322.00      357.65       17.94
      3302   75.7900  1.254086      309.00      345.86       17.58
      3303   75.8100  1.253805      331.00      335.45       18.19
      3304   75.8300  1.253524      302.00      325.27       17.38
      3305   75.8500  1.253243      301.00      314.46       17.35
      3306   75.8700  1.252962      317.00      302.67       17.81
      3307   75.8900  1.252682      309.00      289.99       17.58
      3308   75.9100  1.252401      287.00      276.87       16.94
      3309   75.9300  1.252121      251.00      263.91       15.84
      3310   75.9500  1.251841      224.00      251.72       14.97
      3311   75.9700  1.251562      222.00      240.76       14.90
      3312   75.9900  1.251282      225.00      231.30       15.00
      3313   76.0100  1.251002      228.00      223.43       15.10
      3314   76.0300  1.250723      184.00      217.03       13.56
      3315   76.0500  1.250444      192.00      211.90       13.86
      3316   76.0700  1.250165      228.00      207.77       15.10
      3317   76.0900  1.249886      218.00      204.37       14.77
      3318   76.1100  1.249607      204.00      201.46       14.28
      3319   76.1300  1.249329      184.00      198.86       13.56
      3320   76.1500  1.249050      206.00      196.48       14.35
      3321   76.1700  1.248772      210.00      194.36       14.49
      3322   76.1900  1.248494      214.00      192.65       14.63
      3323   76.2100  1.248216      181.00      191.71       13.45
      3324   76.2300  1.247939      215.00      192.05       14.66
      3325   76.2500  1.247661      206.00      194.36       14.35
      3326   76.2700  1.247384      233.00      199.40       15.26
      3327   76.2900  1.247106      213.00      207.92       14.59
      3328   76.3100  1.246830      240.00      220.51       15.49
      3329   76.3300  1.246553      237.00      237.38       15.40
      3330   76.3500  1.246276      279.00      258.25       16.70
      3331   76.3700  1.245999      280.00      282.23       16.73
      3332   76.3900  1.245723      295.00      307.86       17.18
      3333   76.4100  1.245447      294.00      333.17       17.15
      3334   76.4300  1.245170      337.00      356.06       18.36
      3335   76.4500  1.244895      384.00      374.50       19.60
      3336   76.4700  1.244619      408.00      387.02       20.20
      3337   76.4900  1.244343      398.00      392.96       19.95
      3338   76.5100  1.244068      402.00      392.61       20.05
      3339   76.5300  1.243792      421.00      387.19       20.52
      3340   76.5500  1.243517      354.00      378.62       18.82
      3341   76.5700  1.243242      412.00      369.14       20.30
      3342   76.5900  1.242967      356.00      360.88       18.87
      3343   76.6100  1.242693      351.00      355.45       18.74
      3344   76.6300  1.242418      366.00      353.71       19.13
      3345   76.6500  1.242144      337.00      355.60       18.36
      3346   76.6700  1.241870      359.00      360.22       18.95
      3347   76.6900  1.241596      362.00      366.11       19.03
      3348   76.7100  1.241322      358.00      371.49       18.92
      3349   76.7300  1.241048      374.00      374.64       19.34
      3350   76.7500  1.240775      360.00      374.22       18.97
      3351   76.7700  1.240501      365.00      369.56       19.10
      3352   76.7900  1.240228      369.00      360.72       19.21
      3353   76.8100  1.239955      326.00      348.53       18.06
      3354   76.8300  1.239682      323.00      334.46       17.97
      3355   76.8500  1.239409      309.00      320.33       17.58
      3356   76.8700  1.239136      281.00      308.02       16.76
      3357   76.8900  1.238864      326.00      299.08       18.06
      3358   76.9100  1.238592      292.00      294.44       17.09
      3359   76.9300  1.238320      317.00      294.33       17.81
      3360   76.9500  1.238048      298.00      298.24       17.26
      3361   76.9700  1.237776      296.00      305.11       17.20
      3362   76.9900  1.237504      324.00      313.54       18.00
      3363   77.0100  1.237233      325.00      322.05       18.03
      3364   77.0300  1.236961      332.00      329.37       18.22
      3365   77.0500  1.236690      340.00      334.62       18.44
      3366   77.0700  1.236419      358.00      337.45       18.92
      3367   77.0900  1.236148      338.00      338.00       18.39
      3368   77.1100  1.235878      349.00      336.88       18.68
      3369   77.1300  1.235607      365.00      334.96       19.10
      3370   77.1500  1.235337      361.00      333.18       19.00
      3371   77.1700  1.235067      335.00      332.33       18.30
      3372   77.1900  1.234796      342.00      332.86       18.49
      3373   77.2100  1.234527      370.00      334.88       19.24
      3374   77.2300  1.234257      324.00      338.11       18.00
      3375   77.2500  1.233987      372.00      342.02       19.29
      3376   77.2700  1.233718      351.00      345.89       18.74
      3377   77.2900  1.233448      347.00      348.98       18.63
      3378   77.3100  1.233179      316.00      350.66       17.78
      3379   77.3300  1.232910      345.00      350.48       18.57
      3380   77.3500  1.232641      342.00      348.30       18.49
      3381   77.3700  1.232372      357.00      344.38       18.89
      3382   77.3900  1.232104      352.00      339.37       18.76
      3383   77.4100  1.231835      354.00      334.25       18.82
      3384   77.4300  1.231567      363.00      330.10       19.05
      3385   77.4500  1.231299      342.00      327.88       18.49
      3386   77.4700  1.231031      351.00      328.11       18.74
      3387   77.4900  1.230764      311.00      330.77       17.64
      3388   77.5100  1.230496      318.00      335.18       17.83
      3389   77.5300  1.230228      335.00      340.16       18.30
      3390   77.5500  1.229961      337.00      344.27       18.36
      3391   77.5700  1.229694      340.00      346.13       18.44
      3392   77.5900  1.229427      332.00      344.71       18.22
      3393   77.6100  1.229160      346.00      339.61       18.60
      3394   77.6300  1.228893      342.00      331.06       18.49
      3395   77.6500  1.228627      310.00      319.94       17.61
      3396   77.6700  1.228361      326.00      307.46       18.06
      3397   77.6900  1.228094      312.00      295.00       17.66
      3398   77.7100  1.227828      296.00      283.76       17.20
      3399   77.7300  1.227562      308.00      274.63       17.55
      3400   77.7500  1.227297      289.00      268.07       17.00
      3401   77.7700  1.227031      258.00      264.25       16.06
      3402   77.7900  1.226765      276.00      263.03       16.61
      3403   77.8100  1.226500      277.00      264.11       16.64
      3404   77.8300  1.226235      276.00      267.09       16.61
      3405   77.8500  1.225970      294.00      271.47       17.15
      3406   77.8700  1.225705      283.00      276.67       16.82
      3407   77.8900  1.225440      305.00      282.02       17.46
      3408   77.9100  1.225176      297.00      286.80       17.23
      3409   77.9300  1.224911      285.00      290.27       16.88
      3410   77.9500  1.224647      287.00      291.85       16.94
      3411   77.9700  1.224383      272.00      291.22       16.49
      3412   77.9900  1.224119      307.00      288.40       17.52
      3413   78.0100  1.223855      299.00      283.86       17.29
      3414   78.0300  1.223592      284.00      278.42       16.85
      3415   78.0500  1.223328      259.00      273.10       16.09
      3416   78.0700  1.223065      251.00      268.88       15.84
      3417   78.0900  1.222801      257.00      266.52       16.03
      3418   78.1100  1.222538      244.00      266.34       15.62
      3419   78.1300  1.222276      234.00      268.14       15.30
      3420   78.1500  1.222013      247.00      271.30       15.72
      3421   78.1700  1.221750      271.00      274.90       16.46
      3422   78.1900  1.221488      256.00      277.89       16.00
      3423   78.2100  1.221225      277.00      279.37       16.64
      3424   78.2300  1.220963      307.00      278.68       17.52
      3425   78.2500  1.220701      278.00      275.59       16.67
      3426   78.2700  1.220439      288.00      270.26       16.97
      3427   78.2900  1.220178      290.00      263.21       17.03
      3428   78.3100  1.219916      255.00      255.20       15.97
      3429   78.3300  1.219655      254.00      247.06       15.94
      3430   78.3500  1.219393      253.00      239.55       15.91
      3431   78.3700  1.219132      235.00      233.27       15.33
      3432   78.3900  1.218871      230.00      228.63       15.17
      3433   78.4100  1.218611      244.00      225.86       15.62
      3434   78.4300  1.218350      232.00      225.05       15.23
      3435   78.4500  1.218089      221.00      226.19       14.87
      3436   78.4700  1.217829      244.00      229.18       15.62
      3437   78.4900  1.217569      213.00      233.86       14.59
      3438   78.5100  1.217309      242.00      239.90       15.56
      3439   78.5300  1.217049      252.00      246.83       15.88
      3440   78.5500  1.216789      215.00      254.02       14.66
      3441   78.5700  1.216529      271.00      260.70       16.46
      3442   78.5900  1.216270      282.00      266.08       16.79
      3443   78.6100  1.216011      273.00      269.44       16.52
      3444   78.6300  1.215752      281.00      270.35       16.76
      3445   78.6500  1.215492      268.00      268.70       16.37
      3446   78.6700  1.215234      274.00      264.83       16.55
      3447   78.6900  1.214975      254.00      259.48       15.94
      3448   78.7100  1.214716      261.00      253.68       16.16
      3449   78.7300  1.214458      254.00      248.54       15.94
      3450   78.7500  1.214200      272.00      245.10       16.49
      3451   78.7700  1.213941      274.00      244.10       16.55
      3452   78.7900  1.213683      269.00      245.92       16.40
      3453   78.8100  1.213426      290.00      250.51       17.03
      3454   78.8300  1.213168      237.00      257.42       15.40
      3455   78.8500  1.212910      234.00      265.95       15.30
      3456   78.8700  1.212653      262.00      275.20       16.19
      3457   78.8900  1.212396      278.00      284.27       16.67
      3458   78.9100  1.212138      292.00      292.37       17.09
      3459   78.9300  1.211881      304.00      298.98       17.44
      3460   78.9500  1.211625      296.00      303.89       17.20
      3461   78.9700  1.211368      300.00      307.28       17.32
      3462   78.9900  1.211111      275.00      309.62       16.58
      3463   79.0100  1.210855      294.00      311.58       17.15
      3464   79.0300  1.210599      281.00      313.83       16.76
      3465   79.0500  1.210343      294.00      316.79       17.15
      3466   79.0700  1.210087      301.00      320.61       17.35
      3467   79.0900  1.209831      306.00      324.98       17.49
      3468   79.1100  1.209575      311.00      329.21       17.64
      3469   79.1300  1.209320      320.00      332.44       17.89
      3470   79.1500  1.209064      312.00      333.79       17.66
      3471   79.1700  1.208809      315.00      332.63       17.75
      3472   79.1900  1.208554      322.00      328.68       17.94
      3473   79.2100  1.208299      331.00      322.16       18.19
      3474   79.2300  1.208044      302.00      313.63       17.38
      3475   79.2500  1.207789      271.00      303.96       16.46
      3476   79.2700  1.207535      287.00      294.12       16.94
      3477   79.2900  1.207281      294.00      284.96       17.15
      3478   79.3100  1.207026      286.00      277.14       16.91
      3479   79.3300  1.206772      272.00      271.01       16.49
      3480   79.3500  1.206518      265.00      266.61       16.28
      3481   79.3700  1.206265      248.00      263.69       15.75
      3482   79.3900  1.206011      250.00      261.84       15.81
      3483   79.4100  1.205757      222.00      260.54       14.90
      3484   79.4300  1.205504      263.00      259.26       16.22
      3485   79.4500  1.205251      245.00      257.55       15.65
      3486   79.4700  1.204998      259.00      255.08       16.09
      3487   79.4900  1.204745      266.00      251.65       16.31
      3488   79.5100  1.204492      241.00      247.29       15.52
      3489   79.5300  1.204239      235.00      242.13       15.33
      3490   79.5500  1.203987      227.00      236.50       15.07
      3491   79.5700  1.203735      237.00      230.73       15.40
      3492   79.5900  1.203482      242.00      225.23       15.56
      3493   79.6100  1.203230      209.00      220.31       14.46
      3494   79.6300  1.202978      215.00      216.15       14.66
      3495   79.6500  1.202726      220.00      212.79       14.83
      3496   79.6700  1.202475      176.00      210.15       13.27
      3497   79.6900  1.202223      213.00      208.02       14.59
      3498   79.7100  1.201972      206.00      206.18       14.35
      3499   79.7300  1.201721      221.00      204.29       14.87
      3500   79.7500  1.201470      199.00      202.33       14.11
      3501   79.7700  1.201219      233.00      200.19       15.26
      3502   79.7900  1.200968      204.00      197.90       14.28
      3503   79.8100  1.200717      213.00      195.58       14.59
      3504   79.8300  1.200467      199.00      193.46       14.11
      3505   79.8500  1.200216      176.00      191.80       13.27
      3506   79.8700  1.199966      215.00      190.94       14.66
      3507   79.8900  1.199716      206.00      191.17       14.35
      3508   79.9100  1.199466      195.00      192.79       13.96
      3509   79.9300  1.199216      199.00      196.02       14.11
      3510   79.9500  1.198967      220.00      200.97       14.83
      3511   79.9700  1.198717      239.00      207.63       15.46
      3512   79.9900  1.198468      216.00      215.81       14.70
      3513   80.0100  1.198218      234.00      225.15       15.30
      3514   80.0300  1.197969      229.00      235.12       15.13
      3515   80.0500  1.197720      246.00      245.08       15.68
      3516   80.0700  1.197471      287.00      254.30       16.94
      3517   80.0900  1.197223      294.00      262.08       17.15
      3518   80.1100  1.196974      283.00      267.86       16.82
      3519   80.1300  1.196726      254.00      271.27       15.94
      3520   80.1500  1.196477      264.00      272.22       16.25
      3521   80.1700  1.196229      261.00      270.85       16.16
      3522   80.1900  1.195981      281.00      267.58       16.76
      3523   80.2100  1.195734      252.00      262.98       15.88
      3524   80.2300  1.195486      256.00      257.71       16.00
      3525   80.2500  1.195238      258.00      252.38       16.06
      3526   80.2700  1.194991      250.00      247.43       15.81
      3527   80.2900  1.194743      235.00      243.10       15.33
      3528   80.3100  1.194496      230.00      239.41       15.17
      3529   80.3300  1.194249      250.00      236.22       15.81
      3530   80.3500  1.194002      216.00      233.25       14.70
      3531   80.3700  1.193756      221.00      230.24       14.87
      3532   80.3900  1.193509      227.00      226.95       15.07
      3533   80.4100  1.193263      219.00      223.28       14.80
      3534   80.4300  1.193016      191.00      219.22       13.82
      3535   80.4500  1.192770      204.00      214.87       14.28
      3536   80.4700  1.192524      215.00      210.40       14.66
      3537   80.4900  1.192278      215.00      205.98       14.66
      3538   80.5100  1.192032      213.00      201.79       14.59
      3539   80.5300  1.191787      204.00      197.98       14.28
      3540   80.5500  1.191541      193.00      194.62       13.89
      3541   80.5700  1.191296      187.00      191.74       13.68
      3542   80.5900  1.191051      163.00      189.32       12.77
      3543   80.6100  1.190805      186.00      187.32       13.64
      3544   80.6300  1.190560      170.00      185.65       13.04
      3545   80.6500  1.190316      161.00      184.27       12.69
      3546   80.6700  1.190071      194.00      183.07       13.93
      3547   80.6900  1.189826      222.00      182.01       14.90
      3548   80.7100  1.189582      199.00      181.01       14.11
      3549   80.7300  1.189338      179.00      180.02       13.38
      3550   80.7500  1.189093      193.00      179.01       13.89
      3551   80.7700  1.188850      208.00      178.02       14.42
      3552   80.7900  1.188606      164.00      177.09       12.81
      3553   80.8100  1.188362      167.00      176.35       12.92
      3554   80.8300  1.188118      199.00      175.97       14.11
      3555   80.8500  1.187875      202.00      176.21       14.21
      3556   80.8700  1.187632      199.00      177.37       14.11
      3557   80.8900  1.187388      175.00      179.74       13.23
      3558   80.9100  1.187145      188.00      183.57       13.71
      3559   80.9300  1.186902      182.00      188.98       13.49
      3560   80.9500  1.186660      199.00      195.92       14.11
      3561   80.9700  1.186417      200.00      204.12       14.14
      3562   80.9900  1.186175      251.00      213.08       15.84
      3563   81.0100  1.185932      225.00      222.06       15.00
      3564   81.0300  1.185690      237.00      230.30       15.40
      3565   81.0500  1.185448      247.00      237.05       15.72
      3566   81.0700  1.185206      252.00      241.77       15.88
      3567   81.0900  1.184964      239.00      244.29       15.46
      3568   81.1100  1.184722      246.00      244.88       15.68
      3569   81.1300  1.184481      233.00      244.31       15.26
      3570   81.1500  1.184239      240.00      243.71       15.49
      3571   81.1700  1.183998      273.00      244.41       16.52
      3572   81.1900  1.183757      255.00      247.67       15.97
      3573   81.2100  1.183516      240.00      254.39       15.49
      3574   81.2300  1.183275      258.00      264.90       16.06
      3575   81.2500  1.183034      285.00      278.86       16.88
      3576   81.2700  1.182794      290.00      295.27       17.03
      3577   81.2900  1.182553      281.00      312.64       16.76
      3578   81.3100  1.182313      345.00      329.24       18.57
      3579   81.3300  1.182073      327.00      343.47       18.08
      3580   81.3500  1.181832      346.00      354.09       18.60
      3581   81.3700  1.181592      349.00      360.47       18.68
      3582   81.3900  1.181353      339.00      362.71       18.41
      3583   81.4100  1.181113      347.00      361.56       18.63
      3584   81.4300  1.180873      331.00      358.23       18.19
      3585   81.4500  1.180634      339.00      354.10       18.41
      3586   81.4700  1.180395      332.00      350.43       18.22
      3587   81.4900  1.180156      338.00      348.07       18.39
      3588   81.5100  1.179917      342.00      347.38       18.49
      3589   81.5300  1.179678      363.00      348.22       19.05
      3590   81.5500  1.179439      346.00      350.14       18.60
      3591   81.5700  1.179200      385.00      352.58       19.62
      3592   81.5900  1.178962      375.00      355.02       19.36
      3593   81.6100  1.178723      396.00      357.12       19.90
      3594   81.6300  1.178485      397.00      358.74       19.92
      3595   81.6500  1.178247      396.00      359.85       19.90
      3596   81.6700  1.178009      372.00      360.43       19.29
      3597   81.6900  1.177771      373.00      360.43       19.31
      3598   81.7100  1.177534      375.00      359.63       19.36
      3599   81.7300  1.177296      367.00      357.71       19.16
      3600   81.7500  1.177059      342.00      354.29       18.49
      3601   81.7700  1.176821      328.00      349.07       18.11
      3602   81.7900  1.176584      318.00      341.89       17.83
      3603   81.8100  1.176347      349.00      332.84       18.68
      3604   81.8300  1.176110      329.00      322.27       18.14
      3605   81.8500  1.175873      295.00      310.72       17.18
      3606   81.8700  1.175637      317.00      298.82       17.81
      3607   81.8900  1.175400      301.00      287.19       17.35
      3608   81.9100  1.175164      310.00      276.31       17.61
      3609   81.9300  1.174928      269.00      266.42       16.40
      3610   81.9500  1.174691      271.00      257.58       16.46
      3611   81.9700  1.174455      254.00      249.65       15.94
      3612   81.9900  1.174220      276.00      242.49       16.61
      3613   82.0100  1.173984      254.00      235.98       15.94
      3614   82.0300  1.173748      275.00      230.23       16.58
      3615   82.0500  1.173513      271.00      225.57       16.46
      3616   82.0700  1.173277      248.00      222.55       15.75
      3617   82.0900  1.173042      237.00      221.90       15.40
      3618   82.1100  1.172807      227.00      224.34       15.07
      3619   82.1300  1.172572      255.00      230.45       15.97
      3620   82.1500  1.172337      248.00      240.49       15.75
      3621   82.1700  1.172103      275.00      254.24       16.58
      3622   82.1900  1.171868      279.00      270.96       16.70
      3623   82.2100  1.171634      304.00      289.42       17.44
      3624   82.2300  1.171399      289.00      308.05       17.00
      3625   82.2500  1.171165      328.00      325.19       18.11
      3626   82.2700  1.170931      351.00      339.29       18.74
      3627   82.2900  1.170697      330.00      349.21       18.17
      3628   82.3100  1.170463      333.00      354.41       18.25
      3629   82.3300  1.170230      364.00      354.99       19.08
      3630   82.3500  1.169996      333.00      351.68       18.25
      3631   82.3700  1.169763      354.00      345.60       18.82
      3632   82.3900  1.169530      330.00      338.03       18.17
      3633   82.4100  1.169296      346.00      330.12       18.60
      3634   82.4300  1.169063      340.00      322.65       18.44
      3635   82.4500  1.168831      309.00      315.97       17.58
      3636   82.4700  1.168598      302.00      310.02       17.38
      3637   82.4900  1.168365      315.00      304.46       17.75
      3638   82.5100  1.168133      296.00      298.83       17.20
      3639   82.5300  1.167900      307.00      292.68       17.52
      3640   82.5500  1.167668      292.00      285.75       17.09
      3641   82.5700  1.167436      303.00      277.92       17.41
      3642   82.5900  1.167204      286.00      269.29       16.91
      3643   82.6100  1.166972      269.00      260.08       16.40
      3644   82.6300  1.166740      245.00      250.57       15.65
      3645   82.6500  1.166509      226.00      241.08       15.03
      3646   82.6700  1.166277      240.00      231.89       15.49
      3647   82.6900  1.166046      235.00      223.20       15.33
      3648   82.7100  1.165815      220.00      215.17       14.83
      3649   82.7300  1.165583      206.00      207.87       14.35
      3650   82.7500  1.165353      177.00      201.36       13.30
      3651   82.7700  1.165122      202.00      195.61       14.21
      3652   82.7900  1.164891      221.00      190.62       14.87
      3653   82.8100  1.164660      206.00      186.31       14.35
      3654   82.8300  1.164430      185.00      182.64       13.60
      3655   82.8500  1.164200      199.00      179.52       14.11
      3656   82.8700  1.163969      188.00      176.85       13.71
      3657   82.8900  1.163739      193.00      174.56       13.89
      3658   82.9100  1.163509      188.00      172.53       13.71
      3659   82.9300  1.163280      182.00      170.67       13.49
      3660   82.9500  1.163050      194.00      169.06       13.93
      3661   82.9700  1.162820      190.00      167.48       13.78
      3662   82.9900  1.162591      178.00      165.93       13.34
      3663   83.0100  1.162362      175.00      164.44       13.23
      3664   83.0300  1.162132      171.00      163.13       13.08
      3665   83.0500  1.161903      188.00      162.20       13.71
      3666   83.0700  1.161674      186.00      161.96       13.64
      3667   83.0900  1.161445      190.00      162.77       13.78
      3668   83.1100  1.161217      195.00      165.11       13.96
      3669   83.1300  1.160988      199.00      169.41       14.11
      3670   83.1500  1.160760      224.00      176.09       14.97
      3671   83.1700  1.160532      228.00      185.42       15.10
      3672   83.1900  1.160303      211.00      197.43       14.53
      3673   83.2100  1.160075      225.00      211.87       15.00
      3674   83.2300  1.159847      238.00      228.15       15.43
      3675   83.2500  1.159619      253.00      245.38       15.91
      3676   83.2700  1.159392      285.00      262.38       16.88
      3677   83.2900  1.159164      278.00      277.89       16.67
      3678   83.3100  1.158937      273.00      290.73       16.52
      3679   83.3300  1.158709      277.00      299.94       16.64
      3680   83.3500  1.158482      296.00      305.01       17.20
      3681   83.3700  1.158255      293.00      305.99       17.12
      3682   83.3900  1.158028      308.00      303.50       17.55
      3683   83.4100  1.157801      286.00      298.70       16.91
      3684   83.4300  1.157575      300.00      293.06       17.32
      3685   83.4500  1.157348      308.00      288.24       17.55
      3686   83.4600  1.157235      305.00      285.73       17.46
      3687   83.4800  1.157008      305.00      286.69       17.46
      3688   83.5000  1.156782      289.00      291.72       17.00
      3689   83.5200  1.156556      306.00      300.82       17.49
      3690   83.5400  1.156330      327.00      313.41       18.08
      3691   83.5600  1.156104      323.00      328.41       17.97
      3692   83.5800  1.155878      365.00      344.49       19.10
      3693   83.6000  1.155653      371.00      360.28       19.26
      3694   83.6200  1.155427      364.00      374.54       19.08
      3695   83.6400  1.155202      364.00      386.41       19.08
      3696   83.6600  1.154976      410.00      395.54       20.25
      3697   83.6800  1.154751      400.00      402.10       20.00
      3698   83.7000  1.154526      389.00      406.78       19.72
      3699   83.7200  1.154301      372.00      410.61       19.29
      3700   83.7400  1.154077      414.00      414.82       20.35
      3701   83.7600  1.153852      418.00      420.51       20.44
      3702   83.7800  1.153627      382.00      428.42       19.55
      3703   83.8000  1.153403      386.00      438.70       19.65
      3704   83.8200  1.153179      407.00      450.81       20.17
      3705   83.8400  1.152954      409.00      463.49       20.22
      3706   83.8600  1.152730      464.00      474.98       21.54
      3707   83.8800  1.152506      469.00      483.31       21.66
      3708   83.9000  1.152283      453.00      486.69       21.28
      3709   83.9200  1.152059      467.00      483.86       21.61
      3710   83.9400  1.151835      499.00      474.42       22.34
      3711   83.9600  1.151612      509.00      459.01       22.56
      3712   83.9800  1.151389      452.00      439.17       21.26
      3713   84.0000  1.151165      424.00      417.09       20.59
      3714   84.0200  1.150942      403.00      395.01       20.08
      3715   84.0400  1.150719      360.00      374.77       18.97
      3716   84.0600  1.150497      361.00      357.35       19.00
      3717   84.0800  1.150274      347.00      343.01       18.63
      3718   84.1000  1.150051      352.00      331.33       18.76
      3719   84.1200  1.149829      326.00      321.61       18.06
      3720   84.1400  1.149606      311.00      313.14       17.64
      3721   84.1600  1.149384      261.00      305.45       16.16
      3722   84.1800  1.149162      302.00      298.32       17.38
      3723   84.2000  1.148940      301.00      291.81       17.35
      3724   84.2200  1.148718      291.00      286.08       17.06
      3725   84.2400  1.148497      280.00      281.27       16.73
      3726   84.2600  1.148275      270.00      277.38       16.43
      3727   84.2800  1.148053      256.00      274.21       16.00
      3728   84.3000  1.147832      274.00      271.41       16.55
      3729   84.3200  1.147611      259.00      268.55       16.09
      3730   84.3400  1.147390      257.00      265.23       16.03
      3731   84.3600  1.147169      235.00      261.18       15.33
      3732   84.3800  1.146948      222.00      256.30       14.90
      3733   84.4000  1.146727      227.00      250.74       15.07
      3734   84.4200  1.146506      217.00      244.77       14.73
      3735   84.4400  1.146286      227.00      238.77       15.07
      3736   84.4600  1.146065      217.00      233.10       14.73
      3737   84.4800  1.145845      209.00      228.07       14.46
      3738   84.5000  1.145625      217.00      223.82       14.73
      3739   84.5200  1.145405      215.00      220.32       14.66
      3740   84.5400  1.145185      209.00      217.45       14.46
      3741   84.5600  1.144965      200.00      214.94       14.14
      3742   84.5800  1.144745      209.00      212.56       14.46
      3743   84.6000  1.144526      216.00      210.04       14.70
      3744   84.6200  1.144306      191.00      207.23       13.82
      3745   84.6400  1.144087      203.00      204.05       14.25
      3746   84.6600  1.143867      204.00      200.50       14.28
      3747   84.6800  1.143648      200.00      196.66       14.14
      3748   84.7000  1.143429      193.00      192.65       13.89
      3749   84.7200  1.143210      190.00      188.59       13.78
      3750   84.7400  1.142992      182.00      184.57       13.49
      3751   84.7600  1.142773      196.00      180.65       14.00
      3752   84.7800  1.142555      203.00      176.85       14.25
      3753   84.8000  1.142336      197.00      173.18       14.04
      3754   84.8200  1.142118      193.00      169.64       13.89
      3755   84.8400  1.141900      193.00      166.28       13.89
      3756   84.8600  1.141682      182.00      163.26       13.49
      3757   84.8800  1.141464      204.00      160.87       14.28
      3758   84.9000  1.141246      229.00      159.54       15.13
      3759   84.9200  1.141028      215.00      159.92       14.66
      3760   84.9400  1.140811      212.00      162.77       14.56
      3761   84.9600  1.140593      205.00      168.93       14.32
      3762   84.9800  1.140376      207.00      179.22       14.39
      3763   85.0000  1.140159      211.00      194.30       14.53
      3764   85.0200  1.139942      206.00      214.54       14.35
      3765   85.0400  1.139724      238.00      239.88       15.43
      3766   85.0600  1.139508      283.00      269.77       16.82
      3767   85.0800  1.139291      306.00      303.08       17.49
      3768   85.1000  1.139074      333.00      338.26       18.25
      3769   85.1200  1.138858      379.00      373.42       19.47
      3770   85.1400  1.138641      424.00      406.55       20.59
      3771   85.1600  1.138425      465.00      435.78       21.56
      3772   85.1800  1.138209      458.00      459.56       21.40
      3773   85.2000  1.137993      475.00      476.95       21.80
      3774   85.2200  1.137777      498.00      487.61       22.32
      3775   85.2400  1.137561      508.00      491.86       22.54
      3776   85.2600  1.137345      524.00      490.55       22.89
      3777   85.2800  1.137130      520.00      484.84       22.80
      3778   85.3000  1.136914      484.00      476.02       22.00
      3779   85.3200  1.136699      475.00      465.32       21.80
      3780   85.3400  1.136484      457.00      453.71       21.38
      3781   85.3600  1.136269      432.00      441.88       20.78
      3782   85.3800  1.136054      411.00      430.18       20.27
      3783   85.4000  1.135839      429.00      418.69       20.71
      3784   85.4200  1.135624      427.00      407.27       20.66
      3785   85.4400  1.135409      396.00      395.69       19.90
      3786   85.4600  1.135195      404.00      383.72       20.10
      3787   85.4800  1.134980      395.00      371.14       19.88
      3788   85.5000  1.134766      399.00      357.87       19.98
      3789   85.5200  1.134552      356.00      343.89       18.87
      3790   85.5400  1.134338      346.00      329.35       18.60
      3791   85.5600  1.134124      333.00      314.41       18.25
      3792   85.5800  1.133910      301.00      299.35       17.35
      3793   85.6000  1.133696      284.00      284.45       16.85
      3794   85.6200  1.133483      288.00      270.05       16.97
      3795   85.6400  1.133269      259.00      256.38       16.09
      3796   85.6600  1.133056      229.00      243.69       15.13
      3797   85.6800  1.132842      206.00      232.15       14.35
      3798   85.7000  1.132629      195.00      221.87       13.96
      3799   85.7200  1.132416      196.00      212.86       14.00
      3800   85.7400  1.132203      199.00      205.09       14.11
      3801   85.7600  1.131990      200.00      198.49       14.14
      3802   85.7800  1.131778      171.00      192.94       13.08
      3803   85.8000  1.131565      169.00      188.31       13.00
      3804   85.8200  1.131353      186.00      184.49       13.64
      3805   85.8400  1.131140      192.00      181.39       13.86
      3806   85.8600  1.130928      199.00      178.97       14.11
      3807   85.8800  1.130716      182.00      177.25       13.49
      3808   85.9000  1.130504      170.00      176.30       13.04
      3809   85.9200  1.130292      182.00      176.25       13.49
      3810   85.9400  1.130080      183.00      177.23       13.53
      3811   85.9600  1.129869      206.00      179.39       14.35
      3812   85.9800  1.129657      205.00      182.82       14.32
      3813   86.0000  1.129446      200.00      187.57       14.14
      3814   86.0200  1.129234      189.00      193.57       13.75
      3815   86.0400  1.129023      199.00      200.64       14.11
      3816   86.0600  1.128812      206.00      208.51       14.35
      3817   86.0800  1.128601      236.00      216.80       15.36
      3818   86.1000  1.128390      235.00      225.11       15.33
      3819   86.1200  1.128179      232.00      233.03       15.23
      3820   86.1400  1.127969      246.00      240.17       15.68
      3821   86.1600  1.127758      256.00      246.22       16.00
      3822   86.1800  1.127548      236.00      251.01       15.36
      3823   86.2000  1.127337      230.00      254.49       15.17
      3824   86.2200  1.127127      231.00      256.66       15.20
      3825   86.2400  1.126917      236.00      257.62       15.36
      3826   86.2600  1.126707      260.00      257.49       16.12
      3827   86.2800  1.126497      240.00      256.42       15.49
      3828   86.3000  1.126287      231.00      254.53       15.20
      3829   86.3200  1.126078      252.00      252.01       15.88
      3830   86.3400  1.125868      261.00      249.05       16.16
      3831   86.3600  1.125659      242.00      245.87       15.56
      3832   86.3800  1.125450      254.00      242.75       15.94
      3833   86.4000  1.125240      259.00      239.92       16.09
      3834   86.4200  1.125031      252.00      237.60       15.88
      3835   86.4400  1.124822      246.00      235.90       15.68
      3836   86.4600  1.124614      248.00      234.85       15.75
      3837   86.4800  1.124405      246.00      234.34       15.68
      3838   86.5000  1.124196      228.00      234.18       15.10
      3839   86.5200  1.123988      234.00      234.13       15.30
      3840   86.5400  1.123779      237.00      233.95       15.40
      3841   86.5600  1.123571      245.00      233.45       15.65
      3842   86.5800  1.123363      247.00      232.54       15.72
      3843   86.6000  1.123155      232.00      231.28       15.23
      3844   86.6200  1.122947      247.00      229.81       15.72
      3845   86.6400  1.122739      221.00      228.42       14.87
      3846   86.6600  1.122531      230.00      227.40       15.17
      3847   86.6800  1.122323      235.00      227.04       15.33
      3848   86.7000  1.122116      221.00      227.49       14.87
      3849   86.7200  1.121908      213.00      228.81       14.59
      3850   86.7400  1.121701      212.00      230.85       14.56
      3851   86.7600  1.121494      220.00      233.34       14.83
      3852   86.7800  1.121287      222.00      235.95       14.90
      3853   86.8000  1.121080      223.00      238.31       14.93
      3854   86.8200  1.120873      230.00      240.16       15.17
      3855   86.8400  1.120666      226.00      241.41       15.03
      3856   86.8600  1.120460      229.00      242.10       15.13
      3857   86.8800  1.120253      229.00      242.49       15.13
      3858   86.9000  1.120047      217.00      242.91       14.73
      3859   86.9200  1.119841      214.00      243.73       14.63
      3860   86.9400  1.119634      224.00      245.22       14.97
      3861   86.9600  1.119428      245.00      247.49       15.65
      3862   86.9800  1.119222      242.00      250.44       15.56
      3863   87.0000  1.119016      236.00      253.78       15.36
      3864   87.0200  1.118811      239.00      257.05       15.46
      3865   87.0400  1.118605      243.00      259.75       15.59
      3866   87.0600  1.118400      245.00      261.41       15.65
      3867   87.0800  1.118194      247.00      261.68       15.72
      3868   87.1000  1.117989      260.00      260.43       16.12
      3869   87.1200  1.117783      253.00      257.72       15.91
      3870   87.1400  1.117578      228.00      253.82       15.10
      3871   87.1600  1.117373      217.00      249.15       14.73
      3872   87.1800  1.117168      226.00      244.20       15.03
      3873   87.2000  1.116964      235.00      239.44       15.33
      3874   87.2200  1.116759      239.00      235.28       15.46
      3875   87.2400  1.116554      227.00      231.96       15.07
      3876   87.2600  1.116350      235.00      229.59       15.33
      3877   87.2800  1.116146      233.00      228.12       15.26
      3878   87.3000  1.115942      236.00      227.41       15.36
      3879   87.3200  1.115737      229.00      227.24       15.13
      3880   87.3400  1.115533      214.00      227.40       14.63
      3881   87.3600  1.115330      224.00      227.69       14.97
      3882   87.3800  1.115126      238.00      227.98       15.43
      3883   87.4000  1.114922      232.00      228.18       15.23
      3884   87.4200  1.114718      220.00      228.26       14.83
      3885   87.4400  1.114515      219.00      228.16       14.80
      3886   87.4600  1.114312      220.00      227.86       14.83
      3887   87.4800  1.114108      216.00      227.28       14.70
      3888   87.5000  1.113905      210.00      226.33       14.49
      3889   87.5200  1.113702      214.00      224.93       14.63
      3890   87.5400  1.113499      218.00      223.01       14.77
      3891   87.5600  1.113296      213.00      220.55       14.59
      3892   87.5800  1.113094      205.00      217.59       14.32
      3893   87.6000  1.112891      206.00      214.26       14.35
      3894   87.6200  1.112689      217.00      210.75       14.73
      3895   87.6400  1.112486      214.00      207.26       14.63
      3896   87.6600  1.112284      198.00      203.99       14.07
      3897   87.6800  1.112082      195.00      201.11       13.96
      3898   87.7000  1.111880      195.00      198.71       13.96
      3899   87.7200  1.111678      203.00      196.84       14.25
      3900   87.7400  1.111476      200.00      195.47       14.14
      3901   87.7600  1.111274      199.00      194.55       14.11
      3902   87.7800  1.111073      208.00      193.99       14.42
      3903   87.8000  1.110871      202.00      193.72       14.21
      3904   87.8200  1.110670      195.00      193.71       13.96
      3905   87.8400  1.110468      214.00      193.94       14.63
      3906   87.8600  1.110267      214.00      194.46       14.63
      3907   87.8800  1.110066      209.00      195.33       14.46
      3908   87.9000  1.109865      205.00      196.65       14.32
      3909   87.9200  1.109664      213.00      198.55       14.59
      3910   87.9400  1.109463      217.00      201.12       14.73
      3911   87.9600  1.109263      210.00      204.43       14.49
      3912   87.9800  1.109062      222.00      208.51       14.90
      3913   88.0000  1.108862      233.00      213.28       15.26
      3914   88.0200  1.108661      233.00      218.60       15.26
      3915   88.0400  1.108461      233.00      224.20       15.26
      3916   88.0600  1.108261      233.00      229.75       15.26
      3917   88.0800  1.108061      228.00      234.88       15.10
      3918   88.1000  1.107861      236.00      239.22       15.36
      3919   88.1200  1.107661      246.00      242.51       15.68
      3920   88.1400  1.107461      260.00      244.63       16.12
      3921   88.1600  1.107262      267.00      245.67       16.34
      3922   88.1800  1.107062      267.00      245.98       16.34
      3923   88.2000  1.106863      271.00      246.11       16.46
      3924   88.2200  1.106663      270.00      246.80       16.43
      3925   88.2400  1.106464      268.00      248.80       16.37
      3926   88.2600  1.106265      272.00      252.79       16.49
      3927   88.2800  1.106066      267.00      259.24       16.34
      3928   88.3000  1.105867      279.00      268.34       16.70
      3929   88.3200  1.105669      297.00      279.91       17.23
      3930   88.3400  1.105470      307.00      293.48       17.52
      3931   88.3600  1.105271      314.00      308.29       17.72
      3932   88.3800  1.105073      318.00      323.47       17.83
      3933   88.4000  1.104874      341.00      338.05       18.47
      3934   88.4200  1.104676      347.00      351.17       18.63
      3935   88.4400  1.104478      362.00      362.12       19.03
      3936   88.4600  1.104280      366.00      370.39       19.13
      3937   88.4800  1.104082      367.00      375.70       19.16
      3938   88.5000  1.103884      363.00      378.00       19.05
      3939   88.5200  1.103687      356.00      377.41       18.87
      3940   88.5400  1.103489      350.00      374.21       18.71
      3941   88.5600  1.103292      336.00      368.77       18.33
      3942   88.5800  1.103094      335.00      361.56       18.30
      3943   88.6000  1.102897      329.00      353.04       18.14
      3944   88.6200  1.102700      312.00      343.69       17.66
      3945   88.6400  1.102503      319.00      333.99       17.86
      3946   88.6600  1.102306      324.00      324.35       18.00
      3947   88.6800  1.102109      314.00      315.15       17.72
      3948   88.7000  1.101912      302.00      306.73       17.38
      3949   88.7200  1.101715      292.00      299.32       17.09
      3950   88.7400  1.101519      302.00      293.13       17.38
      3951   88.7600  1.101322      302.00      288.25       17.38
      3952   88.7800  1.101126      297.00      284.70       17.23
      3953   88.8000  1.100929      278.00      282.45       16.67
      3954   88.8200  1.100733      272.00      281.33       16.49
      3955   88.8400  1.100537      277.00      281.16       16.64
      3956   88.8600  1.100341      278.00      281.63       16.67
      3957   88.8800  1.100145      281.00      282.39       16.76
      3958   88.9000  1.099950      278.00      283.06       16.67
      3959   88.9200  1.099754      280.00      283.23       16.73
      3960   88.9400  1.099558      274.00      282.51       16.55
      3961   88.9600  1.099363      275.00      280.68       16.58
      3962   88.9800  1.099168      262.00      277.54       16.19
      3963   89.0000  1.098973      240.00      273.09       15.49
      3964   89.0200  1.098777      246.00      267.53       15.68
      3965   89.0400  1.098582      253.00      261.21       15.91
      3966   89.0600  1.098387      244.00      254.57       15.62
      3967   89.0800  1.098193      243.00      248.18       15.59
      3968   89.1000  1.097998      247.00      242.58       15.72
      3969   89.1200  1.097803      242.00      238.26       15.56
      3970   89.1400  1.097609      248.00      235.55       15.75
      3971   89.1600  1.097414      257.00      234.67       16.03
      3972   89.1800  1.097220      259.00      235.63       16.09
      3973   89.2000  1.097026      249.00      238.27       15.78
      3974   89.2200  1.096832      249.00      242.28       15.78
      3975   89.2400  1.096638      262.00      247.24       16.19
      3976   89.2600  1.096444      253.00      252.68       15.91
      3977   89.2800  1.096250      251.00      258.16       15.84
      3978   89.3000  1.096056      256.00      263.28       16.00
      3979   89.3200  1.095863      261.00      267.79       16.16
      3980   89.3400  1.095669      292.00      271.56       17.09
      3981   89.3600  1.095476      283.00      274.64       16.82
      3982   89.3800  1.095283      271.00      277.05       16.46
      3983   89.4000  1.095089      275.00      279.16       16.58
      3984   89.4200  1.094896      264.00      281.26       16.25
      3985   89.4400  1.094703      268.00      283.58       16.37
      3986   89.4600  1.094510      269.00      286.26       16.40
      3987   89.4800  1.094318      283.00      289.29       16.82
      3988   89.5000  1.094125      285.00      292.51       16.88
      3989   89.5200  1.093932      273.00      295.64       16.52
      3990   89.5400  1.093740      263.00      298.31       16.22
      3991   89.5600  1.093547      267.00      300.11       16.34
      3992   89.5800  1.093355      264.00      300.71       16.25
      3993   89.6000  1.093163      285.00      299.81       16.88
      3994   89.6200  1.092971      280.00      297.30       16.73
      3995   89.6400  1.092779      278.00      293.19       16.67
      3996   89.6600  1.092587      289.00      287.66       17.00
      3997   89.6800  1.092395      272.00      281.02       16.49
      3998   89.7000  1.092204      258.00      273.67       16.06
      3999   89.7200  1.092012      253.00      266.04       15.91
      4000   89.7400  1.091821      252.00      258.53       15.88
      4001   89.7600  1.091629      233.00      251.44       15.26
      4002   89.7800  1.091438      209.00      244.97       14.46
      4003   89.8000  1.091247      208.00      239.20       14.42
      4004   89.8200  1.091056      229.00      234.14       15.13
      4005   89.8400  1.090865      232.00      229.71       15.23
      4006   89.8600  1.090674      224.00      225.85       14.97
      4007   89.8800  1.090483      220.00      222.49       14.83
      4008   89.9000  1.090292      211.00      219.61       14.53
      4009   89.9200  1.090102      211.00      217.21       14.53
      4010   89.9400  1.089911      224.00      215.33       14.97
      4011   89.9600  1.089721      214.00      214.00       14.63
      4012   89.9800  1.089531      209.00      213.19       14.46
      4013   90.0000  1.089340      202.00      212.84       14.21
      4014   90.0200  1.089150      204.00      212.83       14.28
      4015   90.0400  1.088960      205.00      212.98       14.32
      4016   90.0600  1.088771      201.00      213.06       14.18
      4017   90.0800  1.088581      223.00      212.87       14.93
      4018   90.1000  1.088391      217.00      212.24       14.73
      4019   90.1200  1.088201      194.00      211.10       13.93
      4020   90.1400  1.088012      194.00      209.45       13.93
      4021   90.1600  1.087823      213.00      207.42       14.59
      4022   90.1800  1.087633      221.00      205.21       14.87
      4023   90.2000  1.087444      202.00      203.04       14.21
      4024   90.2200  1.087255      187.00      201.14       13.68
      4025   90.2400  1.087066      207.00      199.65       14.39
      4026   90.2600  1.086877      214.00      198.59       14.63
      4027   90.2800  1.086688      201.00      197.94       14.18
      4028   90.3000  1.086500      202.00      197.54       14.21
      4029   90.3200  1.086311      191.00      197.28       13.82
      4030   90.3400  1.086123      190.00      197.06       13.78
      4031   90.3600  1.085934      192.00      196.91       13.86
      4032   90.3800  1.085746      196.00      197.02       14.00
      4033   90.4000  1.085558      202.00      197.72       14.21
      4034   90.4200  1.085370      200.00      199.45       14.14
      4035   90.4400  1.085182      197.00      202.70       14.04
      4036   90.4600  1.084994      215.00      207.82       14.66
      4037   90.4800  1.084806      214.00      215.02       14.63
      4038   90.5000  1.084618      221.00      224.23       14.87
      4039   90.5200  1.084431      230.00      235.06       15.17
      4040   90.5400  1.084243      242.00      246.88       15.56
      4041   90.5600  1.084056      235.00      258.81       15.33
      4042   90.5800  1.083868      254.00      269.89       15.94
      4043   90.6000  1.083681      261.00      279.17       16.16
      4044   90.6200  1.083494      274.00      285.86       16.55
      4045   90.6400  1.083307      294.00      289.43       17.15
      4046   90.6600  1.083120      300.00      289.73       17.32
      4047   90.6800  1.082933      285.00      286.99       16.88
      4048   90.7000  1.082747      258.00      281.81       16.06
      4049   90.7200  1.082560      254.00      275.11       15.94
      4050   90.7400  1.082373      250.00      267.97       15.81
      4051   90.7600  1.082187      251.00      261.52       15.84
      4052   90.7800  1.082001      248.00      256.78       15.75
      4053   90.8000  1.081814      253.00      254.54       15.91
      4054   90.8200  1.081628      256.00      255.26       16.00
      4055   90.8400  1.081442      271.00      259.04       16.46
      4056   90.8600  1.081256      269.00      265.66       16.40
      4057   90.8800  1.081070      284.00      274.62       16.85
      4058   90.9000  1.080885      288.00      285.20       16.97
      4059   90.9200  1.080699      287.00      296.64       16.94
      4060   90.9400  1.080513      287.00      308.16       16.94
      4061   90.9600  1.080328      293.00      319.09       17.12
      4062   90.9800  1.080142      298.00      328.89       17.26
      4063   91.0000  1.079957      311.00      337.17       17.64
      4064   91.0200  1.079772      305.00      343.70       17.46
      4065   91.0400  1.079587      311.00      348.39       17.64
      4066   91.0600  1.079402      338.00      351.22       18.39
      4067   91.0800  1.079217      352.00      352.21       18.76
      4068   91.1000  1.079032      319.00      351.40       17.86
      4069   91.1200  1.078848      312.00      348.88       17.66
      4070   91.1400  1.078663      316.00      344.71       17.78
      4071   91.1600  1.078479      327.00      339.04       18.08
      4072   91.1800  1.078294      328.00      332.07       18.11
      4073   91.2000  1.078110      334.00      324.09       18.28
      4074   91.2200  1.077926      298.00      315.49       17.26
      4075   91.2400  1.077742      299.00      306.73       17.29
      4076   91.2600  1.077557      292.00      298.24       17.09
      4077   91.2800  1.077374      286.00      290.43       16.91
      4078   91.3000  1.077190      268.00      283.56       16.37
      4079   91.3200  1.077006      275.00      277.78       16.58
      4080   91.3400  1.076822      268.00      273.05       16.37
      4081   91.3600  1.076639      272.00      269.19       16.49
      4082   91.3800  1.076455      248.00      265.89       15.75
      4083   91.4000  1.076272      228.00      262.80       15.10
      4084   91.4200  1.076089      231.00      259.53       15.20
      4085   91.4400  1.075906      263.00      255.77       16.22
      4086   91.4600  1.075722      241.00      251.29       15.52
      4087   91.4800  1.075539      241.00      245.95       15.52
      4088   91.5000  1.075356      233.00      239.78       15.26
      4089   91.5200  1.075174      212.00      232.88       14.56
      4090   91.5400  1.074991      210.00      225.51       14.49
      4091   91.5600  1.074809      223.00      217.93       14.93
      4092   91.5800  1.074626      215.00      210.49       14.66
      4093   91.6000  1.074444      212.00      203.49       14.56
      4094   91.6200  1.074261      202.00      197.23       14.21
      4095   91.6400  1.074079      190.00      191.90       13.78
      4096   91.6600  1.073897      182.00      187.66       13.49
      4097   91.6800  1.073715      179.00      184.55       13.38
      4098   91.7000  1.073533      182.00      182.56       13.49
      4099   91.7200  1.073351      178.00      181.63       13.34
      4100   91.7400  1.073169      198.00      181.67       14.07
      4101   91.7600  1.072988      207.00      182.54       14.39
      4102   91.7800  1.072806      191.00      184.11       13.82
      4103   91.8000  1.072625      185.00      186.24       13.60
      4104   91.8200  1.072443      177.00      188.78       13.30
      4105   91.8400  1.072262      189.00      191.57       13.75
      4106   91.8600  1.072081      212.00      194.42       14.56
      4107   91.8800  1.071900      211.00      197.15       14.53
      4108   91.9000  1.071719      200.00      199.57       14.14
      4109   91.9200  1.071538      186.00      201.51       13.64
      4110   91.9400  1.071357      172.00      202.81       13.11
      4111   91.9600  1.071176      205.00      203.43       14.32
      4112   91.9800  1.070996      212.00      203.34       14.56
      4113   92.0000  1.070815      225.00      202.66       15.00
      4114   92.0200  1.070635      207.00      201.56       14.39
      4115   92.0400  1.070454      198.00      200.31       14.07
      4116   92.0600  1.070274      190.00      199.18       13.78
      4117   92.0800  1.070094      215.00      198.43       14.66
      4118   92.1000  1.069914      208.00      198.29       14.42
      4119   92.1200  1.069734      218.00      198.84       14.77
      4120   92.1400  1.069554      213.00      200.08       14.59
      4121   92.1600  1.069374      197.00      201.89       14.04
      4122   92.1800  1.069195      184.00      204.08       13.56
      4123   92.2000  1.069015      204.00      206.41       14.28
      4124   92.2200  1.068836      222.00      208.67       14.90
      4125   92.2400  1.068656      235.00      210.70       15.33
      4126   92.2600  1.068477      208.00      212.47       14.42
      4127   92.2800  1.068298      206.00      214.05       14.35
      4128   92.3000  1.068118      189.00      215.62       13.75
      4129   92.3200  1.067940      206.00      217.41       14.35
      4130   92.3400  1.067761      197.00      219.66       14.04
      4131   92.3600  1.067582      225.00      222.52       15.00
      4132   92.3800  1.067403      228.00      226.04       15.10
      4133   92.4000  1.067224      212.00      230.07       14.56
      4134   92.4200  1.067046      228.00      234.31       15.10
      4135   92.4400  1.066867      233.00      238.33       15.26
      4136   92.4600  1.066689      253.00      241.61       15.91
      4137   92.4800  1.066510      250.00      243.67       15.81
      4138   92.5000  1.066332      246.00      244.13       15.68
      4139   92.5200  1.066154      214.00      242.76       14.63
      4140   92.5400  1.065976      231.00      239.56       15.20
      4141   92.5600  1.065798      226.00      234.76       15.03
      4142   92.5800  1.065620      210.00      228.85       14.49
      4143   92.6000  1.065443      205.00      222.28       14.32
      4144   92.6200  1.065265      225.00      215.64       15.00
      4145   92.6400  1.065087      223.00      209.47       14.93
      4146   92.6600  1.064910      212.00      204.24       14.56
      4147   92.6800  1.064733      207.00      200.27       14.39
      4148   92.7000  1.064555      194.00      197.75       13.93
      4149   92.7200  1.064378      195.00      196.75       13.96
      4150   92.7400  1.064201      201.00      197.24       14.18
      4151   92.7600  1.064024      209.00      199.10       14.46
      4152   92.7800  1.063847      207.00      202.15       14.39
      4153   92.8000  1.063670      202.00      206.19       14.21
      4154   92.8200  1.063493      194.00      210.96       13.93
      4155   92.8400  1.063317      211.00      216.16       14.53
      4156   92.8600  1.063140      211.00      221.43       14.53
      4157   92.8800  1.062964      202.00      226.41       14.21
      4158   92.9000  1.062787      218.00      230.68       14.77
      4159   92.9200  1.062611      194.00      233.86       13.93
      4160   92.9400  1.062435      195.00      235.65       13.96
      4161   92.9600  1.062259      228.00      235.82       15.10
      4162   92.9800  1.062083      247.00      234.31       15.72
      4163   93.0000  1.061907      207.00      231.23       14.39
      4164   93.0200  1.061731      226.00      226.82       15.03
      4165   93.0400  1.061555      205.00      221.51       14.32
      4166   93.0600  1.061380      200.00      215.75       14.14
      4167   93.0800  1.061204      225.00      210.05       15.00
      4168   93.1000  1.061029      216.00      204.83       14.70
      4169   93.1200  1.060853      190.00      200.43       13.78
      4170   93.1400  1.060678      223.00      197.04       14.93
      4171   93.1600  1.060503      202.00      194.74       14.21
      4172   93.1800  1.060328      205.00      193.46       14.32
      4173   93.2000  1.060153      181.00      193.11       13.45
      4174   93.2200  1.059978      192.00      193.54       13.86
      4175   93.2400  1.059803      202.00      194.63       14.21
      4176   93.2600  1.059628      208.00      196.27       14.42
      4177   93.2800  1.059453      206.00      198.40       14.35
      4178   93.3000  1.059279      192.00      200.98       13.86
      4179   93.3200  1.059104      210.00      203.99       14.49
      4180   93.3400  1.058930      221.00      207.36       14.87
      4181   93.3600  1.058756      232.00      210.97       15.23
      4182   93.3800  1.058581      217.00      214.65       14.73
      4183   93.4000  1.058407      209.00      218.19       14.46
      4184   93.4200  1.058233      209.00      221.31       14.46
      4185   93.4400  1.058059      198.00      223.73       14.07
      4186   93.4600  1.057885      214.00      225.23       14.63
      4187   93.4800  1.057712      227.00      225.62       15.07
      4188   93.5000  1.057538      238.00      224.85       15.43
      4189   93.5200  1.057364      240.00      222.96       15.49
      4190   93.5400  1.057191      233.00      220.12       15.26
      4191   93.5600  1.057018      200.00      216.59       14.14
      4192   93.5800  1.056844      200.00      212.68       14.14
      4193   93.6000  1.056671      204.00      208.71       14.28
      4194   93.6200  1.056498      217.00      204.98       14.73
      4195   93.6400  1.056325      217.00      201.68       14.73
      4196   93.6600  1.056152      210.00      198.95       14.49
      4197   93.6800  1.055979      209.00      196.80       14.46
      4198   93.7000  1.055806      189.00      195.15       13.75
      4199   93.7200  1.055633      194.00      193.86       13.93
      4200   93.7400  1.055461      196.00      192.74       14.00
      4201   93.7600  1.055288      187.00      191.60       13.68
      4202   93.7800  1.055116      190.00      190.27       13.78
      4203   93.8000  1.054944      197.00      188.63       14.04
      4204   93.8200  1.054771      187.00      186.61       13.68
      4205   93.8400  1.054599      182.00      184.21       13.49
      4206   93.8600  1.054427      214.00      181.45       14.63
      4207   93.8800  1.054255      191.00      178.43       13.82
      4208   93.9000  1.054083      182.00      175.25       13.49
      4209   93.9200  1.053911      165.00      172.05       12.85
      4210   93.9400  1.053740      153.00      168.96       12.37
      4211   93.9600  1.053568      163.00      166.11       12.77
      4212   93.9800  1.053396      172.00      163.61       13.11
      4213   94.0000  1.053225      190.00      161.57       13.78
      4214   94.0200  1.053054      178.00      160.10       13.34
      4215   94.0400  1.052882      186.00      159.27       13.64
      4216   94.0600  1.052711      177.00      159.13       13.30
      4217   94.0800  1.052540      177.00      159.71       13.30
      4218   94.1000  1.052369      161.00      161.01       12.69
      4219   94.1200  1.052198      202.00      162.96       14.21
      4220   94.1400  1.052027      217.00      165.45       14.73
      4221   94.1600  1.051856      180.00      168.32       13.42
      4222   94.1800  1.051686      161.00      171.38       12.69
      4223   94.2000  1.051515      173.00      174.40       13.15
      4224   94.2200  1.051345      181.00      177.14       13.45
      4225   94.2400  1.051174      184.00      179.37       13.56
      4226   94.2600  1.051004      177.00      180.91       13.30
      4227   94.2700  1.050919      213.00      181.66       14.59
      4228   94.2900  1.050749      181.00      181.57       13.45
      4229   94.3100  1.050579      183.00      180.68       13.53
      4230   94.3300  1.050408      180.00      179.12       13.42
      4231   94.3500  1.050239      181.00      177.07       13.45
      4232   94.3700  1.050069      199.00      174.74       14.11
      4233   94.3900  1.049899      197.00      172.37       14.04
      4234   94.4100  1.049729      173.00      170.15       13.15
      4235   94.4300  1.049560      216.00      168.23       14.70
      4236   94.4500  1.049390      204.00      166.71       14.28
      4237   94.4700  1.049221      169.00      165.65       13.00
      4238   94.4900  1.049052      178.00      165.04       13.34
      4239   94.5100  1.048882      224.00      164.86       14.97
      4240   94.5300  1.048713      189.00      165.09       13.75
      4241   94.5500  1.048544      186.00      165.67       13.64
      4242   94.5700  1.048375      178.00      166.59       13.34
      4243   94.5900  1.048206      183.00      167.82       13.53
      4244   94.6100  1.048037      152.00      169.37       12.33
      4245   94.6300  1.047869      187.00      171.19       13.68
      4246   94.6500  1.047700      197.00      173.26       14.04
      4247   94.6700  1.047532      190.00      175.52       13.78
      4248   94.6900  1.047363      186.00      177.88       13.64
      4249   94.7100  1.047195      210.00      180.23       14.49
      4250   94.7300  1.047026      196.00      182.45       14.00
      4251   94.7500  1.046858      205.00      184.47       14.32
      4252   94.7700  1.046690      217.00      186.21       14.73
      4253   94.7900  1.046522      226.00      187.65       15.03
      4254   94.8100  1.046354      219.00      188.85       14.80
      4255   94.8300  1.046186      232.00      189.91       15.23
      4256   94.8500  1.046018      252.00      190.98       15.88
      4257   94.8700  1.045851      249.00      192.24       15.78
      4258   94.8900  1.045683      224.00      193.85       14.97
      4259   94.9100  1.045516      229.00      195.93       15.13
      4260   94.9300  1.045348      220.00      198.54       14.83
      4261   94.9500  1.045181      231.00      201.66       15.20
      4262   94.9700  1.045014      219.00      205.18       14.80
      4263   94.9900  1.044847      196.00      208.94       14.00
      4264   95.0100  1.044679      245.00      212.75       15.65
      4265   95.0300  1.044512      251.00      216.41       15.84
      4266   95.0500  1.044345      236.00      219.77       15.36
      4267   95.0700  1.044179      261.00      222.74       16.16
      4268   95.0900  1.044012      239.00      225.31       15.46
      4269   95.1100  1.043845      254.00      227.52       15.94
      4270   95.1300  1.043679      207.00      229.49       14.39
      4271   95.1500  1.043512      244.00      231.35       15.62
      4272   95.1700  1.043346      227.00      233.20       15.07
      4273   95.1900  1.043179      231.00      235.08       15.20
      4274   95.2100  1.043013      216.00      236.95       14.70
      4275   95.2300  1.042847      229.00      238.65       15.13
      4276   95.2500  1.042681      242.00      239.96       15.56
      4277   95.2700  1.042515      223.00      240.60       14.93
      4278   95.2900  1.042349      226.00      240.31       15.03
      4279   95.3100  1.042183      224.00      238.88       14.97
      4280   95.3300  1.042017      232.00      236.21       15.23
      4281   95.3500  1.041852      221.00      232.32       14.87
      4282   95.3700  1.041686      227.00      227.38       15.07
      4283   95.3900  1.041521      223.00      221.66       14.93
      4284   95.4100  1.041355      225.00      215.53       15.00
      4285   95.4300  1.041190      231.00      209.37       15.20
      4286   95.4500  1.041025      196.00      203.52       14.00
      4287   95.4700  1.040860      212.00      198.31       14.56
      4288   95.4900  1.040695      219.00      193.94       14.80
      4289   95.5100  1.040530      222.00      190.55       14.90
      4290   95.5300  1.040365      200.00      188.20       14.14
      4291   95.5500  1.040200      215.00      186.88       14.66
      4292   95.5700  1.040035      217.00      186.56       14.73
      4293   95.5900  1.039871      242.00      187.15       15.56
      4294   95.6100  1.039706      227.00      188.56       15.07
      4295   95.6300  1.039542      219.00      190.68       14.80
      4296   95.6500  1.039377      228.00      193.39       15.10
      4297   95.6700  1.039213      250.00      196.53       15.81
      4298   95.6900  1.039049      256.00      199.93       16.00
      4299   95.7100  1.038885      262.00      203.39       16.19
      4300   95.7300  1.038720      254.00      206.72       15.94
      4301   95.7500  1.038557      248.00      209.72       15.75
      4302   95.7700  1.038393      280.00      212.26       16.73
      4303   95.7900  1.038229      249.00      214.40       15.78
      4304   95.8100  1.038065      262.00      216.07       16.19
      4305   95.8300  1.037902      271.00      217.45       16.46
      4306   95.8500  1.037738      255.00      218.82       15.97
      4307   95.8700  1.037575      256.00      220.55       16.00
      4308   95.8900  1.037411      232.00      223.05       15.23
      4309   95.9100  1.037248      258.00      226.71       16.06
      4310   95.9300  1.037085      285.00      231.82       16.88
      4311   95.9500  1.036922      258.00      238.51       16.06
      4312   95.9700  1.036758      300.00      246.74       17.32
      4313   95.9900  1.036595      312.00      256.22       17.66
      4314   96.0100  1.036433      294.00      266.46       17.15
      4315   96.0300  1.036270      307.00      276.84       17.52
      4316   96.0500  1.036107      292.00      286.60       17.09
      4317   96.0700  1.035944      306.00      295.03       17.49
      4318   96.0900  1.035782      307.00      301.52       17.52
      4319   96.1100  1.035619      323.00      305.68       17.97
      4320   96.1300  1.035457      335.00      307.40       18.30
      4321   96.1500  1.035295      348.00      306.86       18.66
      4322   96.1700  1.035132      323.00      304.57       17.97
      4323   96.1900  1.034970      328.00      301.28       18.11
      4324   96.2100  1.034808      301.00      297.89       17.35
      4325   96.2300  1.034646      325.00      295.32       18.03
      4326   96.2500  1.034484      290.00      294.38       17.03
      4327   96.2700  1.034323      310.00      295.64       17.61
      4328   96.2900  1.034161      319.00      299.37       17.86
      4329   96.3100  1.033999      316.00      305.44       17.78
      4330   96.3300  1.033838      321.00      313.38       17.92
      4331   96.3500  1.033676      333.00      322.43       18.25
      4332   96.3700  1.033515      346.00      331.67       18.60
      4333   96.3900  1.033353      365.00      340.12       19.10
      4334   96.4100  1.033192      336.00      346.92       18.33
      4335   96.4300  1.033031      331.00      351.44       18.19
      4336   96.4500  1.032870      345.00      353.33       18.57
      4337   96.4700  1.032709      304.00      352.59       17.44
      4338   96.4900  1.032548      320.00      349.54       17.89
      4339   96.5100  1.032387      321.00      344.74       17.92
      4340   96.5300  1.032226      326.00      338.86       18.06
      4341   96.5500  1.032066      321.00      332.61       17.92
      4342   96.5700  1.031905      314.00      326.58       17.72
      4343   96.5900  1.031745      316.00      321.14       17.78
      4344   96.6100  1.031584      315.00      316.46       17.75
      4345   96.6300  1.031424      325.00      312.46       18.03
      4346   96.6500  1.031264      320.00      308.84       17.89
      4347   96.6700  1.031103      317.00      305.24       17.81
      4348   96.6900  1.030943      290.00      301.22       17.03
      4349   96.7100  1.030783      281.00      296.48       16.76
      4350   96.7300  1.030623      287.00      290.84       16.94
      4351   96.7500  1.030463      318.00      284.34       17.83
      4352   96.7700  1.030304      298.00      277.23       17.26
      4353   96.7900  1.030144      278.00      269.93       16.67
      4354   96.8100  1.029984      274.00      262.97       16.55
      4355   96.8300  1.029825      295.00      256.92       17.18
      4356   96.8500  1.029665      255.00      252.26       15.97
      4357   96.8700  1.029506      266.00      249.35       16.31
      4358   96.8900  1.029347      231.00      248.38       15.20
      4359   96.9100  1.029187      234.00      249.33       15.30
      4360   96.9300  1.029028      258.00      252.00       16.06
      4361   96.9500  1.028869      263.00      256.06       16.22
      4362   96.9700  1.028710      255.00      261.08       15.97
      4363   96.9900  1.028551      281.00      266.63       16.76
      4364   97.0100  1.028393      264.00      272.31       16.25
      4365   97.0300  1.028234      255.00      277.83       15.97
      4366   97.0500  1.028075      264.00      283.02       16.25
      4367   97.0700  1.027917      278.00      287.83       16.67
      4368   97.0900  1.027758      286.00      292.33       16.91
      4369   97.1100  1.027600      269.00      296.66       16.40
      4370   97.1300  1.027442      297.00      300.96       17.23
      4371   97.1500  1.027283      294.00      305.36       17.15
      4372   97.1700  1.027125      305.00      309.86       17.46
      4373   97.1900  1.026967      302.00      314.40       17.38
      4374   97.2100  1.026809      300.00      318.73       17.32
      4375   97.2300  1.026651      293.00      322.57       17.12
      4376   97.2500  1.026493      269.00      325.57       16.40
      4377   97.2700  1.026335      301.00      327.36       17.35
      4378   97.2900  1.026178      296.00      327.68       17.20
      4379   97.3100  1.026020      295.00      326.38       17.18
      4380   97.3300  1.025862      287.00      323.42       16.94
      4381   97.3500  1.025705      302.00      318.95       17.38
      4382   97.3700  1.025548      276.00      313.18       16.61
      4383   97.3900  1.025391      267.00      306.44       16.34
      4384   97.4100  1.025233      247.00      299.10       15.72
      4385   97.4300  1.025076      265.00      291.51       16.28
      4386   97.4500  1.024919      279.00      283.98       16.70
      4387   97.4700  1.024762      259.00      276.73       16.09
      4388   97.4900  1.024605      231.00      269.92       15.20
      4389   97.5100  1.024448      249.00      263.60       15.78
      4390   97.5300  1.024292      257.00      257.73       16.03
      4391   97.5500  1.024135      261.00      252.22       16.16
      4392   97.5700  1.023978      273.00      246.93       16.52
      4393   97.5900  1.023822      256.00      241.72       16.00
      4394   97.6100  1.023665      220.00      236.46       14.83
      4395   97.6300  1.023509      224.00      231.06       14.97
      4396   97.6500  1.023353      230.00      225.47       15.17
      4397   97.6700  1.023197      207.00      219.71       14.39
      4398   97.6900  1.023041      204.00      213.86       14.28
      4399   97.7100  1.022885      210.00      208.04       14.49
      4400   97.7300  1.022729      218.00      202.39       14.77
      4401   97.7500  1.022573      222.00      197.12       14.90
      4402   97.7700  1.022417      223.00      192.39       14.93
      4403   97.7900  1.022261      204.00      188.38       14.28
      4404   97.8100  1.022106      204.00      185.24       14.28
      4405   97.8300  1.021950      195.00      183.07       13.96
      4406   97.8500  1.021795      187.00      181.90       13.68
      4407   97.8700  1.021639      196.00      181.71       14.00
      4408   97.8900  1.021484      200.00      182.41       14.14
      4409   97.9100  1.021329      186.00      183.85       13.64
      4410   97.9300  1.021173      181.00      185.82       13.45
      4411   97.9500  1.021018      198.00      188.07       14.07
      4412   97.9700  1.020863      208.00      190.31       14.42
      4413   97.9900  1.020708      229.00      192.29       15.13
      4414   98.0100  1.020553      224.00      193.78       14.97
      4415   98.0300  1.020399      225.00      194.60       15.00
      4416   98.0500  1.020244      197.00      194.69       14.04
      4417   98.0700  1.020090      204.00      194.04       14.28
      4418   98.0900  1.019935      234.00      192.80       15.30
      4419   98.1100  1.019781      211.00      191.17       14.53
      4420   98.1300  1.019626      204.00      189.45       14.28
      4421   98.1500  1.019472      233.00      187.99       15.26
      4422   98.1700  1.019318      224.00      187.14       14.97
      4423   98.1900  1.019163      220.00      187.21       14.83
      4424   98.2100  1.019009      214.00      188.43       14.63
      4425   98.2300  1.018855      208.00      190.91       14.42
      4426   98.2500  1.018702      226.00      194.64       15.03
      4427   98.2700  1.018548      224.00      199.45       14.97
      4428   98.2900  1.018394      224.00      205.03       14.97
      4429   98.3100  1.018240      221.00      211.00       14.87
      4430   98.3300  1.018087      210.00      216.87       14.49
      4431   98.3500  1.017933      229.00      222.16       15.13
      4432   98.3700  1.017780      241.00      226.40       15.52
      4433   98.3900  1.017626      231.00      229.21       15.20
      4434   98.4100  1.017473      208.00      230.34       14.42
      4435   98.4300  1.017320      192.00      229.66       13.86
      4436   98.4500  1.017167      225.00      227.26       15.00
      4437   98.4700  1.017014      225.00      223.32       15.00
      4438   98.4900  1.016861      224.00      218.20       14.97
      4439   98.5100  1.016708      222.00      212.35       14.90
      4440   98.5300  1.016555      189.00      206.25       13.75
      4441   98.5500  1.016402      194.00      200.40       13.93
      4442   98.5700  1.016249      207.00      195.23       14.39
      4443   98.5900  1.016097      205.00      191.11       14.32
      4444   98.6100  1.015944      204.00      188.31       14.28
      4445   98.6300  1.015792      228.00      186.98       15.10
      4446   98.6500  1.015639      213.00      187.19       14.59
      4447   98.6700  1.015487      222.00      188.93       14.90
      4448   98.6900  1.015335      241.00      192.10       15.52
      4449   98.7100  1.015183      240.00      196.58       15.49
      4450   98.7300  1.015031      228.00      202.20       15.10
      4451   98.7500  1.014879      231.00      208.75       15.20
      4452   98.7700  1.014727      223.00      216.04       14.93
      4453   98.7900  1.014575      209.00      223.82       14.46
      4454   98.8100  1.014423      224.00      231.86       14.97
      4455   98.8300  1.014271      240.00      239.92       15.49
      4456   98.8500  1.014120      252.00      247.75       15.88
      4457   98.8700  1.013968      253.00      255.13       15.91
      4458   98.8900  1.013817      252.00      261.85       15.88
      4459   98.9100  1.013665      258.00      267.75       16.06
      4460   98.9300  1.013514      263.00      272.71       16.22
      4461   98.9500  1.013363      255.00      276.65       15.97
      4462   98.9700  1.013212      251.00      279.53       15.84
      4463   98.9900  1.013061      276.00      281.39       16.61
      4464   99.0100  1.012910      285.00      282.15       16.88
      4465   99.0300  1.012759      286.00      282.01       16.91
      4466   99.0500  1.012608      278.00      281.05       16.67
      4467   99.0700  1.012457      286.00      279.40       16.91
      4468   99.0900  1.012307      292.00      277.19       17.09
      4469   99.1100  1.012156      268.00      274.61       16.37
      4470   99.1300  1.012005      271.00      271.87       16.46
      4471   99.1500  1.011855      259.00      269.20       16.09
      4472   99.1700  1.011704      249.00      266.87       15.78
      4473   99.1900  1.011554      272.00      265.14       16.49
      4474   99.2100  1.011404      273.00      264.23       16.52
      4475   99.2300  1.011254      257.00      264.28       16.03
      4476   99.2500  1.011104      285.00      265.35       16.88
      4477   99.2700  1.010954      289.00      267.36       17.00
      4478   99.2900  1.010804      263.00      270.11       16.22
      4479   99.3100  1.010654      262.00      273.28       16.19
      4480   99.3300  1.010504      267.00      276.48       16.34
      4481   99.3500  1.010354      275.00      279.28       16.58
      4482   99.3700  1.010205      282.00      281.25       16.79
      4483   99.3900  1.010055      267.00      282.05       16.34
      4484   99.4100  1.009906      264.00      281.43       16.25
      4485   99.4300  1.009756      271.00      279.29       16.46
      4486   99.4500  1.009607      270.00      275.67       16.43
      4487   99.4700  1.009458      275.00      270.77       16.58
      4488   99.4900  1.009308      260.00      264.91       16.12
      4489   99.5100  1.009159      255.00      258.51       15.97
      4490   99.5300  1.009010      268.00      251.99       16.37
      4491   99.5500  1.008861      263.00      245.78       16.22
      4492   99.5700  1.008712      246.00      240.26       15.68
      4493   99.5900  1.008564      248.00      235.67       15.75
      4494   99.6100  1.008415      256.00      232.16       16.00
      4495   99.6300  1.008266      248.00      229.76       15.75
      4496   99.6500  1.008118      251.00      228.38       15.84
      4497   99.6700  1.007969      249.00      227.84       15.78
      4498   99.6900  1.007821      250.00      227.94       15.81
      4499   99.7100  1.007672      252.00      228.51       15.88
      4500   99.7300  1.007524      245.00      229.39       15.65
      4501   99.7500  1.007376      245.00      230.53       15.65
      4502   99.7700  1.007228      243.00      231.98       15.59
      4503   99.7900  1.007079      252.00      233.88       15.88
      4504   99.8100  1.006931      262.00      236.46       16.19
      4505   99.8300  1.006783      253.00      240.01       15.91
      4506   99.8500  1.006636      237.00      244.82       15.40
      4507   99.8700  1.006488      242.00      251.11       15.56
      4508   99.8900  1.006340      274.00      259.02       16.55
      4509   99.9100  1.006192      284.00      268.57       16.85
      4510   99.9300  1.006045      288.00      279.57       16.97
      4511   99.9500  1.005898      304.00      291.67       17.44
      4512   99.9700  1.005750      296.00      304.39       17.20
      4513   99.9900  1.005603      308.00      317.15       17.55
      4514  100.0100  1.005455      329.00      329.31       18.14
      4515  100.0300  1.005308      333.00      340.32       18.25
      4516  100.0500  1.005161      328.00      349.74       18.11
      4517  100.0700  1.005014      327.00      357.32       18.08
      4518  100.0900  1.004867      336.00      363.07       18.33
      4519  100.1100  1.004720      355.00      367.20       18.84
      4520  100.1300  1.004573      370.00      370.17       19.24
      4521  100.1500  1.004427      375.00      372.56       19.36
      4522  100.1700  1.004280      372.00      375.02       19.29
      4523  100.1900  1.004133      350.00      378.19       18.71
      4524  100.2100  1.003987      324.00      382.56       18.00
      4525  100.2300  1.003841      346.00      388.45       18.60
      4526  100.2500  1.003694      367.00      395.93       19.16
      4527  100.2700  1.003548      359.00      404.81       18.95
      4528  100.2900  1.003402      363.00      414.68       19.05
      4529  100.3100  1.003255      386.00      424.92       19.65
      4530  100.3300  1.003109      396.00      434.78       19.90
      4531  100.3500  1.002963      391.00      443.47       19.77
      4532  100.3700  1.002817      377.00      450.26       19.42
      4533  100.3900  1.002672      352.00      454.49       18.76
      4534  100.4100  1.002526      388.00      455.70       19.70
      4535  100.4300  1.002380      407.00      453.61       20.17
      4536  100.4500  1.002234      393.00      448.19       19.82
      4537  100.4700  1.002089      374.00      439.61       19.34
      4538  100.4900  1.001943      350.00      428.27       18.71
      4539  100.5100  1.001798      335.00      414.68       18.30
      4540  100.5300  1.001653      343.00      399.51       18.52
      4541  100.5500  1.001507      342.00      383.46       18.49
      4542  100.5700  1.001362      331.00      367.23       18.19
      4543  100.5900  1.001217      329.00      351.44       18.14
      4544  100.6100  1.001072      335.00      336.59       18.30
      4545  100.6300  1.000927      312.00      323.06       17.66
      4546  100.6500  1.000782      301.00      311.05       17.35
      4547  100.6700  1.000637      278.00      300.63       16.67
      4548  100.6900  1.000492      264.00      291.77       16.25
      4549  100.7100  1.000348      266.00      284.36       16.31
      4550  100.7300  1.000203      275.00      278.27       16.58
      4551  100.7500  1.000058      269.00      273.37       16.40
      4552  100.7700  0.999914      265.00      269.56       16.28
      4553  100.7900  0.999769      259.00      266.82       16.09
      4554  100.8100  0.999625      250.00      265.15       15.81
      4555  100.8300  0.999481      273.00      264.61       16.52
      4556  100.8500  0.999337      255.00      265.22       15.97
      4557  100.8700  0.999192      244.00      267.02       15.62
      4558  100.8900  0.999049      251.00      269.92       15.84
      4559  100.9100  0.998904      253.00      273.78       15.91
      4560  100.9300  0.998761      258.00      278.29       16.06
      4561  100.9500  0.998617      246.00      283.08       15.68
      4562  100.9700  0.998473      229.00      287.66       15.13
      4563  100.9900  0.998329      266.00      291.48       16.31
      4564  101.0100  0.998186      301.00      294.02       17.35
      4565  101.0300  0.998042      295.00      294.82       17.18
      4566  101.0500  0.997899      285.00      293.59       16.88
      4567  101.0700  0.997755      265.00      290.21       16.28
      4568  101.0900  0.997612      285.00      284.80       16.88
      4569  101.1100  0.997469      267.00      277.74       16.34
      4570  101.1300  0.997325      254.00      269.60       15.94
      4571  101.1500  0.997182      254.00      261.16       15.94
      4572  101.1700  0.997039      253.00      253.25       15.91
      4573  101.1900  0.996896      247.00      246.70       15.72
      4574  101.2100  0.996753      231.00      242.20       15.20
      4575  101.2300  0.996611      229.00      240.22       15.13
      4576  101.2500  0.996468      252.00      240.98       15.88
      4577  101.2700  0.996325      246.00      244.39       15.68
      4578  101.2900  0.996182      233.00      250.14       15.26
      4579  101.3100  0.996040      252.00      257.69       15.88
      4580  101.3300  0.995897      250.00      266.38       15.81
      4581  101.3500  0.995755      260.00      275.46       16.12
      4582  101.3700  0.995613      281.00      284.24       16.76
      4583  101.3900  0.995470      276.00      292.05       16.61
      4584  101.4100  0.995328      252.00      298.36       15.88
      4585  101.4300  0.995186      278.00      302.76       16.67
      4586  101.4500  0.995044      277.00      305.01       16.64
      4587  101.4700  0.994902      278.00      305.03       16.67
      4588  101.4900  0.994760      254.00      302.87       15.94
      4589  101.5100  0.994618      241.00      298.74       15.52
      4590  101.5300  0.994477      234.00      292.93       15.30
      4591  101.5500  0.994335      217.00      285.83       14.73
      4592  101.5700  0.994193      233.00      277.87       15.26
      4593  101.5900  0.994052      239.00      269.48       15.46
      4594  101.6100  0.993910      254.00      261.10       15.94
      4595  101.6300  0.993769      256.00      253.10       16.00
      4596  101.6500  0.993627      238.00      245.79       15.43
      4597  101.6700  0.993486      215.00      239.40       14.66
      4598  101.6900  0.993345      205.00      234.01       14.32
      4599  101.7100  0.993204      213.00      229.66       14.59
      4600  101.7300  0.993063      219.00      226.23       14.80
      4601  101.7500  0.992922      248.00      223.56       15.75
      4602  101.7700  0.992781      239.00      221.43       15.46
      4603  101.7900  0.992640      212.00      219.60       14.56
      4604  101.8100  0.992499      209.00      217.82       14.46
      4605  101.8300  0.992358      223.00      215.89       14.93
      4606  101.8500  0.992218      214.00      213.67       14.63
      4607  101.8700  0.992077      214.00      211.07       14.63
      4608  101.8900  0.991937      220.00      208.08       14.83
      4609  101.9100  0.991796      200.00      204.76       14.14
      4610  101.9300  0.991656      197.00      201.21       14.04
      4611  101.9500  0.991516      200.00      197.61       14.14
      4612  101.9700  0.991375      185.00      194.12       13.60
      4613  101.9900  0.991235      199.00      190.93       14.11
      4614  102.0100  0.991095      210.00      188.22       14.49
      4615  102.0300  0.990955      188.00      186.12       13.71
      4616  102.0500  0.990815      196.00      184.74       14.00
      4617  102.0700  0.990675      202.00      184.11       14.21
      4618  102.0900  0.990535      210.00      184.27       14.49
      4619  102.1100  0.990396      211.00      185.15       14.53
      4620  102.1300  0.990256      196.00      186.66       14.00
      4621  102.1500  0.990116      208.00      188.70       14.42
      4622  102.1700  0.989977      207.00      191.12       14.39
      4623  102.1900  0.989837      188.00      193.76       13.71
      4624  102.2100  0.989698      210.00      196.49       14.49
loop_
 _refln_index_h
 _refln_index_k
 _refln_index_l
 _refln_F_squared_calc
 _refln_F_squared_meas
 _refln_F_squared_sigma
 _refln_observed_status
 _refln_d_spacing
   1   0   0    15784.53    14024.21      286.57 o  7.253672
   1   1   0       84.05       32.65       32.89 <  5.401822
   0   1   1    22053.61    20465.12      416.44 o  5.023897
  -1   1   1    21673.48    20811.69      424.77 o  4.843545
   0   2   0    20014.68    18186.63      436.26 o  4.046930
   1   1   1    12404.05    11173.60      256.60 o  3.660615
   2   0   0    14549.41    12669.22      310.40 o  3.626836
   1   2   0    11108.99    10727.12      261.67 o  3.534108
  -2   1   1    21646.24    21780.12      459.63 o  3.457687
  -1   0   2    27395.93    27676.20      585.61 o  3.441572
   0   2   1     2808.13     2876.76       69.93 o  3.421639
  -1   2   1      361.58      221.27       57.40 o  3.362983
   2   1   0     2666.73     2337.60      120.27 o  3.309742
   0   0   2    24074.50    24790.23      628.66 o  3.203834
  -1   1   2      288.77      246.22       28.15 o  3.167148
  -2   0   2    55670.39    61006.84     1372.65 o  3.022753
   0   1   2     1530.53     1336.95      107.54 o  2.978945
   1   2   1       19.67        6.56       12.29 <  2.881708
  -2   1   2     2094.06     2085.97       57.61 o  2.831721
  -2   2   1     2646.39     2452.70      150.23 o  2.779527
   2   2   0    12101.26    11493.08      325.55 o  2.700911
  -1   2   2    14920.88    16135.96      384.27 o  2.621732
   2   1   1    26831.83    27909.18      630.87 o  2.602511
   1   0   2    15918.03    16376.13      370.47 o  2.595619
   1   3   0        0.03        0.03        0.00 o  2.528705
   0   2   2     8496.98     9983.46      312.73 o  2.511949
   0   3   1    33537.82    36644.00      826.55 o  2.486531
  -3   1   1    10765.74    11794.84      256.77 o  2.479389
   1   1   2       80.96       86.96        2.09 o  2.471635
  -1   3   1    17068.73    17969.09      448.09 o  2.463745
  -2   2   2    16677.38    18041.07      431.47 o  2.421772
   3   0   0    21993.78    23836.93      572.98 o  2.417891
  -3   0   2     4131.37     4462.93      111.92 o  2.407907
   3   1   0       57.88       15.71       16.50 <  2.316727
  -3   1   2       11.99        3.78        5.42 <  2.307940
   2   2   1        4.22        2.94        1.12 o  2.273680
   1   3   1     8359.12     9436.25      356.83 o  2.254495
  -1   1   3     9232.73    10099.13      246.56 o  2.206099
  -2   3   1    19041.94    20768.59      522.28 o  2.204545
  -3   2   1      644.10      641.85       22.29 o  2.190197
   1   2   2     8980.64     8458.64      303.08 o  2.184846
   2   3   0      390.91      450.77       14.07 o  2.164699
  -2   1   3    16843.66    19432.61      558.79 o  2.159231
  -1   3   2        1.10        0.40        0.92 <  2.123289
   3   2   0    12135.37    12339.99      322.20 o  2.075644
  -3   2   2     7658.09     8038.07      194.25 o  2.069317
   0   1   3    20424.72    21935.75      553.18 o  2.065192
   0   3   2       28.81       31.12        0.87 o  2.063699
   2   0   2    22469.03    23533.59      762.25 o  2.052189
   0   4   0    21328.46    22439.63      854.65 o  2.023465
  -2   3   2       89.16       86.22        6.34 o  2.012814
  -1   2   3       41.43       42.08        1.31 o  1.994959
   2   1   2       54.04       54.48        1.84 o  1.989243
   3   1   1    11748.47    12318.55      389.93 o  1.966188
  -2   2   3       99.18      102.11        3.09 o  1.960101
  -3   1   3    14398.20    15129.50      415.92 o  1.955472
   1   4   0    13179.73    13821.94      397.37 o  1.949051
   0   4   1       28.93       28.19        1.16 o  1.929542
   2   3   1    12685.53    12038.81      451.69 o  1.925352
  -1   4   1        0.41        0.36        0.02 o  1.918836
  -4   0   2    10977.77     8231.75      527.12 o  1.912104
  -4   1   1    21722.87    22667.09      686.33 o  1.890799
   0   2   3       41.38       43.17        1.35 o  1.888946
  -3   3   1     6735.46     6982.93      382.60 o  1.873866
   1   3   2        0.50        0.53        0.03 o  1.870512
  -4   1   2      756.83      601.49      153.74 o  1.860881
   2   2   2    21115.43    24117.02      706.03 o  1.830308
   1   1   3    11180.99    12753.14      393.09 o  1.821279
   1   4   1       29.81       33.66        1.41 o  1.814894
   4   0   0    15052.69    17387.78      692.41 o  1.813418
   3   2   1      136.03      158.43        6.82 o  1.812300
  -3   2   3      432.81      447.54       54.89 o  1.803899
   3   3   0       32.21       21.43        7.48 o  1.800607
  -3   3   2      129.87       35.26       63.05 <  1.796473
  -2   4   1      103.45      109.19       91.69 <  1.788530
   4   1   0       15.22       16.25        0.58 o  1.769548
   2   4   0    20793.60    22149.84      724.58 o  1.767054
  -4   2   1        5.65        6.28        0.27 o  1.752755
  -1   3   3    10755.54    11955.78      385.91 o  1.747172
  -1   4   2    11040.90    12148.44      396.34 o  1.744313
  -4   2   2    15905.13    16943.82      452.10 o  1.728843
  -2   3   3    26100.99    28160.21      744.30 o  1.723613
  -2   0   4    22864.58    24764.80      657.86 o  1.720786
   0   4   2    21746.90    24164.80      734.28 o  1.710820
  -1   0   4     9513.62    10146.33      317.56 o  1.703265
  -4   1   3    13593.83    14405.89      504.32 o  1.698690
   1   2   3       93.94       99.87        3.84 o  1.696949
  -2   1   4        4.51        4.34        0.17 o  1.683167
  -2   4   2    16925.67    16428.72      547.17 o  1.681492
   0   3   3    12250.96    12198.20      445.45 o  1.674632
  -1   1   4       40.07       40.95        3.55 o  1.666759
   3   0   2    10073.04    11068.51      353.04 o  1.656403
   4   2   0    18730.11    20439.71      658.65 o  1.654871
  -3   0   4    12953.81    13567.43      638.30 o  1.646797
   2   3   2      667.22      699.29       40.45 o  1.633366
   2   4   1      357.86      386.30       19.05 o  1.629490
   3   1   2        1.42        1.60        0.07 o  1.622769
   3   3   1    10983.18    12281.13      472.80 o  1.620530
  -3   3   3     7505.99     7634.09      356.65 o  1.614515
  -3   1   4      623.77      633.49       33.57 o  1.613734
   0   0   4    17806.95    16074.22      773.69 o  1.601917
  -3   4   1       38.40       36.36        1.86 o  1.597922
  -4   2   3      240.13      237.84       12.43 o  1.596481
   1   4   2     8794.68     9109.57      433.41 o  1.595840
  -2   2   4     9239.71     9828.32      409.93 o  1.583574
   1   5   0       65.27       71.33        3.01 o  1.579908
  -4   3   1    11719.06    12212.58      433.83 o  1.577537
   0   1   4        8.63        8.94        0.28 o  1.571435
  -1   2   4     6258.82     6400.32      168.69 o  1.569887
   0   5   1    12805.11    13076.55      355.55 o  1.569463
   2   1   3    15282.55    15614.78      426.17 o  1.568466
   4   1   1    12850.66    13207.27      364.76 o  1.566112
  -1   5   1    10386.60    10555.19      305.61 o  1.563686
  -4   3   2      343.44      352.88       13.13 o  1.560036
  -5   0   2    15159.42    15895.98      599.24 o  1.556878
   3   4   0     9165.38     9670.78      353.53 o  1.551765
  -3   4   2    10207.11    10666.46      415.30 o  1.549116
   1   3   3     9262.86    10350.97      494.35 o  1.536481
   3   2   2     5590.86     5990.53      271.03 o  1.532967
  -5   1   2        4.61        4.59        0.24 o  1.528852
  -3   2   4    11630.18    10864.33      560.03 o  1.525343
  -1   4   3       30.54       29.30        1.63 o  1.517171
  -5   1   1     7656.93     7389.51      393.71 o  1.516611
  -4   0   4    13848.86    13042.16      664.59 o  1.511377
   1   5   1     7143.83     5958.57      388.88 o  1.505882
   4   3   0      355.42      292.03       22.05 o  1.505038
  -2   4   3      223.31      148.47       18.21 o  1.501667
  -2   5   1    10508.07    10636.75      395.58 o  1.490719
   0   2   4    12977.87    13144.67      491.53 o  1.489472
   2   2   3        2.77        2.76        0.11 o  1.486943
  -4   1   4      930.69      924.15       45.83 o  1.485696
   4   2   1       66.61       65.10        3.76 o  1.484937
   2   5   0        0.65        0.56        0.35 <  1.478215
   0   4   3      327.40      420.02       77.33 o  1.468943
  -1   5   2       31.37       33.92        1.92 o  1.464825
  -4   3   3     8991.18    10028.10      413.51 o  1.460714
  -5   1   3     6991.75     7576.35      287.48 o  1.459263
   1   0   4    10590.30    11364.97      449.93 o  1.454483
  -5   2   2     8977.34     9501.14      395.06 o  1.453061
  -2   3   4      259.54      270.04       13.88 o  1.450809
   5   0   0     6694.17     6965.00      319.41 o  1.450734
   0   5   2      153.93      163.24        8.07 o  1.444821
  -5   2   1       92.81       98.88        4.76 o  1.442540
   2   4   2    16670.89    17533.10      799.36 o  1.440854
  -1   3   4      104.60      110.09        5.53 o  1.440262
   3   4   1      443.04      308.50      102.30 o  1.432020
   1   1   4       26.03       16.22        8.56 <  1.431552
   5   1   0       72.61       33.88       55.60 <  1.427978
  -3   4   3        0.57        0.27        0.51 <  1.427864
  -2   5   2       10.44        6.93        8.31 <  1.427025
  -4   2   4    11281.45    12031.57      649.54 o  1.415860
   3   3   2       21.80       23.07        1.66 o  1.411594
  -3   3   4       42.28       38.01        6.32 o  1.405635
  -4   4   1        0.46        0.43        0.09 o  1.402094
   2   5   1    11780.94    11434.47      521.80 o  1.394825
  -5   2   3      480.42      467.70       22.42 o  1.392926
  -4   4   2    12705.76    11956.80      587.77 o  1.389763
   0   3   4      514.41      507.07       19.38 o  1.377414
   2   3   3    11693.08    11729.38      400.29 o  1.375414
  -3   5   1     7457.94     7477.42      249.06 o  1.374872
   4   0   2    10697.56    10727.18      362.04 o  1.374234
   4   3   1    10396.11    10422.23      352.88 o  1.373826
   1   5   2      212.76      213.11        7.57 o  1.373545
   1   4   3       75.54       76.79        2.69 o  1.373032
   1   2   4     7611.47     8121.06      367.20 o  1.368764
   5   2   0     3414.26     3295.04      171.73 o  1.365639
  -2   1   5    11796.67    10633.26      654.38 o  1.360605
   4   1   2        8.29        7.38        0.38 o  1.354844
  -5   0   4     3087.15     2747.73      128.26 o  1.354783
   4   4   0    13020.73    12147.93      510.38 o  1.350456
   3   1   3     7420.04     6913.85      282.17 o  1.348990
   0   6   0    10742.85    10009.98      415.27 o  1.348977
  -5   3   2        7.64        7.18        0.31 o  1.348466
   3   5   0        0.98        0.91        0.07 o  1.345140
  -3   5   2        1.74        1.57        0.09 o  1.343413
  -3   1   5     6457.00     5657.44      321.96 o  1.342065
  -5   3   1     8810.66     7584.90      460.73 o  1.340045
  -5   1   4       55.76       47.35        3.99 o  1.336194
  -1   1   5     7537.00     5881.69      525.83 o  1.332551
   1   6   0     7514.18     6055.07      422.07 o  1.326237
  -1   5   3     7636.45     6046.50      481.10 o  1.322418
   0   6   1        5.25        4.11        0.49 o  1.320041
  -4   3   4      212.33      152.79       17.76 o  1.318576
  -4   4   3      128.52       94.12        8.51 o  1.318159
  -1   6   1        7.49        5.65        0.34 o  1.316598
  -2   5   3    12076.59     9298.37      422.36 o  1.312114
  -2   4   4    14946.83    11502.70      526.90 o  1.310866
  -2   2   5       43.03       38.69        2.06 o  1.306357
  -1   4   4     5712.12     5297.45      225.30 o  1.303070
  -6   0   2     7027.69     6513.18      276.28 o  1.302302
   4   2   2     8690.49     8118.11      337.15 o  1.301256
  -5   3   3     6433.23     6023.74      248.36 o  1.299992
   2   0   4    10094.58     9230.79      434.92 o  1.297809
   5   1   1     5389.59     4766.14      242.63 o  1.296664
   3   2   3       72.63       64.27        3.98 o  1.296067
   0   5   3     6779.77     6098.69      511.19 o  1.290115
  -3   2   5        5.68        5.12        0.52 o  1.289921
  -6   1   2        5.50        4.93        0.24 o  1.285765
  -5   2   4     5827.84     5227.37      226.53 o  1.284706
  -4   1   5    11162.17     9881.96      417.35 o  1.282216
   3   4   2    11333.60     9932.60      420.94 o  1.281724
   1   6   1       20.99       18.32        0.79 o  1.281534
  -1   2   5       91.85       79.98        3.59 o  1.281467
   2   1   4        0.66        0.57        0.02 o  1.281441
   1   3   4      116.91      102.15        5.12 o  1.280285
   5   3   0       53.57       43.56        2.83 o  1.277727
  -3   4   4     7364.31     6088.11      385.60 o  1.277258
  -2   6   1       12.17       11.13        1.63 o  1.272150
   2   5   2       44.03       46.82        3.93 o  1.270961
   0   1   5    11611.53    12049.95      395.37 o  1.265766
   3   5   1     9008.90     9348.68      294.79 o  1.264885
   2   6   0     7894.27     8165.92      254.95 o  1.264352
  -6   1   1     7359.84     7432.73      226.45 o  1.262062
  -3   5   3     6258.91     6303.25      189.68 o  1.262019
  -6   1   3    12449.29    11796.75      381.06 o  1.259215
   0   4   4    13522.43    11853.19      469.03 o  1.255974
  -1   6   2     8330.02     7301.75      283.02 o  1.255943
   2   4   3       76.78       63.99        2.96 o  1.254457
   4   4   1      147.32      118.84        7.22 o  1.253252
   5   2   1       30.72       28.37        2.62 o  1.249455
  -4   5   1    12493.54    12131.55      542.35 o  1.244120
   0   6   2     9415.50     9201.80      398.67 o  1.243266
  -6   2   2    10349.80    10318.25      467.57 o  1.239695
  -4   2   5       22.89       23.61        1.21 o  1.236513
   2   2   4     9581.30    10034.04      460.07 o  1.235817
  -4   5   2      115.80      119.76        5.95 o  1.235481
  -5   4   2     6337.09     6481.58      282.23 o  1.233911
  -2   6   2     9016.17     9159.13      421.96 o  1.231873
  -2   3   5    10411.09    10723.72      554.95 o  1.228781
  -5   4   1      349.50      352.59       20.83 o  1.227449
   4   3   2       95.06       92.95        6.30 o  1.224532
   1   5   3     9150.30     8904.26      589.09 o  1.223682
   0   2   5       34.55       31.67        2.42 o  1.221740
   3   3   3     5528.70     5166.00      384.20 o  1.220205
  -6   2   1      122.47      130.94       11.01 o  1.218408
  -6   2   3        0.00        0.00        0.00 o  1.215845
  -3   3   5     8604.77     7806.79      521.17 o  1.215073
   2   6   1      236.97      210.40       12.23 o  1.210980
  -4   4   4     9206.64     8167.44      445.83 o  1.210886
  -5   3   4      108.91       96.28        5.77 o  1.210711
   6   0   0     9785.01     8603.00      488.55 o  1.208945
  -1   3   5     6296.72     5579.29      325.02 o  1.207999
   4   5   0      197.21      176.71       11.93 o  1.207619
  -6   0   4     7531.43     6646.73      768.58 o  1.203953
  -3   6   1        9.58        9.26        0.85 o  1.197853
   1   6   2     3681.07     3553.61      297.93 o  1.196975
  -5   4   3        5.61        5.43        0.51 o  1.196446
  -5   1   5     7491.63     7207.11      628.28 o  1.195832
   6   1   0        1.27        1.22        0.13 o  1.195681
  -6   1   4      111.90       96.50       27.30 o  1.190851
  -4   5   3     8758.06     8240.55      425.85 o  1.184359
   5   3   1     5605.60     5528.46      224.86 o  1.181072
   1   4   4    11271.65    11107.18      463.99 o  1.181030
  -2   5   4      171.35      172.51        7.63 o  1.179060
   5   4   0     6879.23     6941.57      286.83 o  1.179021
   3   6   0     3408.24     3549.21      146.88 o  1.178036
  -3   6   2     5007.88     5370.90      239.90 o  1.176876
   1   1   5     7905.17     8328.69      392.96 o  1.175931
  -1   5   4      397.56      406.32       21.08 o  1.173378
  -6   3   2      162.81      166.89        8.74 o  1.172817
  -4   3   5    11704.55    11765.69      577.13 o  1.170122
   4   1   3     7473.39     7512.44      363.31 o  1.169963
   2   3   4       12.53       12.56        0.59 o  1.169533
   5   0   2     8592.42     8602.34      449.08 o  1.168359
  -1   6   3       29.14       28.34        2.46 o  1.162684
  -5   2   5       16.33       16.06        0.80 o  1.158500
   6   2   0     7842.77     7714.51      339.13 o  1.158363
   3   5   2        0.23        0.22        0.03 o  1.157720
   0   3   5    10452.45     9804.85      400.37 o  1.157580
   5   1   2       58.77       55.21        2.30 o  1.156373
  -2   6   3       48.03       46.02        1.91 o  1.155662
  -6   3   1     7632.78     7318.84      264.66 o  1.154745
  -3   5   4        0.10        0.10        0.00 o  1.154426
  -6   2   4    11803.69    11255.99      410.26 o  1.153970
   3   0   4     8154.34     7724.37      280.73 o  1.152594
  -6   3   3     8181.66     7750.24      283.72 o  1.152562
  -3   0   6     6466.74     5567.61      389.35 o  1.147191
  -2   0   6    10532.44     9053.77      732.88 o  1.146457
   1   7   0       23.59       24.47        1.34 o  1.141850
   3   1   4       65.74       68.66        3.20 o  1.141082
   0   6   3      251.78      259.06       11.21 o  1.140546
   1   2   5        7.05        7.26        0.36 o  1.140378
  -2   4   5        4.07        4.19        0.23 o  1.140237
   0   5   4       33.70       35.15        1.30 o  1.138639
   0   7   1    10984.64    11456.52      427.40 o  1.137888
   2   5   3    13105.76    13640.21      510.86 o  1.137508
   4   4   2     5991.13     6194.07      226.82 o  1.136840
   4   5   1     9489.11     9808.56      367.42 o  1.136609
  -3   1   6       42.89       44.15        1.83 o  1.135839
  -1   7   1     6117.13     6297.08      239.87 o  1.135680
  -2   1   6        8.33        8.61        0.37 o  1.135126
   4   2   3        9.76       10.08        0.42 o  1.134933
   3   4   3      136.16      141.71        8.17 o  1.133375
  -3   4   5       77.50       71.29        6.87 o  1.129259
   2   6   2     7100.72     6831.81      531.13 o  1.127248
  -5   4   4     5922.27     5518.84      411.11 o  1.125755
  -1   4   5        7.26        6.63        0.48 o  1.123573
   3   6   1       56.84       50.25        4.66 o  1.123002
   5   2   2     3834.39     3287.14      253.80 o  1.122514
  -5   5   2       92.20       79.34        6.85 o  1.122122
  -3   6   3       36.80       30.20        2.51 o  1.120994
  -4   0   6    11785.88     9666.79      766.40 o  1.120213
  -1   0   6     6883.90     5703.61      446.44 o  1.118168
  -5   5   1     4943.36     4190.93      331.18 o  1.117256
  -7   0   2     3986.55     3642.33      365.95 o  1.114764
   1   7   1     4179.32     3975.64      459.94 o  1.112945
  -4   1   6      188.49      216.71       18.31 o  1.109636
   3   2   4     2754.01     2898.15      160.60 o  1.108512
  -4   6   1       70.92       74.59        4.62 o  1.108394
  -1   1   6       56.84       56.47        3.15 o  1.107648
  -2   7   1     8570.47     8239.56      403.24 o  1.106782
  -4   5   4       53.57       51.49        2.49 o  1.104722
   6   1   1     6819.46     6527.28      296.89 o  1.104432
  -7   1   2      188.13      180.06        8.93 o  1.104339
  -3   2   6     5447.71     5175.40      226.90 o  1.103703
  -5   3   5     3159.53     2966.54      127.13 o  1.103366
   6   3   0       63.48       59.41        2.82 o  1.103248
  -2   2   6     6461.08     6008.49      270.16 o  1.103050
  -4   6   2     6534.72     6033.32      278.35 o  1.102273
   5   4   1        0.18        0.17        0.02 o  1.101809
   2   7   0       29.11       26.78        1.38 o  1.101636
  -6   3   4       16.57       16.07        1.01 o  1.099450
  -6   1   5     7079.24     6671.95      392.52 o  1.098731
  -7   1   3     3603.87     3284.61      187.23 o  1.097814
  -1   7   2       18.34       16.59        1.12 o  1.096060
  -6   4   2     6839.49     6014.67      354.09 o  1.095098
   1   6   3       50.44       43.51        3.17 o  1.093869
  -5   5   3     6213.73     5353.65      320.79 o  1.093724
  -4   4   5      200.52      168.74       11.68 o  1.092903
   2   4   4     7786.66     6513.79      432.80 o  1.092423
   1   3   5     4869.82     4383.65      381.05 o  1.087676
   0   7   2       33.38       30.05        2.74 o  1.087603
   4   3   3     8166.82     7214.63      360.63 o  1.082948
   0   4   5        6.73        5.96        0.40 o  1.082663
   4   6   0     8191.55     7316.21      349.41 o  1.082349
   1   5   4      129.46      115.85        5.55 o  1.081910
   5   5   0       27.44       24.40        1.36 o  1.080364
  -6   4   1       18.21       16.20        0.77 o  1.080342
  -2   7   2        4.85        4.34        0.23 o  1.079952
  -4   2   6     7996.47     7159.39      335.10 o  1.079616
  -7   1   1     4100.65     3639.69      168.06 o  1.079019
  -6   4   3       71.33       62.90        3.27 o  1.078555
   2   1   5     7633.41     6728.24      331.07 o  1.078214
  -1   2   6     6343.13     5626.03      280.69 o  1.077785
   6   2   1      130.63      116.30       10.29 o  1.074821
  -7   2   2     2777.41     2475.14      194.65 o  1.074736
   5   3   2      582.47      536.95       64.83 o  1.072143
  -5   0   6     4185.18     3839.96      346.81 o  1.070919
  -7   0   4     7352.04     6660.34      561.93 o  1.070290
  -6   2   5        0.06        0.06        0.01 o  1.069565
  -7   2   3       56.40       51.72        4.43 o  1.068718
   0   0   6     9074.18     8353.38      657.06 o  1.067945
   2   7   1     8722.19     7421.49      555.04 o  1.065792
  -4   6   3       18.07       15.45        1.28 o  1.065508
  -5   1   6      190.05      163.28       14.57 o  1.061666
  -2   6   4     8822.26     7655.85      618.86 o  1.061644
  -7   1   4        0.71        0.61        0.06 o  1.061054
   3   3   4      394.76      378.82       32.95 o  1.059922
   0   1   6       14.11       13.88        1.39 o  1.058768
  -1   6   4     4407.77     4327.63      384.48 o  1.057491
  -3   7   1     4773.83     4658.41      438.91 o  1.056810
   1   7   2       17.93       17.23        2.27 o  1.056207
  -3   3   6      119.57      120.44       14.89 o  1.055716
  -2   3   6      138.82      138.02       18.70 o  1.055144
  -7   2   1       21.34       25.62        5.41 o  1.051355
   2   2   5        3.07        3.92        0.63 o  1.050611
  -2   5   5     4168.11     5521.02      866.12 o  1.050289
   4   5   2        4.18        5.25        0.77 o  1.047633
   3   6   2     4340.39     4436.23      330.89 o  1.045986
   3   5   3     2254.52     2308.34      155.67 o  1.044919
  -3   6   4     6396.09     6559.54      464.87 o  1.043554
   3   7   0       35.67       36.68        2.69 o  1.043127
  -3   7   2       27.98       29.60        2.29 o  1.042321
  -3   5   5     7322.54     7822.89      550.77 o  1.041691
  -5   5   4       40.55       50.63        3.07 o  1.038938
  -5   4   5        3.35        3.97        0.24 o  1.037920
   6   4   0     3899.50     4610.84      226.38 o  1.037822
  -1   5   5     5546.33     6363.34      292.40 o  1.037223
   7   0   0     4835.20     5072.53      219.93 o  1.036239
  -5   2   6     6664.63     6834.86      285.61 o  1.035284
  -7   2   4     4536.09     4592.87      187.04 o  1.034716
  -6   4   4     6477.27     6558.34      271.83 o  1.034659
  -4   3   6      135.98      137.21        6.40 o  1.034578
  -1   3   6       75.27       74.65        3.68 o  1.032966
   0   2   6     9028.12     8923.82      385.87 o  1.032596
  -1   7   3     3757.16     3694.22      153.40 o  1.032423
   0   6   4     6117.04     5928.64      253.52 o  1.031849
   2   6   3      204.64      193.80        8.96 o  1.031008
   6   3   1     7990.14     7508.53      342.39 o  1.030356
   4   6   1      132.80      124.79        5.85 o  1.030338
  -7   3   2       92.36       86.80        4.19 o  1.030281
   7   1   0      226.99      197.65       10.39 o  1.027849
  -2   7   3    10082.82     8668.43      424.07 o  1.027497
   5   1   3     3931.76     3343.24      164.09 o  1.026188
   4   0   4     8844.18     7528.92      387.40 o  1.026094
  -6   3   5     5416.73     4607.37      237.60 o  1.025723
  -7   3   3     5209.31     4365.18      243.78 o  1.024976
   1   4   5      223.56      186.68       11.28 o  1.024828
   4   4   3      101.70      109.76       11.47 o  1.020871
   5   5   1     1886.66     1962.28      187.98 o  1.020027
  -5   6   2     3853.59     4026.53      401.93 o  1.019510
   4   1   4        2.40        2.43        0.27 o  1.017947
   0   7   3     7465.55     7030.57      520.41 o  1.016830
  -5   6   1       12.82       12.17        0.96 o  1.015856
  -6   5   2       82.06       79.73        5.38 o  1.014696
   6   0   2     6785.67     6518.74      356.48 o  1.013451
  -4   5   5     7955.59     7629.33      408.21 o  1.012949
   2   5   4        2.01        1.93        0.10 o  1.012567
   5   4   2     4517.38     4421.82      228.56 o  1.011804
   0   8   0     9888.62     9699.08      521.81 o  1.011733
  -7   3   1     4192.34     4316.72      228.23 o  1.009629
   2   3   5     5890.81     5880.51      300.64 o  1.008970
  -6   0   6     4576.77     4364.03      199.73 o  1.007584
   2   7   2       10.28        9.58        0.40 o  1.007372
  -4   6   4     5700.65     4962.43      208.06 o  1.006407
   6   1   2       82.15       68.68        3.06 o  1.005599
   0   5   5    11465.47     9582.12      378.52 o  1.004779
   3   7   1     6887.06     5740.47      221.42 o  1.004339
   1   0   6     5504.92     4576.02      174.50 o  1.004120
   7   2   0     4691.65     3890.55      149.37 o  1.003853
  -6   5   1     5793.21     4767.20      188.33 o  1.002924
  -3   7   3     4508.19     3709.60      142.84 o  1.002902
   5   2   3       72.68       58.54        2.49 o  1.002305
  -7   1   5     4119.19     3317.83      130.83 o  1.002293
   1   8   0     5024.36     4041.67      161.15 o  1.002033
   3   4   4     5320.74     4297.46      176.62 o  1.001513
  -6   5   3     7452.81     6019.51      253.11 o  1.001493
  -6   1   6      106.45       90.73        4.77 o  0.999867
   0   8   1       10.29        9.09        0.54 o  0.999352
  -5   6   3        0.98        0.79        0.04 o  0.998071
  -3   4   6     3188.79     2558.82      129.39 o  0.997963
  -1   8   1        4.61        3.70        0.22 o  0.997855
  -2   4   6     7904.84     6301.81      337.88 o  0.997480
   1   1   6      251.23      203.91       12.22 o  0.996481
  -5   3   6       72.51       57.62        3.73 o  0.995371
  -7   3   4        9.00        7.06        0.48 o  0.994866
   4   2   4     6529.70     5111.48      328.40 o  0.994622
  -4   7   1     7522.05     5802.13      397.57 o  0.993849
   0   3   6        0.16        0.12        0.03 o  0.992982
  -4   7   2      117.28      142.25       35.08 o  0.989428
   1   6   4     3811.91     4948.51     1230.43 o  0.989069
   5   6   0     4475.45     4654.63     1471.47 o  0.987888


# For import please use the tool of Jana2020 program:
# "Structure->New->from Jana2020 embedded in CIF"


_Jana_m40_file
;
    8    0    0    1    0
    2    0    0    1    0
 0.260139 1.000000 0.000000 0.000000 0.000000 0.191803      100000
-0.018039 0.000000 0.000000                                 000
 0.000000 0.000000 0.000000 0.000000 0.000000 0.000000      000000
 0.000000 0.000000 0.000000 0.000000 0.000000 0.000000      000000
Au1       2  2     0.500000 0.000000 0.500000 0.000000
 0.016357 0.009741 0.008429 0.003481 0.004540 0.004448      0000111111
Na1       1  1     0.500000 0.500000 0.000000 0.500000
 0.006592 0.000000 0.000000 0.000000 0.000000 0.000000      0000100000
N1        3  1     1.000000 0.273433 0.506909 0.198168
 0.010847 0.000000 0.000000 0.000000 0.000000 0.000000      0111100000
N1a       3  1     1.000000 0.327172 0.610358 0.317307
 0.004276 0.000000 0.000000 0.000000 0.000000 0.000000      0111100000
N1b       3  1     1.000000 0.394716 0.717587 0.439767
 0.005651 0.000000 0.000000 0.000000 0.000000 0.000000      0111100000
N2        3  1     1.000000 0.045712 0.245365-0.014112
 0.005403 0.000000 0.000000 0.000000 0.000000 0.000000      0111100000
N2a       3  1     1.000000 0.171105 0.171459 0.087377
 0.005403 0.000000 0.000000 0.000000 0.000000 0.000000      0111000000
N2b       3  1     1.000000 0.299174 0.097138 0.209188
 0.042940 0.000000 0.000000 0.000000 0.000000 0.000000      0111100000
Na1_2     2  1     0.020833 0.000000 0.000000 0.000000
 0.019003 0.000000 0.000000 0.000000 0.000000 0.000000      0000100000
Cl1_2     1  1     0.020833 0.500000 0.500000 0.500000
 0.008583 0.000000 0.000000 0.000000 0.000000 0.000000      0000100000
--------------------------   s.u. block   --------------------------------------
 0.001278 0.000000 0.000000 0.000000 0.000000 0.000000
 0.000000 0.000000 0.000000
 0.000000 0.000000 0.000000 0.000000 0.000000 0.000000
 0.000000 0.000000 0.000000 0.000000 0.000000 0.000000
Au1                0.000000 0.000000 0.000000 0.000000
 0.001737 0.001672 0.001828 0.006103 0.001367 0.006771
Na1                0.000000 0.000000 0.000000 0.000000
 0.004727 0.000000 0.000000 0.000000 0.000000 0.000000
N1                 0.000000 0.002102 0.004473 0.001621
 0.008647 0.000000 0.000000 0.000000 0.000000 0.000000
N1a                0.000000 0.003707 0.003091 0.004489
 0.010647 0.000000 0.000000 0.000000 0.000000 0.000000
N1b                0.000000 0.003564 0.003292 0.004640
 0.010736 0.000000 0.000000 0.000000 0.000000 0.000000
N2                 0.000000 0.003592 0.001991 0.002748
 0.007374 0.000000 0.000000 0.000000 0.000000 0.000000
N2a                0.000000 0.003267 0.003430 0.004256
 0.007374 0.000000 0.000000 0.000000 0.000000 0.000000
N2b                0.000000 0.003974 0.003756 0.004983
 0.014477 0.000000 0.000000 0.000000 0.000000 0.000000
Na1_2              0.000000 0.000000 0.000000 0.000000
 0.001978 0.000000 0.000000 0.000000 0.000000 0.000000
Cl1_2              0.000000 0.000000 0.000000 0.000000
 0.001189 0.000000 0.000000 0.000000 0.000000 0.000000
--------------------------   Saved points   ------------------------------------
    0
--------------------------   Critical points   ---------------------------------
    0
--------------------------   Fourier maxima   ----------------------------------
    1    2    1
Max1      1  1     1.000000 0.231276 0.231276 0.000000      000  0  0  0
     0.13     0.07
Max2      1  1     1.000000 0.207983 0.000000 0.000000      000  0  0  0
     0.14     0.05
Max3      1  1     1.000000 0.000000 0.000000 0.000000      000  0  0  0
     0.16     0.04
--------------------------------------------------------------------------------
;


_Jana_m41_file
;
usecutoff 0 cutoffmn 0.5 cutoffmx 200
usecutoffsat 0 cutoffsatmn 0.5 cutoffsatmx 200
bckgtype 1 bckgnum 5 manbckg 1 useeach 1 wtlebail 1 uklebail 0 asymm 402 usehs 1
skipfrto 10.33 11.13
skipfrto 13.33 14.24
skipfrto 21.05 21.67
skipfrto 23.07 24.05
skipfrto 30.27 30.86
skipfrto 37.89 38.67
skipfrto 49.06 49.32
ksycos 0
phase Phase#1
proffun 3 splitprof 0 strain 0 partbroad 0 cutoff 16
skipfrdl 0
phase Phase#2
proffun 3 splitprof 0 strain 0 partbroad 0 cutoff 16
skipfrdl 0
end
*******************************************************************************
# Shift parameters - zero, sycos, sysin
-12.13246 14.89447-4.506930                                 000
# Background parameters
-7.005649-23.56208-15.77655-7.192615 11.00045               11111
# Asymmetry parameters
-4.547742 9.719011-0.853770 1.835007                        0000
### phase Phase#1
# Cell parameters - a,b,c,alpha,beta,gamma
 7.813944 8.093862 6.902603 90.00000 111.8290 90.00000      111010
# Gaussian parameters - U,V,W,P
-227.0064 35.11288-63.64375 4.956021                        0000
# Lorentzian parameters - LX,LXe,LY,LYe
 2.289535 0.000000 0.011251 0.000000                        0000
### phase Phase#2
# Cell parameters - a,b,c,alpha,beta,gamma
 5.640730 5.640730 5.640730 90.00000 90.00000 90.00000      000000
# Gaussian parameters - U,V,W,P
 165.9861-90.68725 65.83499 8.824002                        0000
# Lorentzian parameters - LX,LXe,LY,LYe
 0.372660 0.000000 6.981579 0.000000                        0000
----------------------------   s.u. block   -----------------------------------
# Shift parameters - zero, sycos, sysin
 0.000000 0.000000 0.000000
# Background parameters
 0.221442 0.385306 0.381467 0.448642 0.505583
# Asymmetry parameters
 0.000000 0.000000 0.000000 0.000000
### phase Phase#1
# Cell parameters - a,b,c,alpha,beta,gamma
 0.000443 0.000437 0.000383 0.000000 0.004608 0.000000
# Gaussian parameters - U,V,W,P
 0.000000 0.000000 0.000000 0.000000
# Lorentzian parameters - LX,LXe,LY,LYe
 0.000000 0.000000 0.000000 0.000000
### phase Phase#2
# Cell parameters - a,b,c,alpha,beta,gamma
 0.000000 0.000000 0.000000 0.000000 0.000000 0.000000
# Gaussian parameters - U,V,W,P
 0.000000 0.000000 0.000000 0.000000
# Lorentzian parameters - LX,LXe,LY,LYe
 0.000000 0.000000 0.000000 0.000000
-------------------------------------------------------------------------------
;


_Jana_m50_file
;
Version Jana2020
title NaAuN12
------------------------------------------------------------
phase Phase#1
cell 7.81394 8.09386 6.9026 90 111.829 90
esdcell 0.00044 0.00044 0.00038 0 0.0046 0
spgroup P21/c 14 22
lattice P
symmetry x y z
symmetry -x y+1/2 -z+1/2
symmetry -x -y -z
symmetry x -y+1/2 z+1/2
unitsnumb 2
atlist Na Au N12
formtab -62
atom Na atradius 1.91 color 249220060
atom Au atradius 1.44 color 254178056
atom N atradius 0.74 color 176185230
------------------------------------------------------------
phase Phase#2
cell 5.64073 5.64073 5.64073 90 90 90
esdcell 0 0 0 0 0 0
spgroup Fm-3m 225 7
lattice F
symmetry x y z
symmetry -x -y z
symmetry -x y -z
symmetry x -y -z
symmetry z x y
symmetry z -x -y
symmetry -z -x y
symmetry -z x -y
symmetry y z x
symmetry -y z -x
symmetry y -z -x
symmetry -y -z x
symmetry y x -z
symmetry -y -x -z
symmetry y -x z
symmetry -y x z
symmetry x z -y
symmetry -x z y
symmetry -x -z -y
symmetry x -z y
symmetry z y -x
symmetry z -y x
symmetry -z y x
symmetry -z -y -x
symmetry -x -y -z
symmetry x y -z
symmetry x -y z
symmetry -x y z
symmetry -z -x -y
symmetry -z x y
symmetry z x -y
symmetry z -x y
symmetry -y -z -x
symmetry y -z x
symmetry -y z x
symmetry y z -x
symmetry -y -x z
symmetry y x z
symmetry -y x -z
symmetry y -x -z
symmetry -x -z y
symmetry x -z -y
symmetry x z y
symmetry -x z -y
symmetry -z -y x
symmetry -z y -x
symmetry z -y -x
symmetry z y x
unitsnumb 4
atlist Cl Na
formtab -62
atom Cl atradius 0.99 color 49252002
atom Na atradius 1.91 color 249220060
------------------------------------------------------------
roundmethod 1 autrefkeys 1
end
*******************************************************************************
refine
  autkeys 0 esdcorr 1 damp 0.5
  restric N2 12 N2a
  distfix 2.02 0.0049999999 Au1 N1;
  distfix 2.02 0.0049999999 Au1 N2;
  distfix 1.13 0.0049999999 N1 N1a; N2 N2a;
  distfix 1.22 0.0049999999 N1a N1b; N2a N2b;
  anglefix 120 2 Au1 N1 N1a;
  anglefix 175 2 N1 N1a N1b;
  anglefix 120 2 Au1 N2 N2a;
  anglefix 175 2 N2 N2a N2b;
  keep geom plane Au1#t1,0,1 N1#s3t1,1,1 N1#t1,0,1 N2#t1,0,1 N2#s3t1,1,1
  lebailph 0 0
end refine
fourier
  maptype 6
end fourier
dist Phase#1
  round 1 angles 1 expdmax 20
end dist
contour
end contour
;


_Jana_m90_file
;
datblock Block1
nref 4904
radtype 1 dattype 2 pwdmethod 1
lambda 1.54056 lpfactor 2 monangle 13.28877 perfmono 0.5
datcolltemp 293
end
Data Block1
   4.84  543.000   23.302
   4.86  481.000   21.932
   4.88  532.000   23.065
   4.90  475.000   21.795
   4.92  470.000   21.680
   4.94  492.000   22.181
   4.96  516.000   22.716
   4.98  487.000   22.068
   5.00  465.000   21.564
   5.02  497.000   22.294
   5.04  467.000   21.610
   5.06  496.000   22.271
   5.08  526.000   22.935
   5.10  459.000   21.424
   5.12  475.000   21.795
   5.14  506.000   22.494
   5.16  538.000   23.195
   5.18  486.000   22.045
   5.20  495.000   22.249
   5.22  483.000   21.977
   5.24  517.000   22.738
   5.26  484.000   22.000
   5.28  511.000   22.605
   5.30  445.000   21.095
   5.32  476.000   21.817
   5.34  511.000   22.605
   5.36  480.000   21.909
   5.38  490.000   22.136
   5.40  467.000   21.610
   5.42  478.000   21.863
   5.44  520.000   22.803
   5.46  472.000   21.726
   5.48  509.000   22.561
   5.50  509.000   22.561
   5.52  474.000   21.771
   5.54  481.000   21.932
   5.56  492.000   22.181
   5.58  512.000   22.627
   5.60  507.000   22.517
   5.62  520.000   22.803
   5.64  510.000   22.583
   5.66  496.000   22.271
   5.68  497.000   22.294
   5.70  454.000   21.307
   5.72  505.000   22.472
   5.74  476.000   21.817
   5.76  474.000   21.771
   5.78  489.000   22.113
   5.80  478.000   21.863
   5.82  506.000   22.494
   5.84  549.000   23.431
   5.86  473.000   21.749
   5.88  467.000   21.610
   5.90  484.000   22.000
   5.92  467.000   21.610
   5.94  460.000   21.448
   5.96  488.000   22.091
   5.98  485.000   22.023
   6.00  466.000   21.587
   6.02  470.000   21.680
   6.04  482.000   21.955
   6.06  471.000   21.702
   6.08  458.000   21.401
   6.10  463.000   21.517
   6.12  448.000   21.166
   6.14  475.000   21.795
   6.16  488.000   22.091
   6.18  477.000   21.840
   6.20  448.000   21.166
   6.22  488.000   22.091
   6.24  482.000   21.955
   6.26  498.000   22.316
   6.28  485.000   22.023
   6.30  478.000   21.863
   6.32  459.000   21.424
   6.34  493.000   22.204
   6.36  481.000   21.932
   6.38  476.000   21.817
   6.40  473.000   21.749
   6.42  509.000   22.561
   6.44  509.000   22.561
   6.46  513.000   22.649
   6.48  503.000   22.428
   6.50  527.000   22.956
   6.52  508.000   22.539
   6.54  488.000   22.091
   6.56  475.000   21.795
   6.58  488.000   22.091
   6.60  470.000   21.680
   6.62  484.000   22.000
   6.64  498.000   22.316
   6.66  476.000   21.817
   6.68  482.000   21.955
   6.70  501.000   22.383
   6.72  482.000   21.955
   6.74  439.000   20.952
   6.76  483.000   21.977
   6.78  509.000   22.561
   6.80  497.000   22.294
   6.82  488.000   22.091
   6.84  502.000   22.405
   6.86  516.000   22.716
   6.88  498.000   22.316
   6.90  499.000   22.338
   6.92  442.000   21.024
   6.94  506.000   22.494
   6.96  467.000   21.610
   6.98  499.000   22.338
   7.00  531.000   23.043
   7.02  478.000   21.863
   7.04  469.000   21.656
   7.06  458.000   21.401
   7.08  464.000   21.541
   7.10  495.000   22.249
   7.12  491.000   22.159
   7.14  487.000   22.068
   7.16  502.000   22.405
   7.18  528.000   22.978
   7.20  514.000   22.672
   7.22  458.000   21.401
   7.24  453.000   21.284
   7.26  463.000   21.517
   7.28  511.000   22.605
   7.30  462.000   21.494
   7.32  482.000   21.955
   7.34  500.000   22.361
   7.36  503.000   22.428
   7.38  473.000   21.749
   7.40  458.000   21.401
   7.42  459.000   21.424
   7.44  463.000   21.517
   7.46  490.000   22.136
   7.48  484.000   22.000
   7.50  464.000   21.541
   7.52  458.000   21.401
   7.54  472.000   21.726
   7.56  506.000   22.494
   7.58  480.000   21.909
   7.60  477.000   21.840
   7.62  485.000   22.023
   7.64  433.000   20.809
   7.66  460.000   21.448
   7.68  508.000   22.539
   7.70  499.000   22.338
   7.72  465.000   21.564
   7.74  453.000   21.284
   7.76  460.000   21.448
   7.78  491.000   22.159
   7.80  486.000   22.045
   7.82  463.000   21.517
   7.84  470.000   21.680
   7.86  457.000   21.378
   7.88  474.000   21.771
   7.90  470.000   21.680
   7.92  504.000   22.450
   7.94  485.000   22.023
   7.96  483.000   21.977
   7.98  467.000   21.610
   8.00  465.000   21.564
   8.02  465.000   21.564
   8.04  473.000   21.749
   8.06  472.000   21.726
   8.08  466.000   21.587
   8.10  477.000   21.840
   8.12  484.000   22.000
   8.14  491.000   22.159
   8.16  479.000   21.886
   8.18  469.000   21.656
   8.20  464.000   21.541
   8.22  474.000   21.771
   8.24  494.000   22.226
   8.26  470.000   21.680
   8.28  472.000   21.726
   8.30  472.000   21.726
   8.32  464.000   21.541
   8.34  461.000   21.471
   8.36  450.000   21.213
   8.38  470.000   21.680
   8.40  474.000   21.771
   8.42  490.000   22.136
   8.44  502.000   22.405
   8.46  488.000   22.091
   8.48  498.000   22.316
   8.50  475.000   21.795
   8.52  476.000   21.817
   8.54  493.000   22.204
   8.56  483.000   21.977
   8.58  461.000   21.471
   8.60  463.000   21.517
   8.62  512.000   22.627
   8.64  519.000   22.782
   8.66  473.000   21.749
   8.68  452.000   21.260
   8.70  487.000   22.068
   8.72  495.000   22.249
   8.74  501.000   22.383
   8.76  497.000   22.294
   8.78  477.000   21.840
   8.80  489.000   22.113
   8.82  476.000   21.817
   8.84  457.000   21.378
   8.86  454.000   21.307
   8.88  469.000   21.656
   8.90  497.000   22.294
   8.92  464.000   21.541
   8.94  434.000   20.833
   8.96  449.000   21.190
   8.98  445.000   21.095
   9.00  472.000   21.726
   9.02  481.000   21.932
   9.04  494.000   22.226
   9.06  490.000   22.136
   9.08  490.000   22.136
   9.10  478.000   21.863
   9.12  496.000   22.271
   9.14  481.000   21.932
   9.16  490.000   22.136
   9.18  491.000   22.159
   9.20  480.000   21.909
   9.22  436.000   20.881
   9.24  415.000   20.372
   9.26  413.000   20.322
   9.28  427.000   20.664
   9.30  443.000   21.048
   9.32  453.000   21.284
   9.34  476.000   21.817
   9.36  470.000   21.680
   9.38  461.000   21.471
   9.40  464.000   21.541
   9.42  452.000   21.260
   9.44  434.000   20.833
   9.46  479.000   21.886
   9.48  482.000   21.955
   9.50  446.000   21.119
   9.52  434.000   20.833
   9.54  449.000   21.190
   9.56  451.000   21.237
   9.58  452.000   21.260
   9.60  452.000   21.260
   9.62  449.000   21.190
   9.64  465.000   21.564
   9.66  454.000   21.307
   9.68  467.000   21.610
   9.70  480.000   21.909
   9.72  468.000   21.633
   9.74  450.000   21.213
   9.76  439.000   20.952
   9.78  442.000   21.024
   9.80  477.000   21.840
   9.82  470.000   21.680
   9.84  454.000   21.307
   9.86  467.000   21.610
   9.88  484.000   22.000
   9.90  490.000   22.136
   9.92  490.000   22.136
   9.94  476.000   21.817
   9.96  451.000   21.237
   9.98  448.000   21.166
  10.00  455.000   21.331
  10.02  455.000   21.331
  10.04  477.000   21.840
  10.06  474.000   21.771
  10.08  470.000   21.680
  10.10  467.000   21.610
  10.12  463.000   21.517
  10.14  467.000   21.610
  10.16  448.000   21.166
  10.18  442.000   21.024
  10.20  470.000   21.680
  10.22  481.000   21.932
  10.24  498.000   22.316
  10.26  505.000   22.472
  10.28  469.000   21.656
  10.30  469.000   21.656
  10.32  487.000   22.068
  10.34  485.000   22.023
  10.36  490.000   22.136
  10.38  481.000   21.932
  10.40  480.000   21.909
  10.42  490.000   22.136
  10.44  508.000   22.539
  10.46  512.000   22.627
  10.48  511.000   22.605
  10.50  535.000   23.130
  10.52  562.000   23.706
  10.54  579.000   24.062
  10.56  556.000   23.580
  10.58  525.000   22.913
  10.60  507.000   22.517
  10.62  496.000   22.271
  10.64  485.000   22.023
  10.66  482.000   21.955
  10.68  474.000   21.771
  10.70  490.000   22.136
  10.72  507.000   22.517
  10.74  495.000   22.249
  10.76  507.000   22.517
  10.78  514.000   22.672
  10.80  508.000   22.539
  10.82  547.000   23.388
  10.84  565.000   23.770
  10.86  553.000   23.516
  10.88  566.000   23.791
  10.90  575.000   23.979
  10.92  551.000   23.473
  10.94  518.000   22.760
  10.96  479.000   21.886
  10.98  451.000   21.237
  11.00  477.000   21.840
  11.02  475.000   21.795
  11.04  451.000   21.237
  11.06  461.000   21.471
  11.08  466.000   21.587
  11.10  451.000   21.237
  11.12  467.000   21.610
  11.14  474.000   21.771
  11.16  466.000   21.587
  11.18  482.000   21.955
  11.20  482.000   21.955
  11.22  479.000   21.886
  11.24  483.000   21.977
  11.26  474.000   21.771
  11.28  481.000   21.932
  11.30  468.000   21.633
  11.32  439.000   20.952
  11.34  442.000   21.024
  11.36  444.000   21.071
  11.38  423.000   20.567
  11.40  437.000   20.904
  11.42  466.000   21.587
  11.44  461.000   21.471
  11.46  466.000   21.587
  11.48  452.000   21.260
  11.50  434.000   20.833
  11.52  460.000   21.448
  11.54  488.000   22.091
  11.56  480.000   21.909
  11.58  456.000   21.354
  11.60  458.000   21.401
  11.62  497.000   22.294
  11.64  513.000   22.649
  11.66  507.000   22.517
  11.68  506.000   22.494
  11.70  514.000   22.672
  11.72  555.000   23.558
  11.74  596.000   24.413
  11.76  603.000   24.556
  11.78  616.000   24.819
  11.80  658.000   25.652
  11.82  670.000   25.884
  11.84  688.000   26.230
  11.86  711.000   26.665
  11.88  772.000   27.785
  11.90  824.000   28.705
  11.92  854.000   29.223
  11.94  912.000   30.199
  11.96  975.000   31.225
  11.98 1061.000   32.573
  12.00 1180.000   34.351
  12.02 1356.000   36.824
  12.04 1516.000   38.936
  12.06 1688.000   41.085
  12.08 1906.000   43.658
  12.10 2210.000   47.011
  12.12 2598.000   50.971
  12.14 2963.000   54.433
  12.16 3432.000   58.583
  12.18 3795.000   61.604
  12.20 3810.000   61.725
  12.22 3448.000   58.720
  12.24 2971.000   54.507
  12.26 2440.000   49.396
  12.28 1848.000   42.988
  12.30 1292.000   35.944
  12.32  934.000   30.561
  12.34  711.000   26.665
  12.36  574.000   23.958
  12.38  521.000   22.825
  12.40  485.000   22.023
  12.42  475.000   21.795
  12.44  466.000   21.587
  12.46  459.000   21.424
  12.48  450.000   21.213
  12.50  471.000   21.702
  12.52  487.000   22.068
  12.54  437.000   20.904
  12.56  426.000   20.640
  12.58  446.000   21.119
  12.60  435.000   20.857
  12.62  423.000   20.567
  12.64  424.000   20.591
  12.66  435.000   20.857
  12.68  423.000   20.567
  12.70  430.000   20.736
  12.72  427.000   20.664
  12.74  431.000   20.760
  12.76  431.000   20.760
  12.78  446.000   21.119
  12.80  443.000   21.048
  12.82  413.000   20.322
  12.84  417.000   20.421
  12.86  433.000   20.809
  12.88  444.000   21.071
  12.90  424.000   20.591
  12.92  427.000   20.664
  12.94  431.000   20.760
  12.96  447.000   21.142
  12.98  443.000   21.048
  13.00  441.000   21.000
  13.02  454.000   21.307
  13.04  451.000   21.237
  13.06  440.000   20.976
  13.08  425.000   20.615
  13.10  415.000   20.372
  13.12  416.000   20.396
  13.14  433.000   20.809
  13.16  444.000   21.071
  13.18  460.000   21.448
  13.20  434.000   20.833
  13.22  436.000   20.881
  13.24  444.000   21.071
  13.26  448.000   21.166
  13.28  419.000   20.469
  13.30  440.000   20.976
  13.32  462.000   21.494
  13.34  440.000   20.976
  13.36  429.000   20.712
  13.38  420.000   20.494
  13.40  431.000   20.760
  13.42  448.000   21.166
  13.44  462.000   21.494
  13.46  439.000   20.952
  13.48  424.000   20.591
  13.50  434.000   20.833
  13.52  462.000   21.494
  13.54  480.000   21.909
  13.56  478.000   21.863
  13.58  460.000   21.448
  13.60  472.000   21.726
  13.62  453.000   21.284
  13.64  442.000   21.024
  13.66  444.000   21.071
  13.68  440.000   20.976
  13.70  419.000   20.469
  13.72  409.000   20.224
  13.74  432.000   20.785
  13.76  411.000   20.273
  13.78  390.000   19.748
  13.80  398.000   19.950
  13.82  437.000   20.904
  13.84  437.000   20.904
  13.86  419.000   20.469
  13.88  418.000   20.445
  13.90  464.000   21.541
  13.92  446.000   21.119
  13.94  444.000   21.071
  13.96  430.000   20.736
  13.98  388.000   19.698
  14.00  406.000   20.149
  14.02  415.000   20.372
  14.04  408.000   20.199
  14.06  406.000   20.149
  14.08  418.000   20.445
  14.10  410.000   20.249
  14.12  413.000   20.322
  14.14  427.000   20.664
  14.16  434.000   20.833
  14.18  433.000   20.809
  14.20  440.000   20.976
  14.22  429.000   20.712
  14.24  424.000   20.591
  14.26  424.000   20.591
  14.28  437.000   20.904
  14.30  421.000   20.518
  14.32  416.000   20.396
  14.34  439.000   20.952
  14.36  445.000   21.095
  14.38  456.000   21.354
  14.40  430.000   20.736
  14.42  427.000   20.664
  14.44  450.000   21.213
  14.46  472.000   21.726
  14.48  459.000   21.424
  14.50  443.000   21.048
  14.52  443.000   21.048
  14.54  414.000   20.347
  14.56  441.000   21.000
  14.58  437.000   20.904
  14.60  407.000   20.174
  14.62  415.000   20.372
  14.64  443.000   21.048
  14.66  421.000   20.518
  14.68  425.000   20.615
  14.70  416.000   20.396
  14.72  444.000   21.071
  14.74  432.000   20.785
  14.76  442.000   21.024
  14.78  438.000   20.928
  14.80  418.000   20.445
  14.82  402.000   20.050
  14.84  422.000   20.543
  14.86  419.000   20.469
  14.88  433.000   20.809
  14.90  418.000   20.445
  14.92  404.000   20.100
  14.94  406.000   20.149
  14.96  412.000   20.298
  14.98  410.000   20.249
  15.00  403.000   20.075
  15.02  437.000   20.904
  15.04  432.000   20.785
  15.06  438.000   20.928
  15.08  439.000   20.952
  15.10  427.000   20.664
  15.12  442.000   21.024
  15.14  439.000   20.952
  15.16  410.000   20.249
  15.18  389.000   19.723
  15.20  414.000   20.347
  15.22  417.000   20.421
  15.24  404.000   20.100
  15.26  419.000   20.469
  15.28  404.000   20.100
  15.30  406.000   20.149
  15.32  439.000   20.952
  15.34  414.000   20.347
  15.36  437.000   20.904
  15.38  375.000   19.365
  15.40  394.000   19.849
  15.42  429.000   20.712
  15.44  410.000   20.249
  15.46  430.000   20.736
  15.48  419.000   20.469
  15.50  429.000   20.712
  15.52  444.000   21.071
  15.54  433.000   20.809
  15.56  413.000   20.322
  15.58  401.000   20.025
  15.60  407.000   20.174
  15.62  417.000   20.421
  15.64  431.000   20.760
  15.66  457.000   21.378
  15.68  423.000   20.567
  15.70  450.000   21.213
  15.72  455.000   21.331
  15.74  467.000   21.610
  15.76  438.000   20.928
  15.78  404.000   20.100
  15.80  397.000   19.925
  15.82  434.000   20.833
  15.84  439.000   20.952
  15.86  442.000   21.024
  15.88  424.000   20.591
  15.90  414.000   20.347
  15.92  422.000   20.543
  15.94  468.000   21.633
  15.96  447.000   21.142
  15.98  414.000   20.347
  16.00  420.000   20.494
  16.02  423.000   20.567
  16.04  447.000   21.142
  16.06  459.000   21.424
  16.08  488.000   22.091
  16.10  476.000   21.817
  16.12  469.000   21.656
  16.14  478.000   21.863
  16.16  450.000   21.213
  16.18  444.000   21.071
  16.20  421.000   20.518
  16.22  427.000   20.664
  16.24  448.000   21.166
  16.26  427.000   20.664
  16.28  415.000   20.372
  16.30  410.000   20.249
  16.32  430.000   20.736
  16.34  460.000   21.448
  16.36  434.000   20.833
  16.38  435.000   20.857
  16.40  403.000   20.075
  16.42  394.000   19.849
  16.44  420.000   20.494
  16.46  440.000   20.976
  16.48  439.000   20.952
  16.50  399.000   19.975
  16.52  410.000   20.249
  16.54  412.000   20.298
  16.56  397.000   19.925
  16.58  439.000   20.952
  16.60  427.000   20.664
  16.62  421.000   20.518
  16.64  430.000   20.736
  16.66  444.000   21.071
  16.68  445.000   21.095
  16.70  453.000   21.284
  16.72  435.000   20.857
  16.74  401.000   20.025
  16.76  405.000   20.125
  16.78  427.000   20.664
  16.80  391.000   19.774
  16.82  418.000   20.445
  16.84  435.000   20.857
  16.86  479.000   21.886
  16.88  497.000   22.294
  16.90  470.000   21.680
  16.92  422.000   20.543
  16.94  423.000   20.567
  16.96  434.000   20.833
  16.98  440.000   20.976
  17.00  448.000   21.166
  17.02  423.000   20.567
  17.04  436.000   20.881
  17.06  429.000   20.712
  17.08  445.000   21.095
  17.10  421.000   20.518
  17.12  434.000   20.833
  17.14  447.000   21.142
  17.16  437.000   20.904
  17.18  450.000   21.213
  17.20  501.000   22.383
  17.22  516.000   22.716
  17.24  499.000   22.338
  17.26  504.000   22.450
  17.28  536.000   23.152
  17.30  566.000   23.791
  17.32  619.000   24.880
  17.34  713.000   26.702
  17.36  784.000   28.000
  17.38  845.000   29.069
  17.40  912.000   30.199
  17.42 1039.000   32.234
  17.44 1176.000   34.293
  17.46 1332.000   36.497
  17.48 1489.000   38.588
  17.50 1841.000   42.907
  17.52 2132.000   46.174
  17.54 2571.000   50.705
  17.56 3166.000   56.267
  17.58 3804.000   61.677
  17.60 4615.000   67.934
  17.62 5150.000   71.763
  17.64 5295.000   72.767
  17.66 4981.000   70.576
  17.68 4297.000   65.551
  17.70 3659.000   60.490
  17.72 3048.000   55.209
  17.74 2279.000   47.739
  17.76 1594.000   39.925
  17.78 1037.000   32.202
  17.80  763.000   27.622
  17.82  656.000   25.612
  17.84  563.000   23.728
  17.86  525.000   22.913
  17.88  483.000   21.977
  17.90  526.000   22.935
  17.92  525.000   22.913
  17.94  546.000   23.367
  17.96  602.000   24.536
  17.98  623.000   24.960
  18.00  658.000   25.652
  18.02  744.000   27.276
  18.04  760.000   27.568
  18.06  899.000   29.983
  18.08  938.000   30.627
  18.10 1094.000   33.076
  18.12 1305.000   36.125
  18.14 1514.000   38.910
  18.16 1710.000   41.352
  18.18 1905.000   43.646
  18.20 2369.000   48.672
  18.22 2792.000   52.839
  18.24 3442.000   58.669
  18.26 4181.000   64.661
  18.28 4865.000   69.749
  18.30 4832.000   69.513
  18.32 4900.000   70.000
  18.34 4241.000   65.123
  18.36 3657.000   60.473
  18.38 3004.000   54.809
  18.40 2232.000   47.244
  18.42 1533.000   39.153
  18.44 1090.000   33.015
  18.46  771.000   27.767
  18.48  628.000   25.060
  18.50  496.000   22.271
  18.52  512.000   22.627
  18.54  469.000   21.656
  18.56  406.000   20.149
  18.58  427.000   20.664
  18.60  471.000   21.702
  18.62  488.000   22.091
  18.64  500.000   22.361
  18.66  493.000   22.204
  18.68  472.000   21.726
  18.70  463.000   21.517
  18.72  466.000   21.587
  18.74  450.000   21.213
  18.76  424.000   20.591
  18.78  437.000   20.904
  18.80  461.000   21.471
  18.82  434.000   20.833
  18.84  435.000   20.857
  18.86  385.000   19.621
  18.88  415.000   20.372
  18.90  393.000   19.824
  18.92  449.000   21.190
  18.94  434.000   20.833
  18.96  436.000   20.881
  18.98  404.000   20.100
  19.00  438.000   20.928
  19.02  415.000   20.372
  19.04  403.000   20.075
  19.06  407.000   20.174
  19.08  421.000   20.518
  19.10  417.000   20.421
  19.12  431.000   20.760
  19.14  425.000   20.615
  19.16  429.000   20.712
  19.18  436.000   20.881
  19.20  400.000   20.000
  19.22  432.000   20.785
  19.24  423.000   20.567
  19.26  415.000   20.372
  19.28  394.000   19.849
  19.30  432.000   20.785
  19.32  394.000   19.849
  19.34  438.000   20.928
  19.36  413.000   20.322
  19.38  436.000   20.881
  19.40  418.000   20.445
  19.42  419.000   20.469
  19.44  411.000   20.273
  19.46  413.000   20.322
  19.48  415.000   20.372
  19.50  423.000   20.567
  19.52  462.000   21.494
  19.54  453.000   21.284
  19.56  439.000   20.952
  19.58  453.000   21.284
  19.60  454.000   21.307
  19.62  413.000   20.322
  19.64  456.000   21.354
  19.66  460.000   21.448
  19.68  423.000   20.567
  19.70  415.000   20.372
  19.72  425.000   20.615
  19.74  417.000   20.421
  19.76  435.000   20.857
  19.78  407.000   20.174
  19.80  425.000   20.615
  19.82  438.000   20.928
  19.84  404.000   20.100
  19.86  437.000   20.904
  19.88  409.000   20.224
  19.90  385.000   19.621
  19.92  419.000   20.469
  19.94  417.000   20.421
  19.96  404.000   20.100
  19.98  399.000   19.975
  20.00  423.000   20.567
  20.02  401.000   20.025
  20.04  429.000   20.712
  20.06  429.000   20.712
  20.08  415.000   20.372
  20.10  424.000   20.591
  20.12  461.000   21.471
  20.14  414.000   20.347
  20.16  400.000   20.000
  20.18  390.000   19.748
  20.20  418.000   20.445
  20.22  428.000   20.688
  20.24  486.000   22.045
  20.26  455.000   21.331
  20.28  395.000   19.875
  20.30  421.000   20.518
  20.32  413.000   20.322
  20.34  432.000   20.785
  20.36  379.000   19.468
  20.38  427.000   20.664
  20.40  414.000   20.347
  20.42  421.000   20.518
  20.44  429.000   20.712
  20.46  444.000   21.071
  20.48  413.000   20.322
  20.50  439.000   20.952
  20.52  398.000   19.950
  20.54  434.000   20.833
  20.56  414.000   20.347
  20.58  430.000   20.736
  20.60  407.000   20.174
  20.62  392.000   19.799
  20.64  396.000   19.900
  20.66  386.000   19.647
  20.68  437.000   20.904
  20.70  402.000   20.050
  20.72  404.000   20.100
  20.74  400.000   20.000
  20.76  419.000   20.469
  20.78  420.000   20.494
  20.80  427.000   20.664
  20.82  408.000   20.199
  20.84  427.000   20.664
  20.86  414.000   20.347
  20.88  417.000   20.421
  20.90  433.000   20.809
  20.92  443.000   21.048
  20.94  406.000   20.149
  20.96  436.000   20.881
  20.98  416.000   20.396
  21.00  434.000   20.833
  21.02  435.000   20.857
  21.04  452.000   21.260
  21.06  471.000   21.702
  21.08  453.000   21.284
  21.10  434.000   20.833
  21.12  469.000   21.656
  21.14  488.000   22.091
  21.16  463.000   21.517
  21.18  479.000   21.886
  21.20  492.000   22.181
  21.22  462.000   21.494
  21.24  434.000   20.833
  21.26  470.000   21.680
  21.28  514.000   22.672
  21.30  469.000   21.656
  21.32  519.000   22.782
  21.34  558.000   23.622
  21.36  649.000   25.476
  21.38  758.000   27.532
  21.40  842.000   29.017
  21.42  944.000   30.725
  21.44 1029.000   32.078
  21.46  957.000   30.935
  21.48  949.000   30.806
  21.50  892.000   29.866
  21.52  820.000   28.636
  21.54  766.000   27.677
  21.56  649.000   25.476
  21.58  619.000   24.880
  21.60  552.000   23.495
  21.62  553.000   23.516
  21.64  524.000   22.891
  21.66  505.000   22.472
  21.68  510.000   22.583
  21.70  514.000   22.672
  21.72  551.000   23.473
  21.74  566.000   23.791
  21.76  659.000   25.671
  21.78  652.000   25.534
  21.80  746.000   27.313
  21.82  775.000   27.839
  21.84  912.000   30.199
  21.86 1154.000   33.971
  21.88 1293.000   35.958
  21.90 1524.000   39.038
  21.92 1785.000   42.249
  21.94 1812.000   42.568
  21.96 1682.000   41.012
  21.98 1522.000   39.013
  22.00 1421.000   37.696
  22.02 1176.000   34.293
  22.04 1017.000   31.890
  22.06  814.000   28.531
  22.08  653.000   25.554
  22.10  535.000   23.130
  22.12  512.000   22.627
  22.14  437.000   20.904
  22.16  436.000   20.881
  22.18  422.000   20.543
  22.20  389.000   19.723
  22.22  413.000   20.322
  22.24  436.000   20.881
  22.26  434.000   20.833
  22.28  418.000   20.445
  22.30  427.000   20.664
  22.32  396.000   19.900
  22.34  415.000   20.372
  22.36  420.000   20.494
  22.38  420.000   20.494
  22.40  409.000   20.224
  22.42  393.000   19.824
  22.44  364.000   19.079
  22.46  414.000   20.347
  22.48  382.000   19.545
  22.50  383.000   19.570
  22.52  367.000   19.157
  22.54  432.000   20.785
  22.56  421.000   20.518
  22.58  384.000   19.596
  22.60  384.000   19.596
  22.62  398.000   19.950
  22.64  370.000   19.235
  22.66  427.000   20.664
  22.68  396.000   19.900
  22.70  377.000   19.417
  22.72  390.000   19.748
  22.74  424.000   20.591
  22.76  392.000   19.799
  22.78  371.000   19.261
  22.80  396.000   19.900
  22.82  411.000   20.273
  22.84  391.000   19.774
  22.86  389.000   19.723
  22.88  411.000   20.273
  22.90  386.000   19.647
  22.92  378.000   19.442
  22.94  383.000   19.570
  22.96  402.000   20.050
  22.98  401.000   20.025
  23.00  393.000   19.824
  23.02  388.000   19.698
  23.04  396.000   19.900
  23.06  392.000   19.799
  23.08  398.000   19.950
  23.10  413.000   20.322
  23.12  402.000   20.050
  23.14  383.000   19.570
  23.16  431.000   20.760
  23.18  402.000   20.050
  23.20  419.000   20.469
  23.22  393.000   19.824
  23.24  392.000   19.799
  23.26  406.000   20.149
  23.28  380.000   19.494
  23.30  386.000   19.647
  23.32  401.000   20.025
  23.34  397.000   19.925
  23.36  397.000   19.925
  23.38  384.000   19.596
  23.40  379.000   19.468
  23.42  392.000   19.799
  23.44  416.000   20.396
  23.46  427.000   20.664
  23.48  383.000   19.570
  23.50  410.000   20.249
  23.52  397.000   19.925
  23.54  395.000   19.875
  23.56  386.000   19.647
  23.58  394.000   19.849
  23.60  384.000   19.596
  23.62  420.000   20.494
  23.64  374.000   19.339
  23.66  391.000   19.774
  23.68  397.000   19.925
  23.70  400.000   20.000
  23.72  452.000   21.260
  23.74  489.000   22.113
  23.76  477.000   21.840
  23.78  510.000   22.583
  23.80  557.000   23.601
  23.82  566.000   23.791
  23.84  579.000   24.062
  23.86  623.000   24.960
  23.88  555.000   23.558
  23.90  530.000   23.022
  23.92  546.000   23.367
  23.94  486.000   22.045
  23.96  476.000   21.817
  23.98  447.000   21.142
  24.00  430.000   20.736
  24.02  462.000   21.494
  24.04  433.000   20.809
  24.06  444.000   21.071
  24.08  511.000   22.605
  24.10  548.000   23.409
  24.12  598.000   24.454
  24.14  644.000   25.377
  24.16  701.000   26.476
  24.18  809.000   28.443
  24.20  998.000   31.591
  24.22 1126.000   33.556
  24.24 1328.000   36.442
  24.26 1580.000   39.749
  24.28 1687.000   41.073
  24.30 1787.000   42.273
  24.32 1696.000   41.182
  24.34 1544.000   39.294
  24.36 1468.000   38.314
  24.38 1312.000   36.222
  24.40 1123.000   33.511
  24.42 1006.000   31.718
  24.44  969.000   31.129
  24.46  929.000   30.479
  24.48 1103.000   33.211
  24.50 1095.000   33.091
  24.52 1174.000   34.264
  24.54 1113.000   33.362
  24.56  976.000   31.241
  24.58  922.000   30.365
  24.60  785.000   28.018
  24.62  721.000   26.851
  24.64  627.000   25.040
  24.66  543.000   23.302
  24.68  503.000   22.428
  24.70  439.000   20.952
  24.72  418.000   20.445
  24.74  387.000   19.672
  24.76  368.000   19.183
  24.78  359.000   18.947
  24.80  394.000   19.849
  24.82  394.000   19.849
  24.84  411.000   20.273
  24.86  401.000   20.025
  24.88  400.000   20.000
  24.90  395.000   19.875
  24.92  467.000   21.610
  24.94  425.000   20.615
  24.96  474.000   21.771
  24.98  489.000   22.113
  25.00  528.000   22.978
  25.02  575.000   23.979
  25.04  622.000   24.940
  25.06  738.000   27.166
  25.08  864.000   29.394
  25.10 1014.000   31.843
  25.12 1226.000   35.014
  25.14 1441.000   37.960
  25.16 1437.000   37.908
  25.18 1506.000   38.807
  25.20 1383.000   37.189
  25.22 1346.000   36.688
  25.24 1221.000   34.943
  25.26 1065.000   32.634
  25.28  927.000   30.447
  25.30  715.000   26.740
  25.32  628.000   25.060
  25.34  484.000   22.000
  25.36  451.000   21.237
  25.38  407.000   20.174
  25.40  394.000   19.849
  25.42  419.000   20.469
  25.44  397.000   19.925
  25.46  445.000   21.095
  25.48  451.000   21.237
  25.50  489.000   22.113
  25.52  589.000   24.269
  25.54  589.000   24.269
  25.56  692.000   26.306
  25.58  808.000   28.425
  25.60  961.000   31.000
  25.62 1127.000   33.571
  25.64 1361.000   36.892
  25.66 1661.000   40.755
  25.68 2071.000   45.508
  25.70 2451.000   49.508
  25.72 2760.000   52.536
  25.74 2975.000   54.544
  25.76 3002.000   54.791
  25.78 3093.000   55.615
  25.80 3134.000   55.982
  25.82 3284.000   57.306
  25.84 3127.000   55.920
  25.86 2856.000   53.442
  25.88 2454.000   49.538
  25.90 2187.000   46.765
  25.92 1932.000   43.954
  25.94 1647.000   40.583
  25.96 1482.000   38.497
  25.98 1300.000   36.056
  26.00 1104.000   33.227
  26.02  896.000   29.933
  26.04  741.000   27.221
  26.06  674.000   25.962
  26.08  606.000   24.617
  26.10  567.000   23.812
  26.12  518.000   22.760
  26.14  466.000   21.587
  26.16  437.000   20.904
  26.18  412.000   20.298
  26.20  391.000   19.774
  26.22  354.000   18.815
  26.24  337.000   18.358
  26.26  367.000   19.157
  26.28  345.000   18.574
  26.30  346.000   18.601
  26.32  349.000   18.681
  26.34  343.000   18.520
  26.36  327.000   18.083
  26.38  305.000   17.464
  26.40  357.000   18.894
  26.42  370.000   19.235
  26.44  378.000   19.442
  26.46  383.000   19.570
  26.48  372.000   19.287
  26.50  347.000   18.628
  26.52  355.000   18.841
  26.54  386.000   19.647
  26.56  364.000   19.079
  26.58  357.000   18.894
  26.60  344.000   18.547
  26.62  345.000   18.574
  26.64  343.000   18.520
  26.66  357.000   18.894
  26.68  380.000   19.494
  26.70  340.000   18.439
  26.72  406.000   20.149
  26.74  418.000   20.445
  26.76  398.000   19.950
  26.78  420.000   20.494
  26.80  448.000   21.166
  26.82  454.000   21.307
  26.84  497.000   22.294
  26.86  528.000   22.978
  26.88  585.000   24.187
  26.90  612.000   24.739
  26.92  633.000   25.160
  26.94  561.000   23.685
  26.96  520.000   22.803
  26.98  488.000   22.091
  27.00  444.000   21.071
  27.02  440.000   20.976
  27.04  414.000   20.347
  27.06  418.000   20.445
  27.08  358.000   18.921
  27.10  320.000   17.889
  27.12  337.000   18.358
  27.14  342.000   18.493
  27.16  304.000   17.436
  27.18  326.000   18.056
  27.20  330.000   18.166
  27.22  333.000   18.248
  27.24  344.000   18.547
  27.26  346.000   18.601
  27.28  409.000   20.224
  27.30  393.000   19.824
  27.32  451.000   21.237
  27.34  485.000   22.023
  27.36  456.000   21.354
  27.38  483.000   21.977
  27.40  430.000   20.736
  27.42  460.000   21.448
  27.44  447.000   21.142
  27.46  419.000   20.469
  27.48  408.000   20.199
  27.50  388.000   19.698
  27.52  385.000   19.621
  27.54  396.000   19.900
  27.56  407.000   20.174
  27.58  400.000   20.000
  27.60  441.000   21.000
  27.62  449.000   21.190
  27.64  467.000   21.610
  27.66  526.000   22.935
  27.68  628.000   25.060
  27.70  709.000   26.627
  27.72  798.000   28.249
  27.74  988.000   31.433
  27.76 1116.000   33.407
  27.78 1277.000   35.735
  27.80 1369.000   37.000
  27.82 1376.000   37.095
  27.84 1380.000   37.148
  27.86 1245.000   35.285
  27.88 1137.000   33.719
  27.90 1007.000   31.733
  27.92  987.000   31.417
  27.94  791.000   28.125
  27.96  651.000   25.515
  27.98  508.000   22.539
  28.00  435.000   20.857
  28.02  387.000   19.672
  28.04  368.000   19.183
  28.06  345.000   18.574
  28.08  334.000   18.276
  28.10  318.000   17.833
  28.12  354.000   18.815
  28.14  344.000   18.547
  28.16  348.000   18.655
  28.18  332.000   18.221
  28.20  343.000   18.520
  28.22  342.000   18.493
  28.24  335.000   18.303
  28.26  356.000   18.868
  28.28  322.000   17.944
  28.30  308.000   17.550
  28.32  305.000   17.464
  28.34  280.000   16.733
  28.36  309.000   17.578
  28.38  303.000   17.407
  28.40  312.000   17.663
  28.42  301.000   17.349
  28.44  305.000   17.464
  28.46  291.000   17.059
  28.48  296.000   17.205
  28.50  293.000   17.117
  28.52  297.000   17.234
  28.54  283.000   16.823
  28.56  305.000   17.464
  28.58  300.000   17.320
  28.60  272.000   16.492
  28.62  303.000   17.407
  28.64  296.000   17.205
  28.66  333.000   18.248
  28.68  314.000   17.720
  28.70  294.000   17.146
  28.72  304.000   17.436
  28.74  301.000   17.349
  28.76  297.000   17.234
  28.78  301.000   17.349
  28.80  324.000   18.000
  28.82  300.000   17.320
  28.84  295.000   17.176
  28.86  291.000   17.059
  28.88  292.000   17.088
  28.90  304.000   17.436
  28.92  317.000   17.805
  28.94  320.000   17.889
  28.96  277.000   16.643
  28.98  322.000   17.944
  29.00  322.000   17.944
  29.02  302.000   17.378
  29.04  295.000   17.176
  29.06  304.000   17.436
  29.08  305.000   17.464
  29.10  298.000   17.263
  29.12  318.000   17.833
  29.14  304.000   17.436
  29.16  317.000   17.805
  29.18  341.000   18.466
  29.20  346.000   18.601
  29.22  326.000   18.056
  29.24  379.000   19.468
  29.26  391.000   19.774
  29.28  407.000   20.174
  29.30  445.000   21.095
  29.32  514.000   22.672
  29.34  608.000   24.658
  29.36  680.000   26.077
  29.38  800.000   28.284
  29.40 1046.000   32.342
  29.42 1359.000   36.865
  29.44 1654.000   40.669
  29.46 2066.000   45.453
  29.48 2413.000   49.122
  29.50 2661.000   51.585
  29.52 2827.000   53.169
  29.54 2741.000   52.355
  29.56 2564.000   50.636
  29.58 2193.000   46.829
  29.60 1978.000   44.475
  29.62 1695.000   41.170
  29.64 1422.000   37.709
  29.66 1062.000   32.588
  29.68  809.000   28.443
  29.70  576.000   24.000
  29.72  481.000   21.932
  29.74  407.000   20.174
  29.76  368.000   19.183
  29.78  341.000   18.466
  29.80  346.000   18.601
  29.82  356.000   18.868
  29.84  337.000   18.358
  29.86  349.000   18.681
  29.88  359.000   18.947
  29.90  388.000   19.698
  29.92  416.000   20.396
  29.94  419.000   20.469
  29.96  413.000   20.322
  29.98  371.000   19.261
  30.00  375.000   19.365
  30.02  401.000   20.025
  30.04  390.000   19.748
  30.06  367.000   19.157
  30.08  321.000   17.917
  30.10  322.000   17.944
  30.12  314.000   17.720
  30.14  320.000   17.889
  30.16  303.000   17.407
  30.18  290.000   17.029
  30.20  267.000   16.340
  30.22  285.000   16.882
  30.24  265.000   16.279
  30.26  266.000   16.309
  30.28  310.000   17.607
  30.30  299.000   17.292
  30.32  311.000   17.635
  30.34  308.000   17.550
  30.36  294.000   17.146
  30.38  302.000   17.378
  30.40  329.000   18.138
  30.42  318.000   17.833
  30.44  323.000   17.972
  30.46  326.000   18.056
  30.48  341.000   18.466
  30.50  309.000   17.578
  30.52  326.000   18.056
  30.54  343.000   18.520
  30.56  354.000   18.815
  30.58  338.000   18.385
  30.60  344.000   18.547
  30.62  384.000   19.596
  30.64  360.000   18.974
  30.66  345.000   18.574
  30.68  345.000   18.574
  30.70  359.000   18.947
  30.72  333.000   18.248
  30.74  320.000   17.889
  30.76  320.000   17.889
  30.78  314.000   17.720
  30.80  266.000   16.309
  30.82  287.000   16.941
  30.84  275.000   16.583
  30.86  286.000   16.912
  30.88  262.000   16.186
  30.90  276.000   16.613
  30.92  288.000   16.971
  30.94  258.000   16.062
  30.96  286.000   16.912
  30.98  260.000   16.125
  31.00  245.000   15.653
  31.02  266.000   16.309
  31.04  235.000   15.330
  31.06  251.000   15.843
  31.08  276.000   16.613
  31.10  248.000   15.748
  31.12  264.000   16.248
  31.14  256.000   16.000
  31.16  264.000   16.248
  31.18  268.000   16.371
  31.20  271.000   16.462
  31.22  264.000   16.248
  31.24  283.000   16.823
  31.26  260.000   16.125
  31.28  277.000   16.643
  31.30  279.000   16.703
  31.32  278.000   16.673
  31.34  292.000   17.088
  31.36  320.000   17.889
  31.38  336.000   18.330
  31.40  297.000   17.234
  31.42  347.000   18.628
  31.44  331.000   18.193
  31.46  342.000   18.493
  31.48  395.000   19.875
  31.50  422.000   20.543
  31.52  510.000   22.583
  31.54  562.000   23.706
  31.56  656.000   25.612
  31.58  720.000   26.833
  31.60  809.000   28.443
  31.62  894.000   29.900
  31.64 1104.000   33.227
  31.66 1268.000   35.609
  31.68 1369.000   37.000
  31.70 1421.000   37.696
  31.72 1249.000   35.341
  31.74 1125.000   33.541
  31.76 1060.000   32.558
  31.78  982.000   31.337
  31.80  867.000   29.445
  31.82  802.000   28.320
  31.84  630.000   25.100
  31.86  490.000   22.136
  31.88  393.000   19.824
  31.90  352.000   18.762
  31.92  303.000   17.407
  31.94  322.000   17.944
  31.96  312.000   17.663
  31.98  276.000   16.613
  32.00  297.000   17.234
  32.02  306.000   17.493
  32.04  332.000   18.221
  32.06  342.000   18.493
  32.08  362.000   19.026
  32.10  364.000   19.079
  32.12  424.000   20.591
[truncated: 219,411 more chars]
